# Supplementary material for: Insights into soybean transcriptome reconfiguration under hypoxic stress: Functional, regulatory, structural, and compositional characterization
Source: PLoS One. 2017 Nov 16;12(11):e0187920. doi: 10.1371/journal.pone.0187920 (PMC5690659; doi:10.1371/journal.pone.0187920)
Supplement: S1 File — Top 40 and 500 ranked up- (U), down-regulated (D), and stable-genes (S) are shown in separate excel sheets named accordingly. (XLSX) [file pone.0187920.s002.xlsx]

## Sheet: U40
Glyma 1.1 ID	Gmax 2.0 ID	EC ID	GO Biological Process ID	GO Molecular Function ID	GO Cellular Component ID	GO Biological Process Descriptions	GO Molecular Function Descriptions	GO Cellular Component Descriptions	Top TAIR10 Blastp Hit	Ratio						p-value						adj. p-value						RPM (Reads per Mapped Million)												RPKM (Reads per Kilobase per Million)
										E-0.5h	E-4h	E-28h	B-0.5h	B-4h	B-28h	E-0.5h	E-4h	E-28h	B-0.5h	B-4h	B-28h	E-0.5h	E-4h	E-28h	B-0.5h	B-4h	B-28h	N-E-0.5h	H-E-0.5h	N-E-4h	H-E-4h	N-E-28h	H-E-28h	N-B-0.5h	H-B-0.5h	N-B-4h	H-B-4h	N-B-28h	H-B-28h	N-E-0.5h	H-E-0.5h	N-E-4h	H-E-4h	N-E-28h	H-E-28h	N-B-0.5h	H-B-0.5h	N-B-4h	H-B-4h
Glyma12g34660	Glyma.12g218300	NA	GO:0009611	GO:0003674	GO:0005634	response to wounding	molecular function	nucleus	AT4G10265.1|Symbols:|Wound-responsive family protein|chr4:6373226-6373477 REVERSE LENGTH=83	664.786	2357.22	1117.74	1150.74	5765.83	363.644	0	0	0	0	0	0	0	0	0	0	0	0	1.3563	901.647	0.586236	1381.89	0.888335	992.927	0.816005	939.014	0.31752	1830.77	2.86111	1040.43	1.6036	1008.26	0.655654	1603.2	1.00513	1133.46	0.938231	1052.03	0.356738	1976.57
Glyma05g25370	Glyma.05g124000	NA	GO:0000165 GO:0006612 GO:0006865 GO:0006952 GO:0007154 GO:0007165 GO:0009409 GO:0009738 GO:0009862 GO:0009867 GO:0010363 GO:0030968 GO:0031348 GO:0043069 GO:0050832	GO:0090353	GO:0005576 GO:0005618 GO:0005794 GO:0009505 GO:0009506	MAPK cascade; "abscisic acid mediated signaling pathway"; "amino acid transport"; "cell communication"; "defense response"; "defense response to fungus"; "endoplasmic reticulum unfolded protein response"; "jasmonic acid mediated signaling pathway"; "negative regulation of defense response"; "negative regulation of programmed cell death"; "protein targeting to membrane"; "regulation of plant-type …	polygalacturonase inhibitor activity	Golgi apparatus; "cell wall"; "extracellular region"; "plant-type cell wall"; "plasmodesma"	AT5G06860.1|Symbols:PGIP1, ATPGIP1|polygalacturonase inhibiting protein 1|chr5:2132373-2133434 FORWARD LENGTH=330	29.954	4178.54	1341.49	69.0914	3928.33	913.715	0	0	0	0	0	0	0	0	0	0	0	0	2.03444	60.9398	0.293118	1224.81	0.296112	397.232	0.816005	56.3789	0.31752	1247.32	0.408731	373.464	1.8506	52.4275	0.252213	1093.22	0	348.864	0.721827	48.5955	0.274456	1036.05
Glyma03g34730	Glyma.03g189600	NA	GO:0001666 GO:0006355 GO:0009855 GO:0009862 GO:0009944 GO:0010014 GO:0010075 GO:0010310	GO:0003700	GO:0005886	determination of bilateral symmetry; "meristem initiation"; "polarity specification of adaxial/abaxial axis"; "regulation of hydrogen peroxide metabolic process"; "regulation of meristem growth"; "regulation of transcription, DNA-dependent"; "response to hypoxia"; "systemic acquired resistance, salicylic acid mediated signaling pathway"	sequence-specific DNA binding transcription factor activity	plasma membrane	AT3G10040.1|Symbols:|sequence-specific DNA binding transcription factors|chr3:3096580-3097875 REVERSE LENGTH=431	642.079	3556.84	643.979	1041.97	3610.82	610.472	0	0	0	0	0	0	0	0	0	0	0	0	0.678148	435.425	0.293118	1042.57	0.592223	381.379	0.408003	425.127	0.31752	1146.51	0.817461	499.037	0.403109	244.795	0	608.104	0.33689	218.878	0	239.459	0.179351	622.317
Glyma16g04210	Glyma.16g038100	NA	NA	NA	NA	NA	NA	NA	NA	421.289	1439.55	1882	506.047	2037.91	1482.52	0	0	0	0	0	0	0	0	0	0	0	0	0.339074	142.848	0.293118	421.958	0.296112	557.283	0.408003	206.469	0.31752	647.078	0.408731	605.953	0.545399	217.313	0	665.98	0.455806	865.451	0	314.694	0.485318	950.415
Glyma11g13140	Glyma.11g123400	NA	NA	NA	NA	NA	NA	NA	NA	728.559	1754.78	1122.2	508.849	2118.97	1157.18	0	0	0	0	0	0	0	0	0	0	0	0	0.339074	247.036	0.293118	514.357	0.296112	332.297	0.816005	415.223	0.635041	1345.64	0.408731	472.975	0.398519	274.604	0	593.188	0	377.075	0.932657	462.435	0.709237	1444.17
Glyma09g27700	Glyma.09g150400	NA	GO:0010200 GO:0050832	GO:0030246	GO:0005618 GO:0005634 GO:0005886 GO:0009505 GO:0048046	defense response to fungus; "response to chitin"	carbohydrate binding	apoplast; "cell wall"; "nucleus"; "plant-type cell wall"; "plasma membrane"	AT3G16530.1|Symbols:|Legume lectin family protein|chr3:5624586-5625416 REVERSE LENGTH=276	6.18406	204.899	2608.86	4.26819	51.1667	2939.68	4.42668e-06	0	0	7.47147e-05	0	0	0.000147852	0	0	0.00175909	0	0	1.69537	10.4843	0.586236	120.119	0.296112	772.514	2.85602	12.19	2.85768	146.218	0.408731	1201.54	1.59093	9.30499	0.520377	110.604	0	699.905	2.60628	10.8394	2.54821	125.292
Glyma17g15670	Glyma.17g147200	NA	GO:0009826 GO:0009828 GO:0019953	NA	GO:0005576	plant-type cell wall loosening; "sexual reproduction"; "unidimensional cell growth"	NA	extracellular region	AT4G17030.1|Symbols:ATEXLB1, EXPR, AT-EXPR, ATEXPR1, ATHEXP BETA 3.1, EXLB1|expansin-like B1|chr4:9581817-9583181 REVERSE LENGTH=250	4.07976	55.7087	2548.63	5.39659	100.744	2635.36	1.33338e-13	0	0	0	0	0	8.92902e-12	0	0	0	0	0	9.155	37.3502	8.50042	473.547	0.592223	1509.36	20.4001	110.091	20.6388	2079.23	1.22619	3231.45	8.97409	34.6272	7.88193	455.479	0.555548	1428.47	19.4464	102.258	19.2244	1861.11
Glyma19g06280	Glyma.19g046300	NA	GO:0001666 GO:0006355 GO:0009862 GO:0010310	NA	GO:0005634	regulation of hydrogen peroxide metabolic process; "regulation of transcription, DNA-dependent"; "response to hypoxia"; "systemic acquired resistance, salicylic acid mediated signaling pathway"	NA	nucleus	AT3G02550.1|Symbols:LBD41|LOB domain-containing protein 41|chr3:536747-537650 REVERSE LENGTH=263	1974.07	325.445	164.727	907.991	1316.2	457.944	0	0	0	0	0	0	0	0	0	0	0	0	0.339074	669.355	0.879354	286.182	0.888335	146.333	0.816005	740.926	0.31752	417.919	0.408731	187.176	0	564.608	0.74186	250.445	0.758192	126.004	0.707726	626.162	0	340.351
Glyma04g39190	Glyma.04g213900	1.1.1.1	GO:0001666 GO:0006970 GO:0009651 GO:0009862 GO:0010310 GO:0045333 GO:0046686 GO:0055114	GO:0004022	GO:0005737 GO:0005829 GO:0005886	cellular respiration; "oxidation-reduction process"; "regulation of hydrogen peroxide metabolic process"; "response to cadmium ion"; "response to hypoxia"; "response to osmotic stress"; "response to salt stress"; "systemic acquired resistance, salicylic acid mediated signaling pathway"	alcohol dehydrogenase (NAD) activity	cytoplasm; "cytosol"; "plasma membrane"	AT1G77120.1|Symbols:ADH1, ADH, ATADH, ATADH1|alcohol dehydrogenase 1|chr1:28975509-28977216 FORWARD LENGTH=379	62.8068	1812.22	1015.54	74.047	1188.5	930.743	0	0	0	0	0	0	0	0	0	0	0	0	5.42519	340.739	1.46559	2655.97	1.48056	1503.57	5.30403	392.748	3.81024	4528.47	2.45238	2282.54	3.84023	228.117	0.981331	1844.76	1.00294	1027.57	3.6511	263.433	2.5629	2927.06
Glyma05g32450	Glyma.05g191100	NA	NA	NA	NA	NA	NA	NA	NA	82.132	1348.48	872.021	201.672	1694.51	756.478	0	0	0	0	0	0	0	0	0	0	0	0	0.678148	55.6977	0.293118	395.264	0.296112	258.216	0.408003	82.2827	0.31752	538.04	0.408731	309.196	0.385356	29.9341	0	220.393	0.161027	141.667	0	44.3058	0.171453	279.183
Glyma14g34500	Glyma.14g171100	NA	GO:0008150	GO:0003674	NA	biological process	molecular function	NA	AT4G38260.1|Symbols:|Protein of unknown function (DUF833)|chr4:17937077-17938210 REVERSE LENGTH=275	14.816	1383.51	956.444	41.0813	1577.41	618.804	3.46433e-11	0	0	1.62281e-12	0	0	1.955e-09	0	0	9.10102e-11	0	0	1.01722	15.0711	0.293118	405.531	0.296112	283.214	0.408003	16.7613	0.31752	500.86	0.408731	252.925	1.51889	21.2837	0	594.163	0	408.292	0	23.7154	0.450522	682.908
Glyma11g06430	Glyma.11g060500	NA	GO:0008150	GO:0003674	GO:0005739	biological process	molecular function	mitochondrion	AT5G66985.1|Symbols:|unknown protein; Has 30201 Blast hits to 17322 proteins in 780 species: Archae - 12; Bacteria - 1396; Metazoa - 17338; Fungi - 3422; Plants - 5037; Viruses - 0; Other Eukaryotes - 2996 (source: NCBI BLink).|chr5:26743412-26743663 FORWARD LENGTH=83	227.554	1223.27	610.004	509.782	1440.05	444.54	0	0	0	0	0	0	0	0	0	0	0	0	0.678148	154.315	0.293118	358.561	0.592223	361.258	0.408003	207.992	0.31752	457.244	0.817461	363.394	0.960631	206.744	0.392767	498.389	0.802827	494.08	0	279.186	0	591.449
Glyma14g05630	Glyma.14g051800	NA	GO:0008150	GO:0005509	GO:0005634 GO:0005829	biological process	calcium ion binding	cytosol; "nucleus"	AT2G44310.1|Symbols:|Calcium-binding EF-hand family protein|chr2:18309285-18309713 FORWARD LENGTH=142	465.737	1549.88	223.067	295.972	1000.94	460.843	0	0	0	0	0	0	0	0	0	0	0	0	0.339074	157.919	0.293118	454.297	0.888335	198.159	0.408003	120.758	0.31752	317.819	0.408731	188.361	0.310814	136.91	0.254161	408.62	0.779269	175.374	0	104.89	0.276575	266.025
Glyma19g29350	Glyma.19g115600	NA	GO:0001666 GO:0009862 GO:0010089 GO:0010310 GO:0044036 GO:0055114	GO:0047800	GO:0005634	cell wall macromolecule metabolic process; "oxidation-reduction process"; "regulation of hydrogen peroxide metabolic process"; "response to hypoxia"; "systemic acquired resistance, salicylic acid mediated signaling pathway"; "xylem development"	cysteamine dioxygenase activity	nucleus	AT5G39890.1|Symbols:|Protein of unknown function (DUF1637)|chr5:15974543-15976013 FORWARD LENGTH=276	261.856	1189.12	258.93	739.464	363.249	913.715	0	0	0	0	0	0	0	0	0	0	0	0	1.01722	266.366	0.586236	697.103	1.18445	306.689	0.408003	301.703	2.54016	922.711	0.408731	373.464	0.634532	157.148	0.345915	426.684	0.707062	184.706	0.2475	178.333	1.50568	525.582
Glyma19g40070	Glyma.19g213100	NA	GO:0006355 GO:0034059	GO:0003677 GO:0003700	GO:0005634	regulation of transcription, DNA-dependent; "response to anoxia"	DNA binding; "sequence-specific DNA binding transcription factor activity"	nucleus	AT2G47520.1|Symbols:HRE2|Integrase-type DNA-binding superfamily protein|chr2:19502891-19503490 REVERSE LENGTH=171	81.8904	1454.43	668.585	465.433	582.287	445.337	0	0	0	0	0	0	0	0	0	0	0	0	4.06889	333.203	0.586236	852.642	1.48056	989.879	0.816005	379.796	1.90512	1109.33	2.04365	910.114	4.76807	369.29	0.649829	980.406	1.66034	1119.94	0.929895	421.726	2.12141	1187.03
Glyma17g15680	Glyma.17g147400	NA	GO:0009826 GO:0009828 GO:0019953	NA	GO:0005576	plant-type cell wall loosening; "sexual reproduction"; "unidimensional cell growth"	NA	extracellular region	AT4G17030.1|Symbols:ATEXLB1, EXPR, AT-EXPR, ATEXPR1, ATHEXP BETA 3.1, EXLB1|expansin-like B1|chr4:9581817-9583181 REVERSE LENGTH=250	8.49136	105.481	1641.19	5.32585	60.9831	1761.39	0	0	0	0	0	0	0	0	0	0	0	0	22.3789	190.027	11.4316	1205.81	2.96112	4859.76	28.9682	154.28	29.2119	1781.43	2.86111	5039.54	22.9605	184.396	11.0946	1213.94	2.90739	4813.99	28.9027	149.992	28.4798	1668.97
Glyma18g52730	Glyma.18g290300	NA	GO:0008150	GO:0005509	GO:0005634 GO:0005829	biological process	calcium ion binding	cytosol; "nucleus"	AT2G44310.1|Symbols:|Calcium-binding EF-hand family protein|chr2:18309285-18309713 FORWARD LENGTH=142	177.792	343.776	761.86	183.932	1579.66	511.564	0	0	0	0	0	0	0	0	0	0	0	0	0.339074	60.2845	1.46559	503.834	0.296112	225.596	0.408003	75.0449	0.31752	501.575	0.408731	209.092	0.46912	78.8836	1.91806	683.989	0.392057	301.347	0	98.3839	0.417441	633.667
Glyma16g33770	Glyma.16g212200	NA	GO:0006457 GO:0009408 GO:0009644 GO:0010167 GO:0015706 GO:0034976 GO:0042542	GO:0004866	GO:0005576 GO:0005618 GO:0048046	nitrate transport; "protein folding"; "response to endoplasmic reticulum stress"; "response to heat"; "response to high light intensity"; "response to hydrogen peroxide"; "response to nitrate"	endopeptidase inhibitor activity	apoplast; "cell wall"; "extracellular region"	AT1G17860.1|Symbols:|Kunitz family trypsin and protease inhibitor protein|chr1:6149343-6149933 FORWARD LENGTH=196	44.4479	875.638	322.246	36.413	1534.63	573.88	2.06057e-13	0	0	4.1577e-11	0	0	1.36302e-11	0	0	2.08173e-09	0	0	0.339074	15.0711	0.293118	256.665	0.296112	95.421	0.408003	14.8566	0.31752	487.275	0.408731	234.562	0.432336	18.1746	0	321.119	0	117.467	0	17.9498	0	567.332
Glyma20g23070	Glyma.20g098300	NA	GO:0009414 GO:0009651 GO:0009926 GO:0010248 GO:0015992 GO:0048366	GO:0004427 GO:0009678	GO:0000325 GO:0005739 GO:0005773 GO:0005774 GO:0005794 GO:0005886 GO:0009507 GO:0009705 GO:0009941 GO:0010008 GO:0016020	auxin polar transport; "establishment or maintenance of transmembrane electrochemical gradient"; "leaf development"; "proton transport"; "response to salt stress"; "response to water deprivation"	hydrogen-translocating pyrophosphatase activity; "inorganic diphosphatase activity"	Golgi apparatus; "chloroplast"; "chloroplast envelope"; "endosome membrane"; "membrane"; "mitochondrion"; "plant-type vacuole"; "plant-type vacuole membrane"; "plasma membrane"; "vacuolar membrane"; "vacuole"	AT1G15690.1|Symbols:AVP1, ATAVP3, AVP-3, AtVHP1;1|Inorganic H pyrophosphatase family protein|chr1:5399115-5402185 FORWARD LENGTH=770	43.8681	456.645	1017.7	28.9437	1376.43	404.083	0	0	0	0	0	0	0	0	0	0	0	0	1.69537	74.3728	2.34494	1070.81	0.592223	602.707	2.04001	59.0455	0.635041	874.091	1.22619	495.483	0.878064	36.4307	1.14882	544.184	0.293529	301.38	1.02747	28.9776	0.312535	413.385
Glyma09g26100	Glyma.09g140800	NA	GO:0002679 GO:0009814 GO:0009816 GO:0010200 GO:0016567 GO:0035556	GO:0004842 GO:0008270	GO:0005576 GO:0005886	defense response, incompatible interaction; "defense response to bacterium, incompatible interaction"; "intracellular signal transduction"; "protein ubiquitination"; "respiratory burst involved in defense response"; "response to chitin"	ubiquitin-protein ligase activity; "zinc ion binding"	extracellular region; "plasma membrane"	AT3G05200.1|Symbols:ATL6|RING/U-box superfamily protein|chr3:1477377-1478573 FORWARD LENGTH=398	1079.31	598.936	55.3379	839.366	710.454	26.4995	0	0	0	0	0	0	0	0	0	0	0	0	0.339074	365.966	0.293118	175.559	1.18445	65.5448	0.408003	342.464	0.31752	225.583	2.86111	75.8181	0.484362	494.434	0.396075	246.077	1.61918	90.3983	0	463.558	0	294.252
Glyma08g27620	Glyma.08g250300	NA	GO:0008150	GO:0003674	GO:0005739	biological process	molecular function	mitochondrion	AT3G29970.1|Symbols:|B12D protein|chr3:11745299-11746481 FORWARD LENGTH=87	51.2117	821.348	193.211	258.626	1328.58	634.746	0	0	0	0	0	0	0	0	0	0	0	0	0.678148	34.7291	0.293118	240.752	0.888335	171.636	0.408003	105.52	0.31752	421.852	0.408731	259.44	1.03605	50.1812	0	360.909	1.29878	253.169	0.606167	152.758	0	588.507
Glyma02g42770	Glyma.02g259700	NA	GO:0001666	GO:0003674	GO:0005575	response to hypoxia	molecular function	cellular component	AT3G05550.1|Symbols:|Hypoxia-responsive family protein|chr3:1612860-1613748 FORWARD LENGTH=97	32.8528	422.057	1017.19	49.4843	710.454	938.351	6.01648e-10	0	0	4.66294e-15	0	0	3.04905e-08	0	0	3.10337e-13	0	0	0.339074	11.1395	0.293118	123.713	0.296112	301.201	0.408003	20.1897	0.31752	225.583	0.408731	383.533	0	13.5205	0	155.783	0	373.197	0.50918	24.5516	0	264.35
Glyma16g04150	Glyma.16g037600	NA	GO:0001666 GO:0009862 GO:0010089 GO:0010310 GO:0044036 GO:0055114	GO:0047800	GO:0005634	cell wall macromolecule metabolic process; "oxidation-reduction process"; "regulation of hydrogen peroxide metabolic process"; "response to hypoxia"; "systemic acquired resistance, salicylic acid mediated signaling pathway"; "xylem development"	cysteamine dioxygenase activity	nucleus	AT5G39890.1|Symbols:|Protein of unknown function (DUF1637)|chr5:15974543-15976013 FORWARD LENGTH=276	188.421	1119.94	139.76	194.203	1069.62	412.295	0	0	0	0	0	0	0	0	0	0	0	0	0.339074	63.8885	0.293118	328.275	1.18445	165.539	0.408003	79.2352	0.31752	339.626	0.408731	168.518	0.206096	36.7273	0	195.787	0.68896	97.145	0	45.6359	0	188.5
Glyma03g07380	Glyma.03g055100	4.1.1.1	NA	GO:0000287 GO:0003824 GO:0004737 GO:0016740 GO:0016831 GO:0030976	GO:0005575	NA	carboxy-lyase activity; "catalytic activity"; "magnesium ion binding"; "pyruvate decarboxylase activity"; "thiamine pyrophosphate binding"; "transferase activity"	cellular component	AT5G01320.1|Symbols:|Thiamine pyrophosphate dependent pyruvate decarboxylase family protein|chr5:129484-131625 REVERSE LENGTH=603	53.1443	1003.48	325.85	92.433	1443.43	141.296	5.55112e-16	0	0	0	0	0	4.12526e-14	0	0	0	0	0	0.339074	18.0198	0.293118	294.138	0.592223	192.976	0.408003	37.7129	0.31752	458.317	1.22619	173.256	0.166876	8.38768	0.136459	142.044	0.278926	91.6957	0	17.5875	0	205.969
Glyma01g32360	Glyma.01g131100	NA	GO:0006520 GO:0009058 GO:0009220 GO:0046686	GO:0003824 GO:0004069 GO:0005507 GO:0008483 GO:0016740 GO:0030170	GO:0005739	biosynthetic process; "cellular amino acid metabolic process"; "pyrimidine ribonucleotide biosynthetic process"; "response to cadmium ion"	L-aspartate:2-oxoglutarate aminotransferase activity; "catalytic activity"; "copper ion binding"; "pyridoxal phosphate binding"; "transaminase activity"; "transferase activity"	mitochondrion	AT2G30970.2|Symbols:ASP1|aspartate aminotransferase 1|chr2:13179012-13181686 FORWARD LENGTH=430	830.983	499.114	50.9624	916.86	606.87	97.0958	0	0	0	0	0	0	0	0	0	0	0	0	0.339074	281.765	0.293118	146.299	0.592223	30.1811	0.408003	374.082	0.31752	192.693	0.408731	39.6861	0	185.537	0.193043	99.9462	0.394586	20.2877	0.276242	246.793	0	122.505
Glyma17g12610		NA	GO:0009723	GO:0003674	GO:0005739	response to ethylene stimulus	molecular function	mitochondrion	AT5G25940.1 | Symbols: | early nodulin-related | chr5:9054252-9055151 REVERSE LENGTH=115	232.868	1144.46	203.643	197.937	502.722	694.162	0	0	0	0	0	0	0	0	0	0	0	0	0.339074	78.9596	0.293118	335.461	1.48056	301.506	0.408003	80.759	0.635041	319.249	0.408731	283.726	0.543191	119.634	0.444181	527.319	2.2698	466.338	0.635617	122.592	0.966706	467.008
Glyma14g27940	Glyma.14g121200	1.1.1.1	GO:0001666 GO:0006970 GO:0009651 GO:0009862 GO:0010310 GO:0045333 GO:0046686 GO:0055114	GO:0004022	GO:0005737 GO:0005829 GO:0005886	cellular respiration; "oxidation-reduction process"; "regulation of hydrogen peroxide metabolic process"; "response to cadmium ion"; "response to hypoxia"; "response to osmotic stress"; "response to salt stress"; "systemic acquired resistance, salicylic acid mediated signaling pathway"	alcohol dehydrogenase (NAD) activity	cytoplasm; "cytosol"; "plasma membrane"	AT1G77120.1|Symbols:ADH1, ADH, ATADH, ATADH1|alcohol dehydrogenase 1|chr1:28975509-28977216 FORWARD LENGTH=379	26.7332	606.525	224.054	78.8949	1620.19	330.235	0	0	0	0	0	0	0	0	0	0	0	0	2.03444	54.3871	1.75871	1066.7	2.36889	530.76	0.816005	64.3786	0.952561	1543.33	1.63492	539.908	1.42648	36.0668	1.16647	733.896	1.58953	359.306	0.556399	42.7735	0.634669	988.134
Glyma10g34490	Glyma.10g201100	NA	GO:0006096 GO:0046686	GO:0000287 GO:0003824 GO:0004743 GO:0030955	GO:0005737 GO:0005829 GO:0016020	glycolysis; "response to cadmium ion"	catalytic activity; "magnesium ion binding"; "potassium ion binding"; "pyruvate kinase activity"	cytoplasm; "cytosol"; "membrane"	AT3G52990.1|Symbols:|Pyruvate kinase family protein|chr3:19649046-19652237 FORWARD LENGTH=527	54.1105	388.783	236.795	58.5098	1975.98	161.826	0	0	0	0	0	0	0	0	0	0	0	0	1.01722	55.0424	2.93118	1139.59	2.665	631.059	1.22401	71.6165	0.635041	1254.83	3.67858	595.291	0.587312	30.0568	1.60087	645.618	1.4725	351.779	0.687245	39.1814	0.348409	661.569
Glyma11g08260	Glyma.11g077900	NA	GO:0001666 GO:0007568 GO:0009862 GO:0010089 GO:0010310 GO:0044036	GO:0003674	GO:0009507	aging; "cell wall macromolecule metabolic process"; "regulation of hydrogen peroxide metabolic process"; "response to hypoxia"; "systemic acquired resistance, salicylic acid mediated signaling pathway"; "xylem development"	molecular function	chloroplast	AT2G17850.1|Symbols:|Rhodanese/Cell cycle control phosphatase superfamily protein|chr2:7760005-7760787 REVERSE LENGTH=156	223.206	404.545	166.443	229.682	1267.78	455.77	0	0	0	0	0	0	0	0	0	0	0	0	0.339074	75.6833	0.586236	237.159	0.888335	147.857	0.408003	93.7109	0.31752	402.547	0.408731	186.288	0.388893	82.0971	0.636016	266.899	0.975028	163.728	0.455065	101.845	0.346053	421.589
Glyma04g35560	Glyma.04g183100	NA	GO:0009651 GO:0010200 GO:0072593	GO:0003950	GO:0005634 GO:0005739	reactive oxygen species metabolic process; "response to chitin"; "response to salt stress"	NAD+ ADP-ribosyltransferase activity	mitochondrion; "nucleus"	AT5G62520.1|Symbols:SRO5|similar to RCD one 5|chr5:25098071-25099264 FORWARD LENGTH=309	308.237	247.149	665.084	591.011	750.423	172.212	0	0	0	0	0	0	0	0	0	0	0	0	0.678148	209.03	1.17247	289.775	0.296112	196.939	0.408003	241.134	0.635041	476.55	1.22619	211.165	0.488773	142.49	0.799365	204.935	0.204241	137.045	0.28597	164.685	0.43493	313.637
Glyma02g43370	Glyma.02g265900	NA	GO:0008150	GO:0005509	GO:0005634 GO:0005829	biological process	calcium ion binding	cytosol; "nucleus"	AT2G44310.1|Symbols:|Calcium-binding EF-hand family protein|chr2:18309285-18309713 FORWARD LENGTH=142	253.16	570.04	409.757	237.151	1113.53	112.554	0	0	0	0	0	0	0	0	0	0	0	0	0.339074	85.8399	0.586236	334.178	0.296112	121.334	0.408003	96.7584	0.31752	353.569	1.22619	138.013	0.438936	105.097	0.717859	424.48	0.366832	151.648	0.513623	118.689	0.390583	417.944
Glyma01g29190	Glyma.01g118000	4.1.1.1	NA	GO:0000287 GO:0003824 GO:0004737 GO:0016740 GO:0016831 GO:0030976	GO:0005575	NA	carboxy-lyase activity; "catalytic activity"; "magnesium ion binding"; "pyruvate decarboxylase activity"; "thiamine pyrophosphate binding"; "transferase activity"	cellular component	AT5G01320.1|Symbols:|Thiamine pyrophosphate dependent pyruvate decarboxylase family protein|chr5:129484-131625 REVERSE LENGTH=603	35.7516	1056.89	323.276	44.816	1078.63	150.354	8.21433e-11	0	0	1.20681e-13	0	0	4.49961e-09	0	0	7.28864e-12	0	0	0.339074	12.1224	0.293118	309.795	0.296112	95.7259	0.408003	18.2851	0.31752	342.486	0.817461	122.908	0.178336	6.03013	0	159.879	0.149041	48.6095	0	9.11286	0	164.484
Glyma18g52740	Glyma.18g290400	NA	GO:0008150	GO:0005509	GO:0005634 GO:0005829	biological process	calcium ion binding	cytosol; "nucleus"	AT2G44310.1|Symbols:|Calcium-binding EF-hand family protein|chr2:18309285-18309713 FORWARD LENGTH=142	65.7056	1028.87	306.289	56.02	748.736	444.902	0	0	0	0	0	0	0	0	0	0	0	0	0.339074	22.2791	0.293118	301.582	0.592223	181.391	0.408003	22.8563	0.31752	237.739	0.408731	181.845	0.410719	25.5234	0	358.449	0.686499	212.136	0	26.2343	0	262.958
Glyma19g37410	Glyma.19g190000	NA	GO:0001666 GO:0006355 GO:0009855 GO:0009862 GO:0009944 GO:0010014 GO:0010075 GO:0010310	GO:0003700	GO:0005886	determination of bilateral symmetry; "meristem initiation"; "polarity specification of adaxial/abaxial axis"; "regulation of hydrogen peroxide metabolic process"; "regulation of meristem growth"; "regulation of transcription, DNA-dependent"; "response to hypoxia"; "systemic acquired resistance, salicylic acid mediated signaling pathway"	sequence-specific DNA binding transcription factor activity	plasma membrane	AT3G10040.1|Symbols:|sequence-specific DNA binding transcription factors|chr3:3096580-3097875 REVERSE LENGTH=431	607.501	445.363	173.049	690.54	492.495	148.937	0	0	0	0	0	0	0	0	0	0	0	0	2.37352	1441.91	3.81053	1697.07	3.55334	614.902	2.04001	1408.71	3.81024	1876.53	4.49604	669.628	1.43022	821.754	2.17198	1003.42	2.04904	357.736	1.19541	804.351	2.18171	1032.53
Glyma13g07590	Glyma.13g046300	NA	GO:0001666 GO:0006355 GO:0009862 GO:0010310	NA	GO:0005634	regulation of hydrogen peroxide metabolic process; "regulation of transcription, DNA-dependent"; "response to hypoxia"; "systemic acquired resistance, salicylic acid mediated signaling pathway"	NA	nucleus	AT3G02550.1|Symbols:LBD41|LOB domain-containing protein 41|chr3:536747-537650 REVERSE LENGTH=263	485.255	331.575	78.4168	577.706	749.485	144.402	0	0	0	0	0	0	0	0	0	0	0	0	1.69537	822.687	1.75871	583.143	3.55334	278.642	1.63201	942.823	0.952561	713.931	2.86111	413.15	1.39565	640.528	1.36951	471.041	2.79932	221.464	1.3065	735.453	0.745141	536.666
Glyma05g36310	Glyma.05g222400	1.14.17.4	GO:0009693 GO:0010089 GO:0044036 GO:0055114 GO:0071281 GO:0071398 GO:0071732	GO:0009815 GO:0016491 GO:0016706	GO:0005737	cell wall macromolecule metabolic process; "cellular response to fatty acid"; "cellular response to iron ion"; "cellular response to nitric oxide"; "ethylene biosynthetic process"; "oxidation-reduction process"; "xylem development"	1-aminocyclopropane-1-carboxylate oxidase activity; "oxidoreductase activity"; "oxidoreductase activity, acting on paired donors, with incorporation or reduction of molecular oxygen, 2-oxoglutarate as one donor, and incorporation of one atom each of oxygen into both donors"	cytoplasm	AT2G19590.1|Symbols:ACO1, ATACO1|ACC oxidase 1|chr2:8476239-8477354 REVERSE LENGTH=310	39.8099	728.093	101.925	65.9791	883.845	447.511	0	0	0	0	0	0	0	0	0	0	0	0	1.69537	67.4925	0.586236	426.834	2.36889	241.449	1.22401	80.759	0.952561	841.916	2.04365	914.556	1.41032	53.1006	0.461301	348.405	1.88583	193.921	0.990172	63.6586	0.752974	639.525
Glyma17g24120	Glyma.17g187300	NA	GO:0001666 GO:0009862 GO:0010089 GO:0010310 GO:0044036 GO:0055114	GO:0047800	GO:0005634	cell wall macromolecule metabolic process; "oxidation-reduction process"; "regulation of hydrogen peroxide metabolic process"; "response to hypoxia"; "systemic acquired resistance, salicylic acid mediated signaling pathway"; "xylem development"	cysteamine dioxygenase activity	nucleus	AT5G39890.1|Symbols:|Protein of unknown function (DUF1637)|chr5:15974543-15976013 FORWARD LENGTH=276	762.379	177.171	49.2121	738.53	273.598	186.221	0	0	0	0	0	0	0	0	0	0	0	0	0.339074	258.503	0.879354	155.796	1.48056	72.8614	0.408003	301.322	0.635041	173.746	0.408731	76.1143	0	174.623	0.594113	109.188	1.01199	50.2446	0.283389	203.934	0.431004	113.317
Glyma06g45410	Glyma.06g299000	NA	GO:0009611	GO:0003674	GO:0005634	response to wounding	molecular function	nucleus	AT4G10265.1|Symbols:|Wound-responsive family protein|chr4:6373226-6373477 REVERSE LENGTH=83	1032.93	127.843	12.0113	933.666	50.0229	24.6363	0	0	6.66134e-16	0	0	1.26565e-14	0	0	1.55016e-14	0	0	3.5271e-13	0.339074	350.24	0.586236	74.9462	1.77667	21.3402	0.408003	380.939	2.22264	111.183	0.817461	20.1392	0.562943	549.956	0.920667	122.094	2.82281	34.207	0.65873	599.293	3.50651	168.556
Glyma17g15640	Glyma.17g146900	NA	GO:0009826 GO:0009828 GO:0019953	NA	GO:0005576	plant-type cell wall loosening; "sexual reproduction"; "unidimensional cell growth"	NA	extracellular region	AT4G17030.1|Symbols:ATEXLB1, EXPR, AT-EXPR, ATEXPR1, ATHEXP BETA 3.1, EXLB1|expansin-like B1|chr4:9581817-9583181 REVERSE LENGTH=250	3.1135	89.1692	813.682	9.07407	115.507	1115.36	5.54223e-13	0	0	0	0	0	3.57016e-11	0	0	0	0	0	15.2583	47.5068	5.27612	470.467	1.77667	1445.64	13.0561	118.472	17.7811	2053.85	2.86111	3191.17	16.4961	48.576	5.39571	499.087	1.83817	1508.97	13.7265	121.368	18.267	2027.58
Glyma08g08360	Glyma.08g078900	NA	GO:0000165 GO:0006612 GO:0006865 GO:0006952 GO:0007154 GO:0007165 GO:0009409 GO:0009738 GO:0009862 GO:0009867 GO:0010363 GO:0030968 GO:0031348 GO:0043069 GO:0050832	GO:0090353	GO:0005576 GO:0005618 GO:0005794 GO:0009505 GO:0009506	MAPK cascade; "abscisic acid mediated signaling pathway"; "amino acid transport"; "cell communication"; "defense response"; "defense response to fungus"; "endoplasmic reticulum unfolded protein response"; "jasmonic acid mediated signaling pathway"; "negative regulation of defense response"; "negative regulation of programmed cell death"; "protein targeting to membrane"; "regulation of plant-type …	polygalacturonase inhibitor activity	Golgi apparatus; "cell wall"; "extracellular region"; "plant-type cell wall"; "plasmodesma"	AT5G06860.1|Symbols:PGIP1, ATPGIP1|polygalacturonase inhibiting protein 1|chr5:2132373-2133434 FORWARD LENGTH=330	164.264	681.246	196.642	162.458	676.677	208.683	0	0	0	0	0	0	0	0	0	0	0	0	0.339074	55.6977	0.293118	199.686	0.296112	58.2282	0.408003	66.2833	0.31752	214.858	0.408731	85.2954	0	48.2503	0	179.469	0	51.4934	0	57.5293	0	179.705
[truncated: 2 more columns]

## Sheet: D40
Glyma 1.1 ID	Gmax 2.0 ID	EC ID	GO Biological Process ID	GO Molecular Function ID	GO Cellular Component ID	GO Biological Process Descriptions	GO Molecular Function Descriptions	GO Cellular Component Descriptions	Top TAIR10 Blastp Hit	Ratio						p-value						adj. p-value						RPM (Reads per Mapped Million)												RPKM (Reads per Kilobase per Million)
										E-0.5h	E-4h	E-28h	B-0.5h	B-4h	B-28h	E-0.5h	E-4h	E-28h	B-0.5h	B-4h	B-28h	E-0.5h	E-4h	E-28h	B-0.5h	B-4h	B-28h	N-E-0.5h	H-E-0.5h	N-E-4h	H-E-4h	N-E-28h	H-E-28h	N-B-0.5h	H-B-0.5h	N-B-4h	H-B-4h	N-B-28h	H-B-28h	N-E-0.5h	H-E-0.5h	N-E-4h	H-E-4h	N-E-28h	H-E-28h	N-B-0.5h	H-B-0.5h	N-B-4h	H-B-4h
Glyma07g12210	Glyma.07g124400	NA	GO:0009407 GO:0009611 GO:0009805 GO:0010421 GO:0010583 GO:0019748 GO:0055114	GO:0016491 GO:0016706 GO:0051213	GO:0005737	coumarin biosynthetic process; "hydrogen peroxide-mediated programmed cell death"; "oxidation-reduction process"; "response to cyclopentenone"; "response to wounding"; "secondary metabolic process"; "toxin catabolic process"	dioxygenase activity; "oxidoreductase activity"; "oxidoreductase activity, acting on paired donors, with incorporation or reduction of molecular oxygen, 2-oxoglutarate as one donor, and incorporation of one atom each of oxygen into both donors"	cytoplasm	AT3G13610.1|Symbols:|2-oxoglutarate (2OG) and Fe(II)-dependent oxygenase superfamily protein|chr3:4449448-4450616 FORWARD LENGTH=361	-2.20998	-457.952	-12.627	-13.3035	-76.3822	-721.781	2.94503e-11	0	0	0	0	0	1.67065e-09	0	0	0	0	0	69.5102	31.4528	117.54	0.256665	242.515	19.2061	96.2886	7.23783	54.6135	0.715003	213.766	0.296165	54.6085	23.3702	87.3491	0	182.329	14.568	73.5633	5.38808	40.7706	0.512928
Glyma09g21920	Glyma.09g122600	NA	GO:0006812 GO:0009718 GO:0009744 GO:0010224 GO:0055085	GO:0008324	GO:0016020 GO:0016021	anthocyanin-containing compound biosynthetic process; "cation transport"; "response to UV-B"; "response to sucrose stimulus"; "transmembrane transport"	cation transmembrane transporter activity	integral to membrane; "membrane"	AT1G16310.1|Symbols:|Cation efflux family protein|chr1:5578435-5580585 FORWARD LENGTH=428	-2.72347	-416.839	-15.397	-5.39093	-268.225	-37.1241	8.84548e-12	0	0	0	0	0	5.20308e-10	0	0	0	0	0	50.8611	18.6751	106.988	0.256665	126.736	8.2312	61.6084	11.4282	95.8911	0.357502	109.949	2.96165	37.1314	12.8947	73.8841	0	88.544	5.80184	43.7391	7.9058	66.5226	0
Glyma11g33110	Glyma.13g152900	NA	GO:0008152	GO:0003824	GO:0005739	metabolic process	catalytic activity	mitochondrion	AT1G65890.1|Symbols:AAE12|acyl activating enzyme 12|chr1:24512598-24514611 REVERSE LENGTH=578	-8.27936	-86.7939	-10.2958	-4.7602	-62.1715	-12.7657	5.08717e-10	0	2.01738e-11	1.33242e-06	0	7.77651e-11	2.59752e-08	0	3.38888e-10	4.16285e-05	0	1.60248e-09	16.2756	1.9658	22.277	0.256665	15.6939	1.5243	16.3201	3.42845	22.2264	0.357502	15.123	1.18466	8.15543	0.931628	10.5591	0.126198	7.5257	0.737442	7.95259	1.62788	10.5832	0
Glyma08g18000	Glyma.08g169100	NA	GO:0055114 GO:0071281 GO:0071369 GO:0071732	GO:0016491 GO:0016706	GO:0005737	cellular response to ethylene stimulus; "cellular response to iron ion"; "cellular response to nitric oxide"; "oxidation-reduction process"	oxidoreductase activity; "oxidoreductase activity, acting on paired donors, with incorporation or reduction of molecular oxygen, 2-oxoglutarate as one donor, and incorporation of one atom each of oxygen into both donors"	cytoplasm	AT3G12900.1|Symbols:|2-oxoglutarate (2OG) and Fe(II)-dependent oxygenase superfamily protein|chr3:4104576-4106112 FORWARD LENGTH=357	-2.39721	-7.53368	-22.914	-5.56253	-3.87563	-126.967	4.00791e-14	0	0	0	2.55351e-15	0	2.72091e-12	0	0	0	5.16953e-14	0	76.9698	32.1081	119.885	15.9132	307.364	13.4138	65.6884	11.8091	45.7229	11.7975	188.016	1.48082	70.7735	27.9226	104.274	14.3576	270.463	11.9083	58.7372	10.2892	39.9502	9.90555
Glyma03g36500	Glyma.03g206800	NA	GO:0008150	GO:0016787	GO:0005737	biological process	hydrolase activity	cytoplasm	AT3G24420.1|Symbols:|alpha/beta-Hydrolases superfamily protein|chr3:8863111-8864883 REVERSE LENGTH=273	-3.99183	-83.3678	-3.371	-7.92574	-28.4212	-20.7012	0.000271721	0	1.34422e-06	4.76966e-08	8.20988e-09	3.7376e-10	0.00652437	0	1.31736e-05	1.78821e-06	9.88379e-08	7.21098e-09	9.155	2.29343	21.3976	0.256665	17.4706	5.18261	15.0961	1.90469	10.1606	0.357502	12.2619	0.592329	12.1426	2.87694	26.8459	0.334036	22.1751	6.63665	19.4712	2.39382	12.8059	0
Glyma17g07830	Glyma.17g070500	NA	GO:0006596 GO:0006597 GO:0006598 GO:0006623 GO:0006944 GO:0008295 GO:0009611 GO:0009698 GO:0009805 GO:0016192 GO:0016197 GO:0016458 GO:0019079 GO:0042398	GO:0004014 GO:0005515	NA	cellular membrane fusion; "cellular modified amino acid biosynthetic process"; "coumarin biosynthetic process"; "endosomal transport"; "gene silencing"; "phenylpropanoid metabolic process"; "polyamine biosynthetic process"; "polyamine catabolic process"; "protein targeting to vacuole"; "response to wounding"; "spermidine biosynthetic process"; "spermine biosynthetic process"; "vesicle-mediated tr…	adenosylmethionine decarboxylase activity; "protein binding"	NA	AT3G02470.4|Symbols:|S-adenosylmethionine decarboxylase|chr3:510223-511323 FORWARD LENGTH=366	-2.42808	-60.8128	-11.7771	-3.95463	-60.3952	-7.10741	2.06936e-08	0	0	0	0	0	9.04823e-07	0	0	0	0	0	41.3671	17.0369	62.4341	1.02666	28.7228	2.43888	58.7524	14.8566	64.7741	1.07251	42.0993	5.92329	29.9242	11.656	42.7218	0.728731	19.8838	1.70335	41.3302	10.1836	44.525	0.708441
Glyma03g23770	Glyma.03g096500	NA	GO:0009407 GO:0009611 GO:0009805 GO:0010421 GO:0010583 GO:0019748 GO:0055114	GO:0016491 GO:0016706 GO:0051213	GO:0005737	coumarin biosynthetic process; "hydrogen peroxide-mediated programmed cell death"; "oxidation-reduction process"; "response to cyclopentenone"; "response to wounding"; "secondary metabolic process"; "toxin catabolic process"	dioxygenase activity; "oxidoreductase activity"; "oxidoreductase activity, acting on paired donors, with incorporation or reduction of molecular oxygen, 2-oxoglutarate as one donor, and incorporation of one atom each of oxygen into both donors"	cytoplasm	AT3G13610.1|Symbols:|2-oxoglutarate (2OG) and Fe(II)-dependent oxygenase superfamily protein|chr3:4449448-4450616 FORWARD LENGTH=361	-2.50234	-48.1078	-12.1839	-8.38986	-7.41618	-66.441	3.36021e-11	0	0	0	0	0	1.9002e-09	0	0	0	0	0	54.93	21.9514	98.7807	2.05332	211.72	17.377	57.5284	6.85689	53.0259	7.15003	137.742	2.07315	37.9765	14.3536	64.6008	1.39295	140.079	11.5992	38.6778	4.49208	34.836	4.51389
Glyma08g18470	Glyma.08g173400	NA	GO:0006355 GO:0007275 GO:0009734 GO:0010072 GO:0048527	GO:0003677 GO:0003700	GO:0005634	auxin mediated signaling pathway; "lateral root development"; "multicellular organismal development"; "primary shoot apical meristem specification"; "regulation of transcription, DNA-dependent"	DNA binding; "sequence-specific DNA binding transcription factor activity"	nucleus	AT1G56010.2|Symbols:NAC1, ANAC022|NAC domain containing protein 1|chr1:20946852-20949144 REVERSE LENGTH=324	-2.68018	-19.757	-3.68598	-5.29886	-85.2638	-3.78022	3.16639e-08	0	8.88178e-16	1.17684e-14	0	1.11022e-16	1.35926e-06	0	2.04928e-14	7.59894e-13	0	3.44283e-15	34.2465	12.7777	50.7094	2.56665	43.8245	11.8895	38.3523	7.23783	60.9639	0.715003	51.5001	13.6236	29.3311	10.3504	41.0829	2.15701	35.9199	9.8316	31.9432	5.87402	49.6159	0.559188
Glyma01g39460	Glyma.01g187700	NA	GO:0006598 GO:0009611 GO:0009698 GO:0009805 GO:0009963 GO:0019344 GO:0042398 GO:0046686	GO:0008171 GO:0042409	GO:0005634 GO:0005829	cellular modified amino acid biosynthetic process; "coumarin biosynthetic process"; "cysteine biosynthetic process"; "phenylpropanoid metabolic process"; "polyamine catabolic process"; "positive regulation of flavonoid biosynthetic process"; "response to cadmium ion"; "response to wounding"	O-methyltransferase activity; "caffeoyl-CoA O-methyltransferase activity"	cytosol; "nucleus"	AT4G34050.1|Symbols:CCoAOMT1|S-adenosyl-L-methionine-dependent methyltransferases superfamily protein|chr4:16310844-16311973 FORWARD LENGTH=259	-3.24751	-13.6329	-30.7175	-2.47397	-27.6139	-34.2511	2.18614e-09	0	0	2.55589e-11	0	0	1.04624e-07	0	0	1.29771e-09	0	0	30.8558	9.50137	55.9855	4.10664	74.9162	2.43888	66.9124	27.0466	108.592	3.93252	111.583	3.25781	32.1016	9.34908	55.0968	4.19228	74.5883	2.44978	67.6973	26.6635	107.355	3.73592
Glyma20g30150	Glyma.20g162100	NA	GO:0006355	GO:0003700	GO:0005634 GO:0005737	regulation of transcription, DNA-dependent	sequence-specific DNA binding transcription factor activity	cytoplasm; "nucleus"	AT5G52510.1|Symbols:SCL8|SCARECROW-like 8|chr5:21307196-21309118 FORWARD LENGTH=640	-2.63434	-91.362	-3.50749	-2.30687	-8.28954	-3.35162	4.81493e-05	0	2.13393e-07	0.000252941	1.67422e-10	1.16078e-08	0.00135365	0	2.34827e-06	0.00525625	2.38123e-09	1.90793e-07	18.9882	7.20793	23.4494	0.256665	19.2473	5.48747	22.8482	9.9044	17.7811	2.14501	27.7937	8.29261	8.16676	2.93204	9.54024	0.10832	7.9221	2.2787	9.55636	4.03654	7.26711	0.842429
Glyma08g18710	Glyma.08g175400	NA	GO:0009555 GO:0009860 GO:0010043 GO:0010233 GO:0030418 GO:0071281 GO:0071369 GO:0071732	GO:0030410	NA	cellular response to ethylene stimulus; "cellular response to iron ion"; "cellular response to nitric oxide"; "nicotianamine biosynthetic process"; "phloem transport"; "pollen development"; "pollen tube growth"; "response to zinc ion"	nicotianamine synthase activity	NA	AT5G56080.1|Symbols:ATNAS2, NAS2|nicotianamine synthase 2|chr5:22711402-22712364 REVERSE LENGTH=320	-2.94242	-32.4439	-12.886	-6.0407	-12.5554	-44.1625	1.33582e-12	0	0	0	0	0	8.32774e-11	0	0	0	0	0	49.1658	16.7093	183.199	5.64663	471.41	36.5831	57.5284	9.52346	98.7488	7.86503	248.508	5.62713	48.555	15.6071	171.141	5.47185	445.528	34.8819	55.2495	8.91211	92.6699	7.09266
Glyma04g03790	Glyma.04g035600	1.14.-.-	GO:0010043 GO:0055114 GO:0071281	GO:0004497 GO:0005506 GO:0009055 GO:0016705 GO:0019825 GO:0020037	GO:0009507	cellular response to iron ion; "oxidation-reduction process"; "response to zinc ion"	electron carrier activity; "heme binding"; "iron ion binding"; "monooxygenase activity"; "oxidoreductase activity, acting on paired donors, with incorporation or reduction of molecular oxygen"; "oxygen binding"	chloroplast	AT4G31940.1|Symbols:CYP82C4|cytochrome P450, family 82, subfamily C, polypeptide 4|chr4:15452040-15453966 FORWARD LENGTH=524	-2.4258	-31.732	-9.55447	-4.73376	-18.2267	-19.0211	0	0	0	0	0	0	0	0	0	0	0	0	124.779	51.4384	228.046	7.18663	285.452	29.8762	146.065	30.856	149.87	8.22254	259.135	13.6236	75.6109	29.4796	130.714	4.27306	165.531	17.4789	86.072	17.7172	86.2959	4.54972
Glyma03g36380	Glyma.03g205400	NA	GO:0006865 GO:0008152	GO:0016787	GO:0005634	amino acid transport; "metabolic process"	hydrolase activity	nucleus	AT5G06570.2|Symbols:|alpha/beta-Hydrolases superfamily protein|chr5:2008075-2011013 REVERSE LENGTH=329	-3.62222	-8.94586	-9.47023	-3.91344	-45.2963	-6.9004	8.09297e-12	1.05539e-10	1.5531e-08	8.2887e-12	5.73985e-14	3.58547e-09	4.776e-10	1.34216e-09	1.95718e-07	4.41969e-10	1.05767e-12	6.28008e-08	35.6028	9.829	13.7765	1.53999	11.5484	1.21944	38.7603	9.9044	16.1935	0.357502	16.3492	2.36932	30.5589	7.97913	11.1855	1.29701	9.4859	1.01056	32.353	8.05557	13.2078	0.2802
Glyma07g07380	Glyma.07g067700	NA	GO:0009617 GO:0009735 GO:0015688 GO:0055072 GO:0055114	GO:0000293 GO:0005506 GO:0009055 GO:0016491 GO:0050660	GO:0005634 GO:0005886 GO:0016020 GO:0016021	iron chelate transport; "iron ion homeostasis"; "oxidation-reduction process"; "response to bacterium"; "response to cytokinin stimulus"	electron carrier activity; "ferric-chelate reductase activity"; "flavin adenine dinucleotide binding"; "iron ion binding"; "oxidoreductase activity"	integral to membrane; "membrane"; "nucleus"; "plasma membrane"	AT1G01580.1|Symbols:FRO2, FRD1, ATFRO2|ferric reduction oxidase 2|chr1:209395-212810 FORWARD LENGTH=725	-2.06143	-21.6985	-8.56227	-5.61135	-16.2534	-12.0921	1.51318e-11	0	0	0	0	0	8.74882e-10	0	0	0	0	0	83.0732	40.2989	128.093	5.9033	240.147	28.0471	98.3287	17.5232	58.1062	3.57502	150.413	12.4389	39.1169	17.9469	57.0541	2.72754	108.214	12.7508	45.0254	7.81862	25.9993	1.53716
Glyma07g23480	Glyma.07g165900	NA	NA	NA	NA	NA	NA	NA	NA	-3.12828	-14.8463	-4.94286	-3.3978	-26.5083	-4.27294	0	0	0	0	0	0	0	0	0	0	0	0	90.1937	28.8317	68.5896	4.61997	67.8096	13.7187	112.609	33.1417	123.198	4.64752	65.8056	15.4006	141.435	42.7605	101.742	7.10874	101.76	20.7701	171.722	49.2457	183.577	6.65485
Glyma18g47020	Glyma.18g235600	NA	GO:0009741 GO:0010200 GO:0030003 GO:0070838	GO:0008270	GO:0005634	cellular cation homeostasis; "divalent metal ion transport"; "response to brassinosteroid stimulus"; "response to chitin"	zinc ion binding	nucleus	AT3G61460.1|Symbols:BRH1|brassinosteroid-responsive RING-H2|chr3:22741701-22742213 REVERSE LENGTH=170	-4.36145	-7.2804	-7.63169	-4.35559	-11.9902	-17.021	2.09819e-08	1.57807e-10	1.64321e-10	8.74599e-09	1.47412e-11	1.10825e-11	9.16688e-07	1.9676e-09	2.55147e-09	3.51494e-07	2.30944e-10	2.46974e-10	20.0054	4.58687	14.949	2.05332	16.2861	2.13402	24.8882	5.71408	17.1461	1.43001	15.123	0.888494	23.146	5.01923	16.3607	2.33109	18.0323	2.38382	28.0024	6.26454	18.8508	1.51079
Glyma17g17100	Glyma.17g158900	NA	GO:0006355 GO:0009410 GO:0030968	GO:0003677 GO:0003700 GO:0043565 GO:0046983	GO:0005634	endoplasmic reticulum unfolded protein response; "regulation of transcription, DNA-dependent"; "response to xenobiotic stimulus"	DNA binding; "protein dimerization activity"; "sequence-specific DNA binding"; "sequence-specific DNA binding transcription factor activity"	nucleus	AT3G49760.1|Symbols:AtbZIP5, bZIP5|basic leucine-zipper 5|chr3:18455569-18456039 REVERSE LENGTH=156	-19.3185	-5.36052	-2.33833	-5.14102	-11.9561	-3.01108	9.88098e-15	0	3.94291e-08	0.000114658	0	1.39488e-12	6.88935e-13	0	4.74577e-07	0.00257296	0	3.35261e-11	18.9882	0.9829	67.4171	12.5766	38.4945	16.4624	9.79206	1.90469	55.5661	4.64752	49.0477	16.2891	44.4581	2.17656	149.313	28.8938	86.2525	37.2142	22.2955	4.22578	123.627	9.93634
Glyma13g32530		NA	GO:0008150	GO:0003674	GO:0005576	biological process	molecular function	extracellular region	AT3G19690.1 | Symbols: | CAP (Cysteine-rich secretory proteins, Antigen 5, and Pathogenesis-related 1 protein) superfamily protein | chr3:6842365-6842850 REVERSE LENGTH=161	-3.83922	-4.52262	-7.25622	-22.6936	-5.83651	-2.36778	0	0	0	0	0	1.43219e-12	0	0	0	0	0	3.43922e-11	155.974	40.6265	262.34	58.0063	112.819	15.5478	734.813	32.3798	219.089	37.5377	71.5279	30.2088	229.149	56.4504	364.578	83.6205	158.617	22.0537	1049.82	45.0768	305.858	50.358
Glyma13g32510	Glyma.13g252300	NA	GO:0008150	GO:0003674	GO:0005576	biological process	molecular function	extracellular region	AT3G19690.1|Symbols:|CAP (Cysteine-rich secretory proteins, Antigen 5, and Pathogenesis-related 1 protein) superfamily protein|chr3:6842365-6842850 REVERSE LENGTH=161	-3.35145	-4.31206	-8.04796	-19.2412	-7.74229	-3.11194	0	0	0	0	0	0	0	0	0	0	0	0	188.864	56.3529	310.998	72.1229	137.396	17.0721	835.59	43.427	274.02	35.3926	94.008	30.2088	288.539	81.4261	449.441	108.119	200.878	25.182	1241.43	62.8679	397.807	49.3748
Glyma02g46030	Glyma.02g290900	NA	GO:0006499 GO:0006979	GO:0003674	GO:0005634	N-terminal protein myristoylation; "response to oxidative stress"	molecular function	nucleus	AT3G20340.1|Symbols:|Expression of the gene is downregulated in the presence of paraquat, an inducer of photoxidative stress.|chr3:7093075-7093422 REVERSE LENGTH=115	-3.70183	-4.02428	-14.8933	-2.48288	-11.8422	-8.16547	7.60476e-11	4.71938e-10	0	1.31653e-07	0	2.22045e-16	4.16992e-09	5.62288e-09	0	4.71714e-06	0	6.7962e-15	31.5339	8.51847	21.6907	5.38997	27.2423	1.82916	41.6163	16.7613	38.1024	3.21751	29.0199	3.55397	53.3993	13.6431	34.745	8.95606	44.1475	2.99058	68.5323	26.8955	61.3121	4.97526
Glyma16g28340	Glyma.16g168200	NA	GO:0008150	GO:0003674	GO:0005575	biological process	molecular function	cellular component	AT3G43660.1|Symbols:|Vacuolar iron transporter (VIT) family protein|chr3:15565332-15565928 FORWARD LENGTH=198	-2.75979	-5.92425	-17.1846	-4.10932	-2.93094	-10.5535	3.51952e-08	0	0	0	0	0	1.50252e-06	0	0	0	0	0	32.5511	11.7948	48.6576	8.21329	68.1057	3.96317	76.7045	18.666	73.3472	25.0251	53.135	5.0348	34.9371	11.973	49.4005	8.64989	69.9534	4.10687	80.0601	18.9839	74.8065	24.5264
Glyma13g32500	Glyma.13g251600	NA	GO:0008150	GO:0003674	GO:0005576	biological process	molecular function	extracellular region	AT3G19690.1|Symbols:|CAP (Cysteine-rich secretory proteins, Antigen 5, and Pathogenesis-related 1 protein) superfamily protein|chr3:6842365-6842850 REVERSE LENGTH=161	-3.38764	-4.66132	-7.62383	-19.7828	-5.51781	-2.1232	0	0	0	0	0	1.16075e-11	0	0	0	0	0	2.57923e-10	166.485	49.145	293.118	62.883	123.182	16.1576	768.677	38.8557	250.524	45.4027	81.7461	38.5014	250.799	70.0199	417.688	92.9513	177.584	23.5002	1126.08	55.465	358.619	62.4552
Glyma13g32540	Glyma.13g252400	NA	GO:0008150	GO:0003674	GO:0005576	biological process	molecular function	extracellular region	AT3G19690.1|Symbols:|CAP (Cysteine-rich secretory proteins, Antigen 5, and Pathogenesis-related 1 protein) superfamily protein|chr3:6842365-6842850 REVERSE LENGTH=161	-4.08395	-5.03865	-5.0962	-18.6056	-6.38855	-2.32313	0	0	0	0	0	7.82707e-14	0	0	0	0	0	2.06542e-12	173.945	42.5923	279.341	55.4397	119.629	23.4742	744.197	39.9986	260.367	40.7552	82.5636	35.5397	268.511	62.1833	407.892	83.9737	176.722	34.9854	1117.15	58.507	381.918	57.4473
Glyma03g02410	Glyma.03g021200	NA	GO:0055114	GO:0005506 GO:0009055 GO:0016705 GO:0019825 GO:0020037	NA	oxidation-reduction process	electron carrier activity; "heme binding"; "iron ion binding"; "oxidoreductase activity, acting on paired donors, with incorporation or reduction of molecular oxygen"; "oxygen binding"	NA	AT2G45550.1|Symbols:CYP76C4|cytochrome P450, family 76, subfamily C, polypeptide 4|chr2:18773541-18775654 REVERSE LENGTH=511	-3.40045	-9.1026	-6.05447	-3.43627	-12.8523	-6.62438	4.83591e-12	0	0	9.16568e-09	0	0	2.90449e-10	0	0	3.66729e-07	0	0	38.9935	11.4672	79.4349	8.72662	55.3729	9.14578	31.4162	9.14253	78.11	6.07753	49.0477	7.40411	24.886	6.92168	47.9551	5.46489	33.8193	5.63548	19.498	5.52896	47.3702	3.54182
Glyma17g06560	Glyma.17g058100	NA	GO:0008150	GO:0003674	GO:0005575	biological process	molecular function	cellular component	AT5G57123.1|Symbols:|unknown protein; BEST Arabidopsis thaliana protein match is: unknown protein (TAIR:AT4G29905.1); Has 30201 Blast hits to 17322 proteins in 780 species: Archae - 12; Bacteria - 1396; Metazoa - 17338; Fungi - 3422; Plants - 5037; Viruses - 0; Other Eukaryotes - 2996 (source: NCBI BLink).|chr5:23127215-23127418 REVERSE LENGTH=67	-6.96846	-3.40125	-11.3489	-6.27327	-4.75598	-7.05374	0	8.43769e-15	0	2.4869e-14	0	0	0	1.47171e-13	0	1.56116e-12	0	0	34.2465	4.9145	40.1571	11.8066	65.7368	5.79233	33.4562	5.33314	52.7084	11.0825	56.4048	7.99644	36.6904	4.97975	40.6967	12.4118	67.3984	5.99151	34.8568	5.41419	53.66	10.8421
Glyma02g47940	Glyma.02g309300	NA	GO:0006559 GO:0006598 GO:0006952 GO:0006979 GO:0009058 GO:0009555 GO:0009611 GO:0009698 GO:0009699 GO:0009805 GO:0009819 GO:0009963 GO:0010224 GO:0042398 GO:0046244 GO:0046274 GO:0080167	GO:0003824 GO:0016841 GO:0045548	GO:0005737	L-phenylalanine catabolic process; "biosynthetic process"; "cellular modified amino acid biosynthetic process"; "coumarin biosynthetic process"; "defense response"; "drought recovery"; "lignin catabolic process"; "phenylpropanoid biosynthetic process"; "phenylpropanoid metabolic process"; "pollen development"; "polyamine catabolic process"; "positive regulation of flavonoid biosynthetic process";…	ammonia-lyase activity; "catalytic activity"; "phenylalanine ammonia-lyase activity"	cytoplasm	AT2G37040.1|Symbols:PAL1, ATPAL1|PHE ammonia lyase 1|chr2:15557602-15560237 REVERSE LENGTH=725	-3.16944	-5.01498	-3.88522	-2.65211	-17.9113	-4.09095	1.52035e-05	1.33227e-15	4.5538e-12	7.02033e-05	0	2.45848e-12	0.000465603	2.44746e-14	8.12857e-11	0.00166083	0	5.7933e-11	16.6146	5.24213	29.6049	5.9033	30.7956	7.92635	21.2161	7.99971	38.42	2.14501	33.9246	8.29261	7.8514	2.34292	13.2337	2.73731	13.9267	3.6164	9.74983	3.58216	17.2524	0.925598
Glyma08g08090	Glyma.08g076000	NA	GO:0008150	GO:0003674	GO:0005575	biological process	molecular function	cellular component	AT3G43660.1|Symbols:|Vacuolar iron transporter (VIT) family protein|chr3:15565332-15565928 FORWARD LENGTH=198	-2.68138	-5.39866	-9.51879	-5.84207	-8.50589	-4.76127	3.22089e-05	0	0	1.8226e-10	0	8.60489e-12	0.000938485	0	0	8.60848e-09	0	1.93351e-10	19.3272	7.20793	45.7264	8.46995	58.0379	6.09719	24.4802	4.19032	79.0626	9.29504	28.2024	5.92329	21.6441	7.63437	48.4392	9.3073	62.1994	6.59245	26.6599	4.44664	84.1349	9.50514
Glyma05g22860	Glyma.05g108200	NA	GO:0006355 GO:0009410 GO:0030968	GO:0003677 GO:0003700 GO:0043565 GO:0046983	GO:0005634	endoplasmic reticulum unfolded protein response; "regulation of transcription, DNA-dependent"; "response to xenobiotic stimulus"	DNA binding; "protein dimerization activity"; "sequence-specific DNA binding"; "sequence-specific DNA binding transcription factor activity"	nucleus	AT3G49760.1|Symbols:AtbZIP5, bZIP5|basic leucine-zipper 5|chr3:18455569-18456039 REVERSE LENGTH=156	-3.46698	-10.7807	-3.48248	-3.26414	-7.03953	-2.85701	9.68208e-08	0	7.88258e-15	3.70402e-07	0	1.25269e-11	3.97834e-06	0	1.70816e-13	1.24792e-05	0	2.76771e-10	22.718	6.55267	69.1758	6.41663	43.5284	12.4992	26.1122	7.99971	67.9493	9.65254	48.2302	16.8814	17.6722	4.82094	50.9021	4.8978	32.404	9.38755	19.7533	5.89671	50.2275	6.85646
Glyma14g06280	Glyma.14g057700	NA	NA	GO:0016740 GO:0016747	GO:0005737	NA	transferase activity; "transferase activity, transferring acyl groups other than amino-acyl groups"	cytoplasm	AT2G40230.1|Symbols:|HXXXD-type acyl-transferase family protein|chr2:16803285-16804586 REVERSE LENGTH=433	-2.35791	-7.42316	-3.23015	-2.3626	-8.21553	-7.02586	1.99618e-13	0	2.17715e-13	9.13766e-10	0	0	1.32691e-11	0	4.28586e-12	4.09118e-08	0	0	74.9354	31.7804	64.779	8.72662	42.344	13.109	61.2004	25.9038	46.993	5.72002	68.6667	9.77343	34.4915	13.8349	28.2046	3.94134	18.6518	5.82559	27.3939	11.298	20.5538	2.40414
Glyma15g39710	Glyma.15g248000	NA	NA	NA	NA	NA	NA	NA	NA	-5.48507	-4.66069	-6.0641	-5.03392	-3.84871	-3.4502	2.22045e-16	0	0	3.61933e-14	1.20615e-12	9.99201e-16	1.66841e-14	0	0	2.24344e-12	2.04837e-11	2.95802e-14	35.9419	6.55267	44.2608	9.49661	68.4018	11.2798	38.3523	7.61877	37.1499	9.65254	53.135	15.4006	36.6227	6.31481	42.6609	9.49493	66.6994	11.0968	38.0028	7.35613	35.9702	8.98108
Glyma19g39030	Glyma.19g202900	NA	GO:0006865 GO:0008152	GO:0016787	GO:0005634	amino acid transport; "metabolic process"	hydrolase activity	nucleus	AT5G06570.2|Symbols:|alpha/beta-Hydrolases superfamily protein|chr5:2008075-2011013 REVERSE LENGTH=329	-2.78795	-4.16839	-5.7707	-2.81349	-6.66124	-3.92792	0	3.2034e-10	1.33227e-15	2.08722e-14	1.90958e-14	8.8332e-11	0	3.88763e-09	3.03386e-14	1.31789e-12	3.6401e-13	1.81265e-09	89.5156	32.1081	21.3976	5.1333	29.9073	5.18261	71.8085	25.5229	28.5768	4.29002	30.2461	7.70028	76.8894	26.084	17.3857	4.32651	24.5838	4.29797	59.9816	20.7736	23.3248	3.36484
Glyma15g17600	Glyma.15g163200	NA	GO:0008150 GO:0009741	GO:0003674	GO:0005634	biological process; "response to brassinosteroid stimulus"	molecular function	nucleus	AT5G57340.1|Symbols:|unknown protein; Has 30201 Blast hits to 17322 proteins in 780 species: Archae - 12; Bacteria - 1396; Metazoa - 17338; Fungi - 3422; Plants - 5037; Viruses - 0; Other Eukaryotes - 2996 (source: NCBI BLink).|chr5:23228076-23229094 FORWARD LENGTH=238	-2.69079	-3.83394	-5.50406	-2.19564	-7.48596	-3.4502	8.53399e-06	1.2517e-06	1.08795e-10	2.47268e-05	1.58751e-10	3.14394e-05	0.0002726	1.0061e-05	1.72389e-09	0.000634268	2.26219e-09	0.000311719	22.0398	8.19083	13.7765	3.59331	20.1356	3.65831	33.4562	15.2375	18.7337	2.50251	14.3056	4.1463	14.798	5.20133	8.74972	2.36735	12.9379	2.37149	21.8446	9.69444	11.9523	1.53429
Glyma14g36400	Glyma.14g185600	NA	NA	GO:0004842 GO:0008270	GO:0005576 GO:0005886	NA	ubiquitin-protein ligase activity; "zinc ion binding"	extracellular region; "plasma membrane"	AT5G49665.1|Symbols:|Zinc finger (C3HC4-type RING finger) family protein|chr5:20167119-20169420 REVERSE LENGTH=740	-2.10637	-8.32046	-4.60471	-2.03499	-3.66368	-3.15885	6.3549e-09	0	1.11022e-16	4.71483e-06	1.83529e-10	1.27149e-11	2.89308e-07	0	2.68991e-15	0.000136958	2.60211e-09	2.80698e-10	58.6598	27.8488	29.898	3.59331	37.9023	8.2312	46.5123	22.8563	31.4345	8.58004	42.0993	13.3274	27.3179	12.2661	13.1707	1.642	16.8918	3.70098	21.0644	10.0862	13.9107	3.64865
Glyma13g20510	Glyma.13g141900	NA	GO:0006355	GO:0003677 GO:0003700	GO:0005634	regulation of transcription, DNA-dependent	DNA binding; "sequence-specific DNA binding transcription factor activity"	nucleus	AT5G57620.1|Symbols:MYB36, AtMYB36|myb domain protein 36|chr5:23334904-23336388 FORWARD LENGTH=333	-3.18437	-4.31983	-3.00642	-4.36352	-6.08258	-2.46604	2.96836e-08	0	2.2941e-11	1.05471e-14	0	6.79268e-09	1.27729e-06	0	3.83944e-10	6.843e-13	0	1.14926e-07	27.1259	8.51847	51.0025	11.8066	38.4945	12.8041	44.8803	10.2853	71.7596	11.7975	44.5516	18.066	17.8792	5.31026	31.799	7.63589	24.281	8.14814	28.7669	6.42385	44.9446	7.10054
Glyma20g31990	Glyma.20g179600	NA	GO:0006629 GO:0008152	GO:0045735	NA	lipid metabolic process; "metabolic process"	nutrient reservoir activity	NA	AT2G39220.1|Symbols:PLP6, PLA IIB|PATATIN-like protein 6|chr2:16375055-16376663 REVERSE LENGTH=499	-2.28937	-5.35873	-3.73186	-2.56758	-6.49975	-2.9657	6.24209e-09	0	8.88178e-16	1.18239e-12	0	1.25093e-10	2.84651e-07	0	2.04928e-14	6.72855e-11	0	2.53627e-09	49.5048	21.6238	35.7604	6.6733	43.2323	11.5847	71.4005	27.8085	51.1208	7.86503	41.2818	13.9197	21.4005	8.84097	14.623	2.83067	17.885	4.8351	30.0159	11.3911	20.9995	3.10465
Glyma05g26520	Glyma.05g134800	NA	GO:0006468 GO:0007169 GO:0008544 GO:0009790	GO:0004672 GO:0004674 GO:0005524 GO:0016772	NA	embryo development; "epidermis development"; "protein phosphorylation"; "transmembrane receptor protein tyrosine kinase signaling pathway"	ATP binding; "protein kinase activity"; "protein serine/threonine kinase activity"; "transferase activity, transferring phosphorus-containing groups"	NA	AT4G20140.1|Symbols:GSO1|Leucine-rich repeat transmembrane protein kinase|chr4:10884220-10888045 FORWARD LENGTH=1249	-2.12032	-7.74039	-2.21458	-2.51284	-5.32899	-3.0507	4.58787e-05	1.1664e-12	0.000557875	3.75393e-05	1.09223e-06	2.35864e-05	0.00129519	1.75235e-11	0.0033201	0.00093203	9.93147e-06	0.000239511	28.4822	13.433	17.8802	2.30999	16.8784	7.62149	24.8882	9.9044	13.3359	2.50251	17.1667	5.62713	7.11498	3.17369	4.22505	0.566216	4.03492	1.83817	6.04598	2.34446	3.1656	0.570838
Glyma11g36910	Glyma.11g252100	NA	GO:0008150	GO:0003674	NA	biological process	molecular function	NA	AT3G48660.1|Symbols:|Protein of unknown function (DUF 3339)|chr3:18029659-18030133 FORWARD LENGTH=89	-2.5873	-3.42607	-2.13687	-2.64611	-9.32573	-2.33552	7.47967e-06	3.97765e-06	1.16985e-05	0.000361608	1.35971e-08	0.000455934	0.000241197	2.96368e-05	9.83652e-05	0.00722084	1.59892e-07	0.0035006	23.7352	9.17374	14.0697	4.10664	29.315	13.7187	17.1361	6.47596	13.3359	1.43001	17.9841	7.70028	22.814	8.33964	12.7924	3.87319	26.9652	12.7312	16.0175	5.8983	12.1805	1.25512
Glyma07g39580	Glyma.07g265900	NA	GO:0006814 GO:0006835 GO:0015743 GO:0035725 GO:0051453 GO:0055085	GO:0005215 GO:0015140 GO:0017153	GO:0005773 GO:0016020	dicarboxylic acid transport; "malate transport"; "regulation of intracellular pH"; "sodium ion transmembrane transport"; "sodium ion transport"; "transmembrane transport"	malate transmembrane transporter activity; "sodium:dicarboxylate symporter activity"; "transporter activity"	membrane; "vacuole"	AT5G47560.1|Symbols:ATTDT, ATSDAT, TDT|tonoplast dicarboxylate transporter|chr5:19287895-19290347 REVERSE LENGTH=540	-3.206	-4.12794	-3.67856	-3.86105	-4.31164	-2.98575	0	0	0	0	0	0	0	0	0	0	0	0	96.6361	30.1423	101.712	24.6399	105.416	28.6568	119.137	30.856	84.7779	19.6626	91.9644	30.8011	49.1069	14.4868	48.8917	12.2861	51.2641	14.0598	58.874	14.8579	40.9375	9.12391
Glyma07g30570	Glyma.07g186600	NA	GO:0006612 GO:0009963 GO:0010363	NA	GO:0009507	positive regulation of flavonoid biosynthetic process; "protein targeting to membrane"; "regulation of plant-type hypersensitive response"	NA	chloroplast	AT1G61740.1|Symbols:|Sulfite exporter TauE/SafE family protein|chr1:22798365-22801020 REVERSE LENGTH=458	-2.07839	-2.1962	-2.20412	-3.26257	-6.27266	-3.21656	1.1904e-11	3.88578e-15	0	0	0	0	6.91954e-10	6.92474e-14	0	0	0	0	82.395	39.6436	80.6074	36.7031	174.706	79.2635	80.7845	24.761	71.7596	11.44	120.984	37.6129	41.3392	18.8117	38.2557	18.0691	83.8829	38.3956	39.4152	11.7718	34.2118	5.24114
Glyma16g01110	Glyma.16g009000	NA	GO:0008150	GO:0003674	GO:0005634	biological process	molecular function	nucleus	AT1G72510.2|Symbols:|Protein of unknown function (DUF1677)|chr1:27303906-27304403 FORWARD LENGTH=165	-2.64083	-3.35159	-3.07286	-2.89342	-2.19619	-2.45083	3.58596e-11	2.20934e-14	4.32987e-15	2.55351e-15	2.59832e-07	2.09754e-08	2.01734e-09	3.74855e-13	9.57431e-14	1.72705e-13	2.5781e-06	3.36495e-07	50.183	19.0027	39.5709	11.8066	51.5234	16.7673	73.8485	25.5229	43.1828	19.6626	42.0993	17.1775	47.3159	16.9457	35.2928	10.9232	46.49	15.2637	67.7121	22.8031	38.6897	16.9289
[truncated: 2 more columns]

## Sheet: S40
Glyma 1.1 ID	Gmax 2.0 ID	EC ID	GO Biological Process ID	GO Molecular Function ID	GO Cellular Component ID	GO Biological Process Descriptions	GO Molecular Function Descriptions	GO Cellular Component Descriptions	Top TAIR10 Blastp Hit	Ratio						p-value						adj. p-value						RPM (Reads per Mapped Million)												RPKM (Reads per Kilobase per Million)
										E-0.5h	E-4h	E-28h	B-0.5h	B-4h	B-28h	E-0.5h	E-4h	E-28h	B-0.5h	B-4h	B-28h	E-0.5h	E-4h	E-28h	B-0.5h	B-4h	B-28h	N-E-0.5h	H-E-0.5h	N-E-4h	H-E-4h	N-E-28h	H-E-28h	N-B-0.5h	H-B-0.5h	N-B-4h	H-B-4h	N-B-28h	H-B-28h	N-E-0.5h	H-E-0.5h	N-E-4h	H-E-4h	N-E-28h	H-E-28h	N-B-0.5h	H-B-0.5h	N-B-4h	H-B-4h
Glyma18g32190	Glyma.18g155900	3.6.1.-	GO:0006457 GO:0009408 GO:0009409 GO:0009644 GO:0009737 GO:0010286 GO:0016973 GO:0042542 GO:0051604	GO:0003676 GO:0003724 GO:0004386 GO:0005524 GO:0008026 GO:0008186	GO:0005634 GO:0005635 GO:0005737 GO:0005886	heat acclimation; "poly(A)+ mRNA export from nucleus"; "protein folding"; "protein maturation"; "response to abscisic acid stimulus"; "response to cold"; "response to heat"; "response to high light intensity"; "response to hydrogen peroxide"	ATP-dependent helicase activity; "ATP binding"; "RNA-dependent ATPase activity"; "RNA helicase activity"; "helicase activity"; "nucleic acid binding"	cytoplasm; "nuclear envelope"; "nucleus"; "plasma membrane"	AT3G53110.1|Symbols:LOS4|P-loop containing nucleoside triphosphate hydrolases superfamily protein|chr3:19687968-19690423 FORWARD LENGTH=496	-1.01708	1.02558	1.07487	1.06825	-1.00659	-1.0309	0.897845	0.822606	0.51522	0.611144	0.958191	0.797782	0.985038	0.935643	0.944314	0.970956	0.963939	0.860171	38.6545	38.0055	42.7952	43.8898	47.0817	50.6067	45.2883	48.3792	43.1828	42.9002	50.6826	49.1633	21.7158	20.1937	22.7422	24.1943	25.3124	27.4493	24.7421	25.7543	23.0527	22.0076
Glyma16g29830		NA	NA	NA	NA	NA	NA	NA	AT5G52552.1 | Symbols: CPuORF14 | conserved peptide upstream open reading frame 14 | chr5:21329119-21329277 REVERSE LENGTH=52	1.03696	1.08829	1.07431	-1.07105	1.07166	-1.0597	0.813042	0.597711	0.728272	0.704676	0.659854	0.775174	0.985038	0.935643	0.985905	0.970956	0.942617	0.860171	27.8041	28.8317	20.5182	22.3299	13.6211	14.6333	24.8882	23.2373	26.3542	28.2426	17.5754	16.5852	215.721	211.567	150.586	169.998	101.135	109.616	187.781	170.838	194.298	200.091
Glyma16g32260	Glyma.16g198300	NA	GO:0009790 GO:0048467 GO:0048481	GO:0003674	GO:0005634	embryo development; "gynoecium development"; "ovule development"	molecular function	nucleus	AT5G62090.2|Symbols:SLK2|SEUSS-like 2|chr5:24935221-24938540 REVERSE LENGTH=816	1.08378	-1.09237	-1.06844	-1.06219	-1.11021	1.01586	0.476413	0.402284	0.557192	0.639584	0.36982	0.903351	0.985038	0.744652	0.974433	0.970956	0.717227	0.927245	50.183	54.3871	51.5887	47.2264	48.8584	45.7289	48.9603	46.0936	52.3908	47.1902	41.6905	42.3515	17.8035	18.249	17.3127	16.4402	16.588	15.6635	16.8915	15.4955	17.662	15.2876
Glyma12g08100	Glyma.12g076100	NA	GO:0000956 GO:0006487 GO:0008150	NA	NA	biological process; "nuclear-transcribed mRNA catabolic process"; "protein N-linked glycosylation"	NA	NA	AT1G07990.1|Symbols:|SIT4 phosphatase-associated family protein|chr1:2477413-2482898 FORWARD LENGTH=802	1.1029	-1.12547	-1.02484	-1.00878	-1.05361	-1.03506	0.476394	0.328145	0.842918	0.955	0.697459	0.808192	0.985038	0.636266	0.985905	0.970956	0.942617	0.860171	33.5683	37.0226	39.864	35.4198	39.679	38.7172	33.0482	32.7607	38.42	36.4652	35.5596	34.3551	12.78	13.3309	14.3563	13.2318	14.4566	14.2315	12.2355	11.8186	13.8993	12.677
Glyma19g36740	Glyma.19g183400	NA	NA	GO:0000166 GO:0005515 GO:0005524 GO:0016787 GO:0016887 GO:0017111	GO:0005618 GO:0005634 GO:0005794 GO:0005829	NA	ATP binding; "ATPase activity"; "hydrolase activity"; "nucleoside-triphosphatase activity"; "nucleotide binding"; "protein binding"	Golgi apparatus; "cell wall"; "cytosol"; "nucleus"	AT5G03340.1|Symbols:|ATPase, AAA-type, CDC48 protein|chr5:810091-813133 REVERSE LENGTH=810	1.00426	-1.127	1.03991	-1.08765	1.00128	-1.12041	0.954364	0.10063	0.632044	0.338105	0.988502	0.19828	0.985038	0.251199	0.985905	0.970327	0.990074	0.515533	120.71	121.224	109.919	97.5328	88.2413	91.7627	106.897	98.2822	86.048	86.1579	95.2342	84.9992	48.6229	46.1826	41.8822	38.5495	34.0151	35.6869	41.873	37.5132	32.9361	31.6904
Glyma03g01920	Glyma.03g017200	NA	GO:0000398 GO:0008284 GO:0008380	GO:0000166 GO:0003676 GO:0003723	GO:0005634 GO:0005681	RNA splicing; "mRNA splicing, via spliceosome"; "positive regulation of cell proliferation"	RNA binding; "nucleic acid binding"; "nucleotide binding"	nucleus; "spliceosomal complex"	AT5G52040.2|Symbols:ATRSP41, RS41, At-RS41|RNA-binding (RRM/RBD/RNP motifs) family protein|chr5:21131081-21133318 FORWARD LENGTH=357	-1.12691	-1.13251	-1.01596	-1.08411	1.06278	1.08689	0.412882	0.336326	0.91588	0.604016	0.660853	0.622125	0.985038	0.65122	0.985905	0.970956	0.942617	0.860171	33.2293	29.487	34.881	30.7998	26.9462	26.5228	33.8642	31.237	33.9747	36.1077	23.7064	25.7663	19.0834	16.0162	18.9489	17.3563	14.8094	14.7062	18.9126	16.9988	18.5407	18.9353
Glyma09g08830	Glyma.09g075400	NA	GO:0006457 GO:0030968	GO:0031072 GO:0051082	GO:0005739 GO:0005783 GO:0005794 GO:0005886 GO:0009507 GO:0030176	endoplasmic reticulum unfolded protein response; "protein folding"	heat shock protein binding; "unfolded protein binding"	Golgi apparatus; "chloroplast"; "endoplasmic reticulum"; "integral to endoplasmic reticulum membrane"; "mitochondrion"; "plasma membrane"	AT1G79940.3|Symbols:ATERDJ2A|DnaJ / Sec63 Brl domains-containing protein|chr1:30070023-30073237 FORWARD LENGTH=687	1.10095	-1.10195	1.08981	1.10873	-1.10612	1.14577	0.366892	0.304524	0.377118	0.388986	0.33678	0.17587	0.985038	0.60048	0.747708	0.970956	0.681396	0.480496	55.9472	61.5951	64.4859	58.5197	60.7029	66.1545	52.2243	57.9027	64.4566	58.2727	65.3969	74.9296	25.8619	26.9289	28.1972	26.5433	26.8531	29.5248	23.4762	25.3626	28.3129	24.5971
Glyma09g31780	Glyma.09g185900	NA	GO:0006499 GO:0006508	GO:0004190	GO:0005576	N-terminal protein myristoylation; "proteolysis"	aspartic-type endopeptidase activity	extracellular region	AT1G49050.1|Symbols:|Eukaryotic aspartyl protease family protein|chr1:18150638-18153186 FORWARD LENGTH=583	-1.1472	-1.05157	-1.10376	-1.08599	-1.10374	1.06964	0.146812	0.726541	0.499056	0.390771	0.455151	0.679282	0.753491	0.935643	0.924699	0.970956	0.849566	0.860171	79.6824	69.4583	27.26	25.9232	29.6112	26.8276	88.9446	81.9018	40.6426	36.8227	25.75	27.5433	42.1518	34.7512	13.6408	13.4559	14.9904	13.702	45.7559	41.0545	20.4301	17.7871
Glyma11g02900	Glyma.11g026500	NA	GO:0008150	GO:0003674	GO:0005739	biological process	molecular function	mitochondrion	AT1G79390.1|Symbols:|unknown protein; Has 30201 Blast hits to 17322 proteins in 780 species: Archae - 12; Bacteria - 1396; Metazoa - 17338; Fungi - 3422; Plants - 5037; Viruses - 0; Other Eukaryotes - 2996 (source: NCBI BLink).|chr1:29863465-29864276 REVERSE LENGTH=126	1.06691	-1.10264	-1.14791	1.04223	1.09464	-1.03109	0.745032	0.602157	0.408795	0.843773	0.590217	0.851953	0.985038	0.935643	0.794578	0.970956	0.942617	0.887707	16.2756	17.3646	16.4146	14.8866	23.0967	20.1207	17.5441	18.2851	22.8615	25.0251	26.5675	25.7663	22.5967	22.8016	21.5576	20.2805	30.6877	26.9712	23.6873	24.0558	30.1612	31.7265
Glyma11g02380	Glyma.11g021400	4.6.1.12	GO:0006098 GO:0006364 GO:0006636 GO:0006655 GO:0006744 GO:0009073 GO:0009637 GO:0009644 GO:0009744 GO:0009965 GO:0010027 GO:0010114 GO:0010155 GO:0010218 GO:0015995 GO:0016114 GO:0016117 GO:0019288 GO:0019344 GO:0030154 GO:0045893	GO:0008685	GO:0009507 GO:0009570	aromatic amino acid family biosynthetic process; "carotenoid biosynthetic process"; "cell differentiation"; "chlorophyll biosynthetic process"; "cysteine biosynthetic process"; "isopentenyl diphosphate biosynthetic process, mevalonate-independent pathway"; "leaf morphogenesis"; "pentose-phosphate shunt"; "phosphatidylglycerol biosynthetic process"; "positive regulation of transcription, DNA-depen…	2-C-methyl-D-erythritol 2,4-cyclodiphosphate synthase activity	chloroplast; "chloroplast stroma"	AT1G63970.1|Symbols:ISPF, MECPS|isoprenoid F|chr1:23738923-23740336 REVERSE LENGTH=231	1.07606	1.12582	-1.12307	-1.15166	-1.00136	1.14875	0.617472	0.395462	0.496052	0.326773	0.992013	0.484728	0.985038	0.735695	0.920358	0.970327	0.993132	0.860171	29.8385	32.1081	26.6737	30.0298	21.9123	19.511	40.8003	35.4273	36.5148	36.4652	16.758	19.2507	24.0138	24.4394	20.3062	23.7143	16.8762	15.1604	31.9317	27.0169	27.9247	26.7978
Glyma17g37790	Glyma.17g258400	NA	GO:0008150	NA	GO:0005634	biological process	NA	nucleus	AT1G30755.1|Symbols:|Protein of unknown function (DUF668)|chr1:10905991-10908773 REVERSE LENGTH=615	1.03214	1.02405	1.11907	1.15218	1.1009	-1.03506	0.880112	0.893344	0.581687	0.469505	0.521552	0.866055	0.985038	0.935643	0.980061	0.970956	0.929138	0.900047	14.9193	15.3988	17.294	17.7099	13.6211	15.243	19.1761	22.0944	28.5768	31.4601	17.1667	16.5852	7.21687	7.04498	7.91327	8.40602	6.3055	7.11899	9.02063	10.1274	13.1356	13.8963
Glyma06g48070	Glyma.06g322300	NA	GO:0008150	GO:0003676 GO:0003723	GO:0005634	biological process	RNA binding; "nucleic acid binding"	nucleus	AT5G56140.1|Symbols:|RNA-binding KH domain-containing protein|chr5:22725462-22727932 FORWARD LENGTH=315	-1.06308	-1.01819	1.15747	1.14979	-1.02713	1.1407	0.59752	0.873333	0.166233	0.280242	0.812082	0.298656	0.985038	0.935643	0.414773	0.892279	0.942617	0.691825	51.2002	48.1621	43.3814	42.6064	50.0429	57.9233	44.0643	50.6648	53.9785	52.5527	41.2818	47.0902	38.4186	34.1796	30.7917	31.3702	35.9349	41.9633	32.1537	36.0239	38.488	36.0082
Glyma04g23560	Glyma.04g154100	NA	GO:0006412 GO:0006413 GO:0016070	GO:0003723 GO:0003743	GO:0005634 GO:0005737 GO:0005829	RNA metabolic process; "translation"; "translational initiation"	RNA binding; "translation initiation factor activity"	cytoplasm; "cytosol"; "nucleus"	AT5G57870.2|Symbols:eIFiso4G1|MIF4G domain-containing protein / MA3 domain-containing protein|chr5:23439755-23443433 FORWARD LENGTH=776	1.00652	-1.06835	-1.15772	-1.09088	-1.03249	-1.07176	0.968582	0.65774	0.281769	0.649797	0.833849	0.657353	0.985038	0.935643	0.619339	0.970956	0.942617	0.860171	24.4133	24.5725	25.5013	23.8699	34.9412	30.1811	22.4401	20.5707	29.5294	28.6001	29.8373	27.8395	9.72494	9.25766	9.60907	9.33002	13.3199	11.6076	8.6928	7.76466	11.1776	10.4031
Glyma05g23880	Glyma.05g113600	NA	NA	GO:0003674	GO:0005634	NA	molecular function	nucleus	AT2G35360.1|Symbols:|ubiquitin family protein|chr2:14889311-14890799 REVERSE LENGTH=225	-1.05408	-1.10742	1.04729	-1.05084	1.09375	1.16375	0.783351	0.561027	0.802658	0.799483	0.59883	0.491711	0.985038	0.935643	0.985905	0.970956	0.942617	0.860171	18.6491	17.6922	18.7595	16.9399	17.1745	17.9867	21.2161	20.1897	22.2264	24.3101	13.4881	15.6967	19.926	17.8787	18.9603	17.7601	17.561	18.555	22.0446	20.4412	22.5666	23.7184
Glyma08g17760	Glyma.08g167100	2.8.1.2 2.8.1.1	GO:0000394 GO:0007568 GO:0009086 GO:0009793 GO:0019761	GO:0004792 GO:0016783 GO:0016784	GO:0005739 GO:0009507	RNA splicing, via endonucleolytic cleavage and ligation; "aging"; "embryo development ending in seed dormancy"; "glucosinolate biosynthetic process"; "methionine biosynthetic process"	3-mercaptopyruvate sulfurtransferase activity; "sulfurtransferase activity"; "thiosulfate sulfurtransferase activity"	chloroplast; "mitochondrion"	AT1G79230.1|Symbols:ST1, ATMST1, MST1, ATRDH1, STR1|mercaptopyruvate sulfurtransferase 1|chr1:29800824-29803679 FORWARD LENGTH=379	-1.16514	1.00218	1.06233	-1.01565	-1.07937	1.02102	0.171251	0.983339	0.589233	0.907135	0.496771	0.881285	0.80259	0.985376	0.985905	0.970956	0.88876	0.912664	57.6426	49.4726	50.7094	50.8197	46.4895	49.3872	44.8803	44.1889	55.5661	51.4802	35.9683	36.7244	37.4116	30.3682	31.1323	32.3644	28.875	30.9474	28.3265	27.1762	34.2694	30.5098
Glyma06g01120	Glyma.06g008900	NA	GO:0008150	GO:0030276	GO:0005829	biological process	clathrin binding	cytosol	AT4G34660.1|Symbols:|SH3 domain-containing protein|chr4:16545595-16548294 REVERSE LENGTH=368	-1.11453	-1.01097	-1.16886	1.08928	-1.01505	1.10954	0.625681	0.953433	0.374874	0.730827	0.943645	0.646309	0.985038	0.959472	0.745331	0.970956	0.952009	0.860171	14.2411	12.7777	15.8284	15.6566	21.0239	17.9867	12.2401	13.3329	15.241	15.0151	13.0794	14.5121	10.0686	8.54418	10.5857	10.8616	14.2247	12.2779	8.41558	8.93228	10.2394	9.6937
Glyma17g14970	Glyma.17g140700	NA	GO:0006914	GO:0008017	NA	autophagy	microtubule binding	NA	AT4G16520.2|Symbols:ATG8F|Ubiquitin-like superfamily protein|chr4:9306882-9308113 REVERSE LENGTH=121	-1.06047	-1.11547	1.00443	-1.17251	1.09231	-1.02228	0.706954	0.614648	0.984126	0.2618	0.612191	0.915919	0.985038	0.935643	0.986274	0.883065	0.942617	0.93793	28.1432	26.5383	12.311	11.0366	12.1406	12.1944	42.4323	36.1892	21.2739	23.2376	16.3492	15.9929	26.5775	23.7032	10.9975	10.227	10.972	11.1185	38.9683	32.3842	19.0907	20.0387
Glyma20g37260	Glyma.20g228700	3.1.13.-	GO:0000003 GO:0000291 GO:0000956 GO:0006139 GO:0006306 GO:0006325 GO:0006342 GO:0006355 GO:0006486 GO:0006487 GO:0007131 GO:0007155 GO:0007267 GO:0008284 GO:0009616 GO:0009630 GO:0009723 GO:0009826 GO:0009873 GO:0009961 GO:0010014 GO:0010090 GO:0010267 GO:0010413 GO:0010587 GO:0010638 GO:0016049 GO:0031087 GO:0033044 GO:0035196 GO:0040029 GO:0043687 GO:0045010 GO:0045492 GO:0045595 GO:0045893 GO:…	GO:0003676 GO:0004527 GO:0004534 GO:0008270 GO:0008409	GO:0005622 GO:0005634 GO:0005829	DNA methylation; "actin nucleation"; "cell-cell signaling"; "cell adhesion"; "cell growth"; "chromatin organization"; "chromatin silencing"; "deadenylation-independent decapping of nuclear-transcribed mRNA"; "developmental growth"; "ethylene mediated signaling pathway"; "glucuronoxylan metabolic process"; "gravitropism"; "meristem initiation"; "miRNA catabolic process"; "nuclear-transcribed mRNA …	5'-3' exonuclease activity; "5'-3' exoribonuclease activity"; "exonuclease activity"; "nucleic acid binding"; "zinc ion binding"	cytosol; "intracellular"; "nucleus"	AT1G54490.1|Symbols:AIN1, EIN5, XRN4, ATXRN4|exoribonuclease 4|chr1:20350300-20356650 FORWARD LENGTH=947	-1.09861	-1.05927	1.17899	-1.17146	-1.02481	-1.06761	0.586287	0.740162	0.342862	0.359871	0.897071	0.753459	0.985038	0.935643	0.692839	0.970956	0.942617	0.860171	23.3961	21.2962	18.7595	17.7099	18.3589	21.645	28.5602	24.3801	19.0512	18.5901	16.758	15.6967	6.63152	5.70904	5.02981	4.92559	4.97991	5.92345	7.87236	6.54815	5.1313	4.81158
Glyma17g18180	Glyma.17g166200	NA	GO:0006468 GO:0051510	GO:0004672 GO:0004674 GO:0005524 GO:0016301 GO:0016772	GO:0005576	protein phosphorylation; "regulation of unidimensional cell growth"	ATP binding; "kinase activity"; "protein kinase activity"; "protein serine/threonine kinase activity"; "transferase activity, transferring phosphorus-containing groups"	extracellular region	AT2G23200.1|Symbols:|Protein kinase superfamily protein|chr2:9879351-9881855 FORWARD LENGTH=834	-1.08754	-1.09724	-1.05961	-1.1809	-1.10602	-1.13911	0.64443	0.512003	0.733958	0.451735	0.584236	0.487993	0.985038	0.872011	0.985905	0.970956	0.942617	0.860171	21.0226	19.3304	28.7255	26.1799	21.32	20.1207	17.5441	14.8566	20.9563	18.9476	21.254	18.6584	8.23879	7.16488	10.6489	10.0674	7.99594	7.6132	6.68625	5.51709	7.80418	6.78059
Glyma18g32830	Glyma.18g158100	5.2.1.8	GO:0000413 GO:0006457 GO:0006499 GO:0006970 GO:0009408 GO:0009611 GO:0009644 GO:0009845 GO:0018208 GO:0034976 GO:0042542 GO:0046686 GO:0070370	GO:0003755 GO:0005515 GO:0005516 GO:0005528 GO:0032266 GO:0080025	GO:0005634 GO:0005737 GO:0005829 GO:0016020 GO:0071944	N-terminal protein myristoylation; "cellular heat acclimation"; "peptidyl-proline modification"; "protein folding"; "protein peptidyl-prolyl isomerization"; "response to cadmium ion"; "response to endoplasmic reticulum stress"; "response to heat"; "response to high light intensity"; "response to hydrogen peroxide"; "response to osmotic stress"; "response to wounding"; "seed germination"	FK506 binding; "calmodulin binding"; "peptidyl-prolyl cis-trans isomerase activity"; "phosphatidylinositol-3,5-bisphosphate binding"; "phosphatidylinositol-3-phosphate binding"; "protein binding"	cell periphery; "cytoplasm"; "cytosol"; "membrane"; "nucleus"	AT3G25230.1|Symbols:ROF1, ATFKBP62, FKBP62|rotamase FKBP 1|chr3:9188257-9191137 FORWARD LENGTH=551	1.09824	-1.13433	-1.10884	-1.12742	-1.11391	1.18262	0.327411	0.125329	0.108475	0.261308	0.21175	0.0215611	0.985038	0.295368	0.294525	0.883065	0.470107	0.0948498	69.5102	76.3386	86.4698	76.2296	152.794	137.796	73.4405	65.1405	95.5736	85.8004	122.21	144.528	37.8328	39.2968	44.5189	40.7115	79.5848	72.4112	38.8714	33.5958	49.4303	42.6429
Glyma18g11950	Glyma.18g101600	3.6.4.13	NA	GO:0003676 GO:0004386 GO:0005524 GO:0008026	GO:0005634	NA	ATP-dependent helicase activity; "ATP binding"; "helicase activity"; "nucleic acid binding"	nucleus	AT4G16630.1|Symbols:|DEA(D/H)-box RNA helicase family protein|chr4:9362176-9366449 REVERSE LENGTH=789	1.04849	-1.02271	1.00692	1.18264	1.12592	1.13585	0.814782	0.899492	0.963131	0.490996	0.467809	0.389804	0.985038	0.935643	0.985905	0.970956	0.870196	0.81386	15.9365	16.7093	17.5871	17.1966	26.9462	27.1325	12.2401	14.4757	23.814	26.8126	30.2461	34.3551	6.73468	6.67844	7.03037	7.13081	10.8975	11.0703	5.03017	5.79665	9.56296	10.3467
Glyma12g29270	Glyma.12g170900	NA	GO:0009414 GO:0009553 GO:0009787 GO:0009870 GO:0009910 GO:0010113 GO:0010183 GO:0010247 GO:0010286 GO:0010337 GO:0016036 GO:0016049 GO:0016925 GO:0040008 GO:0048481 GO:0048589 GO:0050826 GO:0051301 GO:0090352 GO:2000070	GO:0003676 GO:0003677 GO:0005515 GO:0008270 GO:0019789	GO:0005634	cell division; "cell growth"; "cellular response to phosphate starvation"; "defense response signaling pathway, resistance gene-dependent"; "detection of phosphate ion"; "developmental growth"; "embryo sac development"; "heat acclimation"; "negative regulation of flower development"; "negative regulation of systemic acquired resistance"; "ovule development"; "pollen tube guidance"; "protein sumoy…	DNA binding; "SUMO ligase activity"; "nucleic acid binding"; "protein binding"; "zinc ion binding"	nucleus	AT5G60410.1|Symbols:ATSIZ1, SIZ1|DNA-binding protein with MIZ/SP-RING zinc finger, PHD-finger and SAP domain|chr5:24295226-24300671 FORWARD LENGTH=873	1.03696	-1.01513	1.18288	-1.1056	1.17487	1.12715	0.867186	0.944906	0.399198	0.690365	0.434751	0.626116	0.985038	0.952342	0.780254	0.970956	0.817205	0.860171	13.902	14.4159	11.7247	11.5499	13.9172	16.4624	13.0561	11.8091	14.6059	17.1601	11.0357	12.4389	4.53994	4.45251	3.62188	3.70104	4.3494	5.19054	4.14628	3.65428	4.53248	5.11715
Glyma10g43840	Glyma.10g292100	NA	GO:0008150	NA	GO:0005739 GO:0005829	biological process	NA	cytosol; "mitochondrion"	AT5G13560.1|Symbols:|unknown protein; BEST Arabidopsis thaliana protein match is: unknown protein (TAIR:AT2G37370.1); Has 12055 Blast hits to 8846 proteins in 811 species: Archae - 217; Bacteria - 1046; Metazoa - 6104; Fungi - 1115; Plants - 528; Viruses - 14; Other Eukaryotes - 3031 (source: NCBI BLink).|chr5:4361579-4366318 REVERSE LENGTH=679	-1.18515	-1.03953	-1.10828	-1.03704	1.02906	1.00126	0.327799	0.813197	0.507023	0.839546	0.84862	0.994325	0.985038	0.935643	0.932573	0.970956	0.942617	0.994968	24.0743	20.3133	20.8114	20.0199	26.3539	23.779	24.8882	23.9991	29.5294	30.3876	22.4802	22.5085	10.5609	8.42792	8.63593	8.61753	11.0636	10.0714	10.6173	9.97603	12.3094	12.1726
Glyma01g44460	Glyma.01g234300	NA	GO:0006306 GO:0006346 GO:0008150 GO:0009616 GO:0010050 GO:0010267 GO:0016246 GO:0031047 GO:0035196	GO:0008270	GO:0005634	DNA methylation; "RNA interference"; "biological process"; "gene silencing by RNA"; "methylation-dependent chromatin silencing"; "production of miRNAs involved in gene silencing by miRNA"; "production of ta-siRNAs involved in RNA interference"; "vegetative phase change"; "virus induced gene silencing"	zinc ion binding	nucleus	AT3G02890.1|Symbols:|RING/FYVE/PHD zinc finger superfamily protein|chr3:640828-645303 FORWARD LENGTH=994	-1.10063	-1.04414	1.18553	-1.06157	-1.14297	1.15759	0.439589	0.724056	0.151998	0.654122	0.26705	0.296192	0.985038	0.935643	0.389374	0.970956	0.56822	0.68864	45.4359	41.2818	37.5191	35.9331	39.0867	46.3386	45.6963	43.0461	49.8507	43.6152	33.5159	38.7976	9.42107	8.09565	7.3589	7.31086	7.75594	9.27664	9.21416	8.45762	9.82216	8.25801
Glyma04g04880	Glyma.04g046200	NA	GO:0006944 GO:0051017	GO:0003700 GO:0008270 GO:0051015	GO:0005737 GO:0005886 GO:0015629	actin filament bundle assembly; "cellular membrane fusion"	actin filament binding; "sequence-specific DNA binding transcription factor activity"; "zinc ion binding"	actin cytoskeleton; "cytoplasm"; "plasma membrane"	AT1G10200.1|Symbols:WLIM1|GATA type zinc finger transcription factor family protein|chr1:3346677-3347763 REVERSE LENGTH=190	1.05945	-1.18619	-1.05397	1.1699	1.07815	-1.03258	0.557595	0.101095	0.652423	0.130696	0.499194	0.804856	0.985038	0.252183	0.985905	0.614195	0.892683	0.860171	66.7976	70.7688	55.1062	46.4564	45.3051	42.9852	67.7285	79.2352	52.3908	56.4852	42.508	41.1669	68.7714	68.9098	53.667	46.9316	44.6373	42.728	67.8098	77.2999	51.2551	53.103
Glyma17g06620	Glyma.17g058700	NA	GO:0008150	GO:0003674	GO:0005634	biological process	molecular function	nucleus	AT2G19270.1|Symbols:|CONTAINS InterPro DOMAIN/s: Mitotic checkpoint protein PRCC, C-terminal (InterPro:IPR018800); Has 930 Blast hits to 533 proteins in 146 species: Archae - 0; Bacteria - 18; Metazoa - 327; Fungi - 143; Plants - 61; Viruses - 0; Other Eukaryotes - 381 (source: NCBI BLink).|chr2:8360349-8361907 REVERSE LENGTH=359	-1.05135	-1.03628	1.18793	1.07372	-1.13488	-1.02704	0.777839	0.856701	0.430519	0.74198	0.568768	0.909088	0.985038	0.935643	0.824876	0.970956	0.942617	0.932233	21.7007	20.6409	14.3628	13.8599	11.5484	13.7187	16.3201	17.5232	14.6059	12.8701	13.0794	12.7351	18.4794	16.6239	11.5694	11.581	9.41105	11.2791	13.5148	14.1397	11.8189	10.0076
Glyma19g41400	Glyma.19g226200	NA	GO:0006486 GO:0006487 GO:0006810 GO:0006886 GO:0006888 GO:0008284 GO:0080119	GO:0005215 GO:0008270	GO:0005737 GO:0030127	ER body organization; "ER to Golgi vesicle-mediated transport"; "intracellular protein transport"; "positive regulation of cell proliferation"; "protein N-linked glycosylation"; "protein glycosylation"; "transport"	transporter activity; "zinc ion binding"	COPII vesicle coat; "cytoplasm"	AT3G07100.1|Symbols:ERMO2, SEC24A|Sec23/Sec24 protein transport family protein|chr3:2245689-2250077 REVERSE LENGTH=1038	-1.08603	-1.17161	1.08131	-1.09851	-1.19095	1.17154	0.452189	0.117476	0.454047	0.403705	0.127247	0.195425	0.985038	0.286718	0.857551	0.970956	0.314632	0.509021	57.6426	53.0766	58.0373	49.5364	53.004	57.3136	65.2804	59.4264	56.2011	47.1902	43.7342	51.2365	16.0398	13.9685	15.2765	13.5255	14.1146	15.3978	17.665	15.6693	14.8606	11.9907
Glyma16g01330	Glyma.16g010800	NA	GO:0006457 GO:0006810 GO:0009408 GO:0009644 GO:0016192 GO:0034976 GO:0042542	GO:0005215	GO:0005783 GO:0005794 GO:0005886 GO:0016020 GO:0016021	protein folding; "response to endoplasmic reticulum stress"; "response to heat"; "response to high light intensity"; "response to hydrogen peroxide"; "transport"; "vesicle-mediated transport"	transporter activity	Golgi apparatus; "endoplasmic reticulum"; "integral to membrane"; "membrane"; "plasma membrane"	AT1G11890.1|Symbols:SEC22, ATSEC22|Synaptobrevin family protein|chr1:4011509-4012835 FORWARD LENGTH=218	-1.04724	-1.11143	-1.05779	-1.19154	-1.1431	1.03514	0.76416	0.432532	0.62391	0.254903	0.295925	0.808012	0.985038	0.791932	0.985905	0.876673	0.617722	0.860171	28.8213	27.5212	31.9498	28.7465	47.0817	44.5095	36.3122	30.4751	44.1353	38.6102	34.3334	35.5397	23.1012	20.8632	24.2242	22.6089	36.1142	34.4446	28.304	23.1462	33.6157	28.2592
Glyma05g37870	Glyma.05g207400	NA	GO:0006468	GO:0004672 GO:0004713 GO:0005524 GO:0016772	GO:0005886 GO:0009506	protein phosphorylation	ATP binding; "protein kinase activity"; "protein tyrosine kinase activity"; "transferase activity, transferring phosphorus-containing groups"	plasma membrane; "plasmodesma"	AT1G63500.1|Symbols:|Protein kinase protein with tetratricopeptide repeat domain|chr1:23556015-23558403 FORWARD LENGTH=487	1.07714	1.19236	1.02954	1.05698	-1.05734	1.14936	0.673307	0.357887	0.883118	0.768659	0.789793	0.555218	0.985038	0.686199	0.985905	0.970956	0.942617	0.860171	20.6835	22.2791	13.7765	16.4266	15.1017	15.5478	21.6241	22.8563	15.876	15.0151	11.8532	13.6236	10.3511	10.5451	6.52171	8.06643	7.23255	7.51239	10.5238	10.8388	7.54985	6.8616
Glyma13g43830	Glyma.13g361500	NA	GO:0009641 GO:0009851 GO:0010366 GO:1901997	GO:0008483 GO:0010326	GO:0005737 GO:0005829	auxin biosynthetic process; "negative regulation of ethylene biosynthetic process"; "negative regulation of indoleacetic acid biosynthetic process via tryptophan"; "shade avoidance"	methionine-oxo-acid transaminase activity; "transaminase activity"	cytoplasm; "cytosol"	AT1G80360.1|Symbols:|Pyridoxal phosphate (PLP)-dependent transferases superfamily protein|chr1:30208736-30210643 REVERSE LENGTH=394	1.0291	-1.15154	-1.19302	-1.08603	-1.17937	-1.06889	0.819232	0.273568	0.20775	0.483805	0.167327	0.657176	0.985038	0.551421	0.488154	0.970956	0.397848	0.860171	41.7061	42.92	35.4673	30.7998	33.4606	28.0471	59.1604	54.4742	51.4383	43.6152	32.2897	30.2088	22.5549	21.953	18.1438	16.3442	17.3173	14.6446	31.1134	27.9156	26.434	21.5385
Glyma19g08920	Glyma.19g056700	NA	GO:0000956 GO:0006486 GO:0006886 GO:0007033 GO:0009639 GO:0009791 GO:0032527 GO:0048193 GO:0048280	GO:0008565	GO:0000139 GO:0005634 GO:0005737 GO:0005794 GO:0005795 GO:0005829 GO:0016020	Golgi vesicle transport; "intracellular protein transport"; "nuclear-transcribed mRNA catabolic process"; "post-embryonic development"; "protein exit from endoplasmic reticulum"; "protein glycosylation"; "response to red or far red light"; "vacuole organization"; "vesicle fusion with Golgi apparatus"	protein transporter activity	Golgi apparatus; "Golgi membrane"; "Golgi stack"; "cytoplasm"; "cytosol"; "membrane"; "nucleus"	AT3G27530.1|Symbols:GC6, MAG4|golgin candidate 6|chr3:10193778-10199659 REVERSE LENGTH=914	1.19554	-1.05226	1.09853	-1.12183	-1.12039	1.15837	0.0408083	0.593629	0.346841	0.210344	0.209121	0.159918	0.367485	0.935643	0.698751	0.784645	0.464881	0.450898	80.0215	95.6689	61.8479	58.7763	57.4457	63.1059	99.1447	88.3778	87.3181	77.9353	60.0834	69.5987	28.5258	32.2549	20.8553	20.5592	19.5972	21.7195	34.3697	29.8531	29.5782	25.369
Glyma18g10060	Glyma.18g089600	NA	GO:0000902 GO:0006623 GO:0006886 GO:0006891 GO:0006944 GO:0016049 GO:0016192 GO:0048193	GO:0005484 GO:0005515	GO:0005773 GO:0005794 GO:0010008	Golgi vesicle transport; "cell growth"; "cell morphogenesis"; "cellular membrane fusion"; "intra-Golgi vesicle-mediated transport"; "intracellular protein transport"; "protein targeting to vacuole"; "vesicle-mediated transport"	SNAP receptor activity; "protein binding"	Golgi apparatus; "endosome membrane"; "vacuole"	AT1G16240.2|Symbols:SYP51, ATSYP51|syntaxin of plants 51|chr1:5555183-5556340 REVERSE LENGTH=232	-1.05742	-1.01025	-1.19624	-1.09205	-1.12951	1.01004	0.703425	0.943193	0.193398	0.527477	0.381101	0.950591	0.985038	0.950774	0.459291	0.970956	0.734086	0.961776	31.873	30.1423	26.9668	26.6932	34.6451	28.9616	42.4323	38.8557	37.1499	32.8901	26.9762	27.2471	27.1027	24.2415	21.6911	22.2722	28.1927	23.7772	35.0882	31.3083	30.0181	25.5384
Glyma06g03230	Glyma.06g029400	NA	GO:0030163 GO:0030244 GO:0048193	GO:0000166 GO:0005524 GO:0016787 GO:0016887 GO:0017111	GO:0000502 GO:0005618 GO:0005634 GO:0005730 GO:0005886 GO:0009506 GO:0016020	Golgi vesicle transport; "cellulose biosynthetic process"; "protein catabolic process"	ATP binding; "ATPase activity"; "hydrolase activity"; "nucleoside-triphosphatase activity"; "nucleotide binding"	cell wall; "membrane"; "nucleolus"; "nucleus"; "plasma membrane"; "plasmodesma"; "proteasome complex"	AT1G45000.1|Symbols:|AAA-type ATPase family protein|chr1:17009220-17011607 FORWARD LENGTH=399	-1.19764	-1.18492	-1.16979	-1.14319	-1.18011	1.14336	0.0952764	0.0772401	0.0781807	0.181449	0.0650912	0.191299	0.590255	0.200013	0.229925	0.728527	0.183687	0.49976	62.3897	52.0937	64.779	54.6697	82.0229	70.1177	84.0486	73.5211	91.1283	77.2203	62.9445	71.968	41.7951	33.0058	41.0494	35.9362	52.5838	45.351	54.7541	46.6701	58.0097	47.2369
Glyma13g06960	Glyma.13g050800	NA	NA	GO:0008270	GO:0005737	NA	zinc ion binding	cytoplasm	AT3G02340.1|Symbols:|RING/U-box superfamily protein|chr3:477032-478261 FORWARD LENGTH=409	-1.1458	-1.14202	1.15434	1.07513	-1.15461	-1.19849	0.459993	0.515462	0.548513	0.760613	0.552774	0.447966	0.985038	0.877432	0.974433	0.970956	0.942617	0.860171	21.0226	18.3475	14.0697	12.3199	9.77168	11.2798	13.4641	14.4757	12.3833	10.725	13.4881	11.2543	10.5297	8.69153	6.66609	6.05492	4.68384	5.45477	6.55811	6.87037	5.89385	4.90528
Glyma09g06750	Glyma.09g059900	NA	GO:0048367 GO:0048467	GO:0003676 GO:0003723	GO:0005634	gynoecium development; "shoot system development"	RNA binding; "nucleic acid binding"	nucleus	AT4G26000.1|Symbols:PEP|RNA-binding KH domain-containing protein|chr4:13197280-13199539 FORWARD LENGTH=495	-1.0755	-1.0036	1.18495	1.08566	1.0656	1.19933	0.710537	0.984084	0.365491	0.692459	0.740321	0.43649	0.985038	0.986105	0.730591	0.970956	0.942617	0.860171	17.9709	16.7093	17.0008	16.9399	15.6939	18.5964	17.5441	19.0469	17.7811	18.9476	11.8532	14.2159	11.8581	10.4279	10.6115	10.968	9.91016	11.8474	11.2577	11.9092	11.1491	11.4166
Glyma14g33210	Glyma.14g163200	NA	GO:0006457 GO:0006984 GO:0008150 GO:0009408 GO:0009644 GO:0031348 GO:0034976 GO:0042542	GO:0003674	NA	ER-nucleus signaling pathway; "biological process"; "negative regulation of defense response"; "protein folding"; "response to endoplasmic reticulum stress"; "response to heat"; "response to high light intensity"; "response to hydrogen peroxide"	molecular function	NA	AT4G08230.1|Symbols:|glycine-rich protein|chr4:5188047-5189574 REVERSE LENGTH=113	1.02734	-1.19941	-1.18788	1.0661	1.05184	-1.14007	0.798352	0.0663639	0.119448	0.578689	0.665066	0.301502	0.985038	0.175713	0.318569	0.970956	0.942617	0.697076	58.9989	60.6122	61.2616	51.0764	53.5962	45.1192	57.5284	61.3311	48.2631	50.7652	46.5953	40.8707	74.9046	72.7808	73.5721	63.6293	65.1183	55.3061	71.0266	73.7835	58.2257	58.8529
Glyma06g37250	Glyma.06g242800	NA	GO:0006626 GO:0006825 GO:0009617 GO:0046688	GO:0005507 GO:0016531	GO:0009507	copper ion transport; "protein targeting to mitochondrion"; "response to bacterium"; "response to copper ion"	copper chaperone activity; "copper ion binding"	chloroplast	AT3G15352.1|Symbols:ATCOX17, COX17|cytochrome c oxidase 17|chr3:5180266-5180490 FORWARD LENGTH=74	-1.03492	-1.14202	-1.08168	-1.19957	1.00863	-1.12585	0.894247	0.562819	0.705236	0.507985	0.967344	0.625067	0.985038	0.935643	0.985905	0.970956	0.972152	0.860171	10.1722	9.829	11.1385	9.75328	14.5095	13.4138	11.4241	9.52346	15.241	15.3726	12.6707	11.2543	19.1062	17.4607	19.79	17.9756	26.0804	24.3253	20.8667	16.9499	27.2024	26.3659
Glyma06g13850	Glyma.06g133400	NA	GO:0006499 GO:0006612 GO:0006944 GO:0009627 GO:0009697 GO:0009863 GO:0010363 GO:0030968 GO:0031348 GO:0032313 GO:0043069 GO:0045087	GO:0005097	GO:0009507	N-terminal protein myristoylation; "cellular membrane fusion"; "endoplasmic reticulum unfolded protein response"; "innate immune response"; "negative regulation of defense response"; "negative regulation of programmed cell death"; "protein targeting to membrane"; "regulation of Rab GTPase activity"; "regulation of plant-type hypersensitive response"; "salicylic acid biosynthetic process"; "salicy…	RAB GTPase activator activity	chloroplast	AT3G49350.1|Symbols:|Ypt/Rab-GAP domain of gyp1p superfamily protein|chr3:18297663-18299846 REVERSE LENGTH=539	1.13535	-1.02782	1.14566	1.03599	-1.0471	1.20011	0.403332	0.823214	0.254697	0.826548	0.741278	0.245933	0.985038	0.935643	0.572611	0.970956	0.942617	0.604016	27.1259	30.7975	36.9329	35.9331	39.3828	45.1192	29.7842	30.856	35.5623	33.9626	26.1588	31.3934	10.4513	11.2226	13.4604	13.5848	14.521	16.7839	11.1595	11.2652	13.0199	11.9488
Glyma10g07430	Glyma.10g064600	2.7.1.-	GO:0006468 GO:0006979	GO:0004672 GO:0004674 GO:0004713 GO:0005524 GO:0016301 GO:0016772	GO:0005634	protein phosphorylation; "response to oxidative stress"	ATP binding; "kinase activity"; "protein kinase activity"; "protein serine/threonine kinase activity"; "protein tyrosine kinase activity"; "transferase activity, transferring phosphorus-containing groups"	nucleus	AT3G53030.1|Symbols:SRPK4|ser/arg-rich protein kinase 4|chr3:19662412-19664362 FORWARD LENGTH=529	1.06422	1.08968	-1.09272	-1.16512	-1.20114	-1.10406	0.506644	0.456808	0.527014	0.179327	0.152874	0.532073	0.985038	0.826987	0.962934	0.72365	0.367955	0.860171	73.5791	78.3044	39.5709	43.1198	31.9801	29.2665	65.6884	56.3789	45.0879	37.5377	29.4286	26.6548	35.0355	35.264	17.8234	20.1466	14.5726	13.4546	30.417	25.4381	20.4009	16.3214
Glyma06g17390	Glyma.06g165500	NA	GO:0008150	NA	GO:0005886 GO:0009507	biological process	NA	chloroplast; "plasma membrane"	AT3G48860.2|Symbols:|unknown protein; INVOLVED IN: biological_process unknown; LOCATED IN: plasma membrane; EXPRESSED IN: 22 plant structures; EXPRESSED DURING: 13 growth stages; BEST Arabidopsis thaliana protein match is: unknown protein (TAIR:AT5G23700.1); Has 12429 Blast hits to 9751 proteins in 897 species: Archae - 180; Bacteria - 1190; Metazoa - 6552; Fungi - 1361; Plants - 886; Viruses - 5…	-1.15526	-1.16798	1.163	-1.04919	-1.11537	1.2013	0.491481	0.464028	0.418501	0.813115	0.592523	0.36858	0.985038	0.835423	0.810564	0.970956	0.942617	0.813685	16.2756	14.0882	13.1903	11.2933	15.99	18.5964	19.5841	18.666	17.1461	15.3726	15.5318	18.6584	7.77787	6.36756	5.96265	5.29562	7.31271	8.58027	9.10129	8.45259	7.78619	6.70823
[truncated: 2 more columns]

## Sheet: U500
Glyma 1.1 ID	Gmax 2.0 ID	EC ID	GO Biological Process ID	GO Molecular Function ID	GO Cellular Component ID	GO Biological Process Descriptions	GO Molecular Function Descriptions	GO Cellular Component Descriptions	Top TAIR10 Blastp Hit	Ratio						p-value						adj. p-value						RPM (Reads per Mapped Million)												RPKM (Reads per Kilobase per Million)
										E-0.5h	E-4h	E-28h	B-0.5h	B-4h	B-28h	E-0.5h	E-4h	E-28h	B-0.5h	B-4h	B-28h	E-0.5h	E-4h	E-28h	B-0.5h	B-4h	B-28h	N-E-0.5h	H-E-0.5h	N-E-4h	H-E-4h	N-E-28h	H-E-28h	N-B-0.5h	H-B-0.5h	N-B-4h	H-B-4h	N-B-28h	H-B-28h	N-E-0.5h	H-E-0.5h	N-E-4h	H-E-4h	N-E-28h	H-E-28h	N-B-0.5h	H-B-0.5h	N-B-4h	H-B-4h
Glyma12g34660	Glyma.12g218300	NA	GO:0009611	GO:0003674	GO:0005634	response to wounding	molecular function	nucleus	AT4G10265.1|Symbols:|Wound-responsive family protein|chr4:6373226-6373477 REVERSE LENGTH=83	664.786	2357.22	1117.74	1150.74	5765.83	363.644	0	0	0	0	0	0	0	0	0	0	0	0	1.3563	901.647	0.586236	1381.89	0.888335	992.927	0.816005	939.014	0.31752	1830.77	2.86111	1040.43	1.6036	1008.26	0.655654	1603.2	1.00513	1133.46	0.938231	1052.03	0.356738	1976.57
Glyma05g25370	Glyma.05g124000	NA	GO:0000165 GO:0006612 GO:0006865 GO:0006952 GO:0007154 GO:0007165 GO:0009409 GO:0009738 GO:0009862 GO:0009867 GO:0010363 GO:0030968 GO:0031348 GO:0043069 GO:0050832	GO:0090353	GO:0005576 GO:0005618 GO:0005794 GO:0009505 GO:0009506	MAPK cascade; "abscisic acid mediated signaling pathway"; "amino acid transport"; "cell communication"; "defense response"; "defense response to fungus"; "endoplasmic reticulum unfolded protein response"; "jasmonic acid mediated signaling pathway"; "negative regulation of defense response"; "negative regulation of programmed cell death"; "protein targeting to membrane"; "regulation of plant-type …	polygalacturonase inhibitor activity	Golgi apparatus; "cell wall"; "extracellular region"; "plant-type cell wall"; "plasmodesma"	AT5G06860.1|Symbols:PGIP1, ATPGIP1|polygalacturonase inhibiting protein 1|chr5:2132373-2133434 FORWARD LENGTH=330	29.954	4178.54	1341.49	69.0914	3928.33	913.715	0	0	0	0	0	0	0	0	0	0	0	0	2.03444	60.9398	0.293118	1224.81	0.296112	397.232	0.816005	56.3789	0.31752	1247.32	0.408731	373.464	1.8506	52.4275	0.252213	1093.22	0	348.864	0.721827	48.5955	0.274456	1036.05
Glyma03g34730	Glyma.03g189600	NA	GO:0001666 GO:0006355 GO:0009855 GO:0009862 GO:0009944 GO:0010014 GO:0010075 GO:0010310	GO:0003700	GO:0005886	determination of bilateral symmetry; "meristem initiation"; "polarity specification of adaxial/abaxial axis"; "regulation of hydrogen peroxide metabolic process"; "regulation of meristem growth"; "regulation of transcription, DNA-dependent"; "response to hypoxia"; "systemic acquired resistance, salicylic acid mediated signaling pathway"	sequence-specific DNA binding transcription factor activity	plasma membrane	AT3G10040.1|Symbols:|sequence-specific DNA binding transcription factors|chr3:3096580-3097875 REVERSE LENGTH=431	642.079	3556.84	643.979	1041.97	3610.82	610.472	0	0	0	0	0	0	0	0	0	0	0	0	0.678148	435.425	0.293118	1042.57	0.592223	381.379	0.408003	425.127	0.31752	1146.51	0.817461	499.037	0.403109	244.795	0	608.104	0.33689	218.878	0	239.459	0.179351	622.317
Glyma09g29350	Glyma.09g163800	NA	NA	GO:0004866	GO:0005576	NA	endopeptidase inhibitor activity	extracellular region	AT1G73325.1|Symbols:|Kunitz family trypsin and protease inhibitor protein|chr1:27567518-27568186 REVERSE LENGTH=222	5.02455	374.773	4296.27	9.80351	325.39	3950.49	0.00011508	0	0	3.70355e-05	0	0	0.0030191	0	0	0.000921211	0	0	1.69537	8.51847	0.293118	109.853	0.296112	1272.18	0.816005	7.99971	0.31752	103.318	0.408731	1614.69	2.31059	10.9802	0	146.907	0	1673.99	1.0815	10.3311	0.411211	128.579
Glyma16g04210	Glyma.16g038100	NA	NA	NA	NA	NA	NA	NA	NA	421.289	1439.55	1882	506.047	2037.91	1482.52	0	0	0	0	0	0	0	0	0	0	0	0	0.339074	142.848	0.293118	421.958	0.296112	557.283	0.408003	206.469	0.31752	647.078	0.408731	605.953	0.545399	217.313	0	665.98	0.455806	865.451	0	314.694	0.485318	950.415
Glyma11g13140	Glyma.11g123400	NA	NA	NA	NA	NA	NA	NA	NA	728.559	1754.78	1122.2	508.849	2118.97	1157.18	0	0	0	0	0	0	0	0	0	0	0	0	0.339074	247.036	0.293118	514.357	0.296112	332.297	0.816005	415.223	0.635041	1345.64	0.408731	472.975	0.398519	274.604	0	593.188	0	377.075	0.932657	462.435	0.709237	1444.17
Glyma18g03730	Glyma.18g033200	NA	GO:0006869	GO:0008289	GO:0005576	lipid transport	lipid binding	extracellular region	AT3G53980.2|Symbols:|Bifunctional inhibitor/lipid-transfer protein/seed storage 2S albumin superfamily protein|chr3:19987760-19988203 REVERSE LENGTH=114	-1.65587	380.902	2039.52	5.602	297.242	3455.6	0.369488	0	0	0.0568323	0	0	0.985038	0	0	0.371712	0	0	2.71259	1.63817	0.293118	111.649	0.592223	1207.85	0.408003	2.28563	0.31752	94.3804	0.408731	1412.41	5.77067	3.29604	0.589854	233.062	1.20568	2480.86	0.844071	4.60747	0	183.341
Glyma09g27700	Glyma.09g150400	NA	GO:0010200 GO:0050832	GO:0030246	GO:0005618 GO:0005634 GO:0005886 GO:0009505 GO:0048046	defense response to fungus; "response to chitin"	carbohydrate binding	apoplast; "cell wall"; "nucleus"; "plant-type cell wall"; "plasma membrane"	AT3G16530.1|Symbols:|Legume lectin family protein|chr3:5624586-5625416 REVERSE LENGTH=276	6.18406	204.899	2608.86	4.26819	51.1667	2939.68	4.42668e-06	0	0	7.47147e-05	0	0	0.000147852	0	0	0.00175909	0	0	1.69537	10.4843	0.586236	120.119	0.296112	772.514	2.85602	12.19	2.85768	146.218	0.408731	1201.54	1.59093	9.30499	0.520377	110.604	0	699.905	2.60628	10.8394	2.54821	125.292
Glyma17g15670	Glyma.17g147200	NA	GO:0009826 GO:0009828 GO:0019953	NA	GO:0005576	plant-type cell wall loosening; "sexual reproduction"; "unidimensional cell growth"	NA	extracellular region	AT4G17030.1|Symbols:ATEXLB1, EXPR, AT-EXPR, ATEXPR1, ATHEXP BETA 3.1, EXLB1|expansin-like B1|chr4:9581817-9583181 REVERSE LENGTH=250	4.07976	55.7087	2548.63	5.39659	100.744	2635.36	1.33338e-13	0	0	0	0	0	8.92902e-12	0	0	0	0	0	9.155	37.3502	8.50042	473.547	0.592223	1509.36	20.4001	110.091	20.6388	2079.23	1.22619	3231.45	8.97409	34.6272	7.88193	455.479	0.555548	1428.47	19.4464	102.258	19.2244	1861.11
Glyma19g06280	Glyma.19g046300	NA	GO:0001666 GO:0006355 GO:0009862 GO:0010310	NA	GO:0005634	regulation of hydrogen peroxide metabolic process; "regulation of transcription, DNA-dependent"; "response to hypoxia"; "systemic acquired resistance, salicylic acid mediated signaling pathway"	NA	nucleus	AT3G02550.1|Symbols:LBD41|LOB domain-containing protein 41|chr3:536747-537650 REVERSE LENGTH=263	1974.07	325.445	164.727	907.991	1316.2	457.944	0	0	0	0	0	0	0	0	0	0	0	0	0.339074	669.355	0.879354	286.182	0.888335	146.333	0.816005	740.926	0.31752	417.919	0.408731	187.176	0	564.608	0.74186	250.445	0.758192	126.004	0.707726	626.162	0	340.351
Glyma05g05390	Glyma.05g065300	NA	GO:0009826 GO:0009828 GO:0019953	NA	GO:0005576	plant-type cell wall loosening; "sexual reproduction"; "unidimensional cell growth"	NA	extracellular region	AT4G17030.1|Symbols:ATEXLB1, EXPR, AT-EXPR, ATEXPR1, ATHEXP BETA 3.1, EXLB1|expansin-like B1|chr4:9581817-9583181 REVERSE LENGTH=250	2.2546	212.78	2267.05	5.602	332.146	2295.52	0.21894	0	0	0.0568323	0	0	0.897297	0	0	0.371712	0	0	1.01722	2.29343	0.293118	62.3696	0.296112	671.301	0.408003	2.28563	0.31752	105.463	0.408731	938.249	1.09376	2.33231	0	65.8041	0	696.901	0.426623	2.32877	0	103.549
Glyma04g39190	Glyma.04g213900	1.1.1.1	GO:0001666 GO:0006970 GO:0009651 GO:0009862 GO:0010310 GO:0045333 GO:0046686 GO:0055114	GO:0004022	GO:0005737 GO:0005829 GO:0005886	cellular respiration; "oxidation-reduction process"; "regulation of hydrogen peroxide metabolic process"; "response to cadmium ion"; "response to hypoxia"; "response to osmotic stress"; "response to salt stress"; "systemic acquired resistance, salicylic acid mediated signaling pathway"	alcohol dehydrogenase (NAD) activity	cytoplasm; "cytosol"; "plasma membrane"	AT1G77120.1|Symbols:ADH1, ADH, ATADH, ATADH1|alcohol dehydrogenase 1|chr1:28975509-28977216 FORWARD LENGTH=379	62.8068	1812.22	1015.54	74.047	1188.5	930.743	0	0	0	0	0	0	0	0	0	0	0	0	5.42519	340.739	1.46559	2655.97	1.48056	1503.57	5.30403	392.748	3.81024	4528.47	2.45238	2282.54	3.84023	228.117	0.981331	1844.76	1.00294	1027.57	3.6511	263.433	2.5629	2927.06
Glyma18g03630	Glyma.18g032300	NA	GO:0006869	GO:0008289	GO:0005576	lipid transport	lipid binding	extracellular region	AT3G53980.2|Symbols:|Bifunctional inhibitor/lipid-transfer protein/seed storage 2S albumin superfamily protein|chr3:19987760-19988203 REVERSE LENGTH=114	-2.06984	357.26	2177.48	-1.07105	302.872	2189.73	0.540289	0	0	0.961295	0	0	0.985038	0	0	0.970956	0	0	0.678148	0.327633	0.293118	104.719	0.296112	644.778	0.408003	0.380939	0.31752	96.1679	0.408731	895.009	1.08492	0.495738	0	164.389	0	995.931	0	0.577486	0	140.488
Glyma02g18260	Glyma.02g157900	NA	GO:0008150	GO:0003674	GO:0005634	biological process	molecular function	nucleus	AT4G39235.1|Symbols:|unknown protein; BEST Arabidopsis thaliana protein match is: unknown protein (TAIR:AT3G05570.1); Has 30201 Blast hits to 17322 proteins in 780 species: Archae - 12; Bacteria - 1396; Metazoa - 17338; Fungi - 3422; Plants - 5037; Viruses - 0; Other Eukaryotes - 2996 (source: NCBI BLink).|chr4:18268514-18269034 FORWARD LENGTH=86	53.6274	1637	693.14	270.297	538.832	1771.64	0	0	0	0	0	0	0	0	0	0	0	0	3.39074	181.837	0.586236	959.671	1.18445	820.987	0.816005	220.563	2.22264	1197.63	0.408731	724.122	3.33475	169.138	0.545383	926.113	1.11478	779.564	0.780434	205.549	2.07718	1075.54
Glyma05g32450	Glyma.05g191100	NA	NA	NA	NA	NA	NA	NA	NA	82.132	1348.48	872.021	201.672	1694.51	756.478	0	0	0	0	0	0	0	0	0	0	0	0	0.678148	55.6977	0.293118	395.264	0.296112	258.216	0.408003	82.2827	0.31752	538.04	0.408731	309.196	0.385356	29.9341	0	220.393	0.161027	141.667	0	44.3058	0.171453	279.183
Glyma18g03691	Glyma.18g032800	NA	GO:0006869	GO:0008289	GO:0005576	lipid transport	lipid binding	extracellular region	AT3G53980.2|Symbols:|Bifunctional inhibitor/lipid-transfer protein/seed storage 2S albumin superfamily protein|chr3:19987760-19988203 REVERSE LENGTH=114	-2.06984	309.1	2263.96	1.86733	230.813	2130.31	0.386473	0	0	0.6002	0	0	0.985038	0	0	0.970956	0	0	1.3563	0.655267	0.293118	90.6028	0.296112	670.386	0.408003	0.761877	0.31752	73.2878	0.408731	870.724	1.21971	0.55733	0	79.9497	0	582.068	0	0.649234	0	60.1826
Glyma18g03660	Glyma.18g032500	NA	GO:0006869	GO:0008289	GO:0005576	lipid transport	lipid binding	extracellular region	AT3G53980.2|Symbols:|Bifunctional inhibitor/lipid-transfer protein/seed storage 2S albumin superfamily protein|chr3:19987760-19988203 REVERSE LENGTH=114	2.89878	321.359	2236.16	-1.07105	197.036	2062.2	0.322439	0	0	0.961295	0	0	0.985038	0	0	0.970956	0	0	0.339074	0.9829	0.293118	94.1961	0.296112	662.155	0.408003	0.380939	0.31752	62.5628	0.408731	842.884	0.57012	1.56305	0.466202	155.409	0	1074.92	0	0	0	96.0559
Glyma18g03700	Glyma.18g032900	NA	GO:0006869	GO:0008289	GO:0005576	lipid transport	lipid binding	extracellular region	AT3G53980.2|Symbols:|Bifunctional inhibitor/lipid-transfer protein/seed storage 2S albumin superfamily protein|chr3:19987760-19988203 REVERSE LENGTH=114	-1.03492	322.235	2116.74	-1.07105	130.606	2167.99	0.961286	0	0	0.961295	0	0	0.985038	0	0	0.970956	0	0	1.3563	1.31053	0.293118	94.4528	0.296112	626.791	0.408003	0.380939	0.635041	82.9403	0.408731	886.124	2.26126	2.0665	0	154.52	0	1008.94	0	0.601818	1.00608	126.27
Glyma14g34500	Glyma.14g171100	NA	GO:0008150	GO:0003674	NA	biological process	molecular function	NA	AT4G38260.1|Symbols:|Protein of unknown function (DUF833)|chr4:17937077-17938210 REVERSE LENGTH=275	14.816	1383.51	956.444	41.0813	1577.41	618.804	3.46433e-11	0	0	1.62281e-12	0	0	1.955e-09	0	0	9.10102e-11	0	0	1.01722	15.0711	0.293118	405.531	0.296112	283.214	0.408003	16.7613	0.31752	500.86	0.408731	252.925	1.51889	21.2837	0	594.163	0	408.292	0	23.7154	0.450522	682.908
Glyma11g06430	Glyma.11g060500	NA	GO:0008150	GO:0003674	GO:0005739	biological process	molecular function	mitochondrion	AT5G66985.1|Symbols:|unknown protein; Has 30201 Blast hits to 17322 proteins in 780 species: Archae - 12; Bacteria - 1396; Metazoa - 17338; Fungi - 3422; Plants - 5037; Viruses - 0; Other Eukaryotes - 2996 (source: NCBI BLink).|chr5:26743412-26743663 FORWARD LENGTH=83	227.554	1223.27	610.004	509.782	1440.05	444.54	0	0	0	0	0	0	0	0	0	0	0	0	0.678148	154.315	0.293118	358.561	0.592223	361.258	0.408003	207.992	0.31752	457.244	0.817461	363.394	0.960631	206.744	0.392767	498.389	0.802827	494.08	0	279.186	0	591.449
Glyma11g34671	Glyma.11g225000	NA	GO:0006869	GO:0008289	GO:0005576	lipid transport	lipid binding	extracellular region	AT3G53980.2|Symbols:|Bifunctional inhibitor/lipid-transfer protein/seed storage 2S albumin superfamily protein|chr3:19987760-19988203 REVERSE LENGTH=114	-1.03492	125.216	2413.24	-1.07105	63.0514	1470.93	0.980637	0	0	0.961295	0	0	0.985038	0	0	0.970956	0	0	0.339074	0.327633	0.293118	36.7031	0.296112	714.591	0.408003	0.380939	0.31752	20.0201	0.408731	601.214	0.675343	0	0.552246	71.7308	0	1374.15	0	0	0	36.411
Glyma14g05630	Glyma.14g051800	NA	GO:0008150	GO:0005509	GO:0005634 GO:0005829	biological process	calcium ion binding	cytosol; "nucleus"	AT2G44310.1|Symbols:|Calcium-binding EF-hand family protein|chr2:18309285-18309713 FORWARD LENGTH=142	465.737	1549.88	223.067	295.972	1000.94	460.843	0	0	0	0	0	0	0	0	0	0	0	0	0.339074	157.919	0.293118	454.297	0.888335	198.159	0.408003	120.758	0.31752	317.819	0.408731	188.361	0.310814	136.91	0.254161	408.62	0.779269	175.374	0	104.89	0.276575	266.025
Glyma19g29350	Glyma.19g115600	NA	GO:0001666 GO:0009862 GO:0010089 GO:0010310 GO:0044036 GO:0055114	GO:0047800	GO:0005634	cell wall macromolecule metabolic process; "oxidation-reduction process"; "regulation of hydrogen peroxide metabolic process"; "response to hypoxia"; "systemic acquired resistance, salicylic acid mediated signaling pathway"; "xylem development"	cysteamine dioxygenase activity	nucleus	AT5G39890.1|Symbols:|Protein of unknown function (DUF1637)|chr5:15974543-15976013 FORWARD LENGTH=276	261.856	1189.12	258.93	739.464	363.249	913.715	0	0	0	0	0	0	0	0	0	0	0	0	1.01722	266.366	0.586236	697.103	1.18445	306.689	0.408003	301.703	2.54016	922.711	0.408731	373.464	0.634532	157.148	0.345915	426.684	0.707062	184.706	0.2475	178.333	1.50568	525.582
Glyma19g40070	Glyma.19g213100	NA	GO:0006355 GO:0034059	GO:0003677 GO:0003700	GO:0005634	regulation of transcription, DNA-dependent; "response to anoxia"	DNA binding; "sequence-specific DNA binding transcription factor activity"	nucleus	AT2G47520.1|Symbols:HRE2|Integrase-type DNA-binding superfamily protein|chr2:19502891-19503490 REVERSE LENGTH=171	81.8904	1454.43	668.585	465.433	582.287	445.337	0	0	0	0	0	0	0	0	0	0	0	0	4.06889	333.203	0.586236	852.642	1.48056	989.879	0.816005	379.796	1.90512	1109.33	2.04365	910.114	4.76807	369.29	0.649829	980.406	1.66034	1119.94	0.929895	421.726	2.12141	1187.03
Glyma17g15680	Glyma.17g147400	NA	GO:0009826 GO:0009828 GO:0019953	NA	GO:0005576	plant-type cell wall loosening; "sexual reproduction"; "unidimensional cell growth"	NA	extracellular region	AT4G17030.1|Symbols:ATEXLB1, EXPR, AT-EXPR, ATEXPR1, ATHEXP BETA 3.1, EXLB1|expansin-like B1|chr4:9581817-9583181 REVERSE LENGTH=250	8.49136	105.481	1641.19	5.32585	60.9831	1761.39	0	0	0	0	0	0	0	0	0	0	0	0	22.3789	190.027	11.4316	1205.81	2.96112	4859.76	28.9682	154.28	29.2119	1781.43	2.86111	5039.54	22.9605	184.396	11.0946	1213.94	2.90739	4813.99	28.9027	149.992	28.4798	1668.97
Glyma18g52730	Glyma.18g290300	NA	GO:0008150	GO:0005509	GO:0005634 GO:0005829	biological process	calcium ion binding	cytosol; "nucleus"	AT2G44310.1|Symbols:|Calcium-binding EF-hand family protein|chr2:18309285-18309713 FORWARD LENGTH=142	177.792	343.776	761.86	183.932	1579.66	511.564	0	0	0	0	0	0	0	0	0	0	0	0	0.339074	60.2845	1.46559	503.834	0.296112	225.596	0.408003	75.0449	0.31752	501.575	0.408731	209.092	0.46912	78.8836	1.91806	683.989	0.392057	301.347	0	98.3839	0.417441	633.667
Glyma18g03720	Glyma.18g033100	NA	GO:0006869	GO:0008289	GO:0005576	lipid transport	lipid binding	extracellular region	AT3G53980.2|Symbols:|Bifunctional inhibitor/lipid-transfer protein/seed storage 2S albumin superfamily protein|chr3:19987760-19988203 REVERSE LENGTH=114	-1.03492	203.148	1594.76	2.801	190.28	1439.05	0.956721	0	0	0.339073	0	0	0.985038	0	0	0.970327	0	0	1.69537	1.63817	0.293118	59.5463	0.296112	472.227	0.408003	1.14282	0.31752	60.4178	0.408731	588.183	2.68336	2.45225	0	92.4789	0.448513	721.627	0	1.71398	0	87.3205
Glyma16g33770	Glyma.16g212200	NA	GO:0006457 GO:0009408 GO:0009644 GO:0010167 GO:0015706 GO:0034976 GO:0042542	GO:0004866	GO:0005576 GO:0005618 GO:0048046	nitrate transport; "protein folding"; "response to endoplasmic reticulum stress"; "response to heat"; "response to high light intensity"; "response to hydrogen peroxide"; "response to nitrate"	endopeptidase inhibitor activity	apoplast; "cell wall"; "extracellular region"	AT1G17860.1|Symbols:|Kunitz family trypsin and protease inhibitor protein|chr1:6149343-6149933 FORWARD LENGTH=196	44.4479	875.638	322.246	36.413	1534.63	573.88	2.06057e-13	0	0	4.1577e-11	0	0	1.36302e-11	0	0	2.08173e-09	0	0	0.339074	15.0711	0.293118	256.665	0.296112	95.421	0.408003	14.8566	0.31752	487.275	0.408731	234.562	0.432336	18.1746	0	321.119	0	117.467	0	17.9498	0	567.332
Glyma18g03640	Glyma.18g032400	NA	GO:0006869	GO:0008289	GO:0005576	lipid transport	lipid binding	extracellular region	AT3G53980.2|Symbols:|Bifunctional inhibitor/lipid-transfer protein/seed storage 2S albumin superfamily protein|chr3:19987760-19988203 REVERSE LENGTH=114	-1.03492	247.806	1409.44	-1.07105	183.525	1534.69	0.956721	0	0	0.945285	0	0	0.985038	0	0	0.970956	0	0	1.69537	1.63817	0.293118	72.6363	0.296112	417.353	0.816005	0.761877	0.31752	58.2727	0.408731	627.277	2.82261	2.57951	0	118.662	0	670.867	1.32116	1.20195	0.502335	88.5909
Glyma20g23070	Glyma.20g098300	NA	GO:0009414 GO:0009651 GO:0009926 GO:0010248 GO:0015992 GO:0048366	GO:0004427 GO:0009678	GO:0000325 GO:0005739 GO:0005773 GO:0005774 GO:0005794 GO:0005886 GO:0009507 GO:0009705 GO:0009941 GO:0010008 GO:0016020	auxin polar transport; "establishment or maintenance of transmembrane electrochemical gradient"; "leaf development"; "proton transport"; "response to salt stress"; "response to water deprivation"	hydrogen-translocating pyrophosphatase activity; "inorganic diphosphatase activity"	Golgi apparatus; "chloroplast"; "chloroplast envelope"; "endosome membrane"; "membrane"; "mitochondrion"; "plant-type vacuole"; "plant-type vacuole membrane"; "plasma membrane"; "vacuolar membrane"; "vacuole"	AT1G15690.1|Symbols:AVP1, ATAVP3, AVP-3, AtVHP1;1|Inorganic H pyrophosphatase family protein|chr1:5399115-5402185 FORWARD LENGTH=770	43.8681	456.645	1017.7	28.9437	1376.43	404.083	0	0	0	0	0	0	0	0	0	0	0	0	1.69537	74.3728	2.34494	1070.81	0.592223	602.707	2.04001	59.0455	0.635041	874.091	1.22619	495.483	0.878064	36.4307	1.14882	544.184	0.293529	301.38	1.02747	28.9776	0.312535	413.385
Glyma09g26100	Glyma.09g140800	NA	GO:0002679 GO:0009814 GO:0009816 GO:0010200 GO:0016567 GO:0035556	GO:0004842 GO:0008270	GO:0005576 GO:0005886	defense response, incompatible interaction; "defense response to bacterium, incompatible interaction"; "intracellular signal transduction"; "protein ubiquitination"; "respiratory burst involved in defense response"; "response to chitin"	ubiquitin-protein ligase activity; "zinc ion binding"	extracellular region; "plasma membrane"	AT3G05200.1|Symbols:ATL6|RING/U-box superfamily protein|chr3:1477377-1478573 FORWARD LENGTH=398	1079.31	598.936	55.3379	839.366	710.454	26.4995	0	0	0	0	0	0	0	0	0	0	0	0	0.339074	365.966	0.293118	175.559	1.18445	65.5448	0.408003	342.464	0.31752	225.583	2.86111	75.8181	0.484362	494.434	0.396075	246.077	1.61918	90.3983	0	463.558	0	294.252
Glyma08g27620	Glyma.08g250300	NA	GO:0008150	GO:0003674	GO:0005739	biological process	molecular function	mitochondrion	AT3G29970.1|Symbols:|B12D protein|chr3:11745299-11746481 FORWARD LENGTH=87	51.2117	821.348	193.211	258.626	1328.58	634.746	0	0	0	0	0	0	0	0	0	0	0	0	0.678148	34.7291	0.293118	240.752	0.888335	171.636	0.408003	105.52	0.31752	421.852	0.408731	259.44	1.03605	50.1812	0	360.909	1.29878	253.169	0.606167	152.758	0	588.507
Glyma05g25360	Glyma.05g123900	NA	GO:0000165 GO:0006612 GO:0006865 GO:0006952 GO:0007154 GO:0007165 GO:0009409 GO:0009738 GO:0009862 GO:0009867 GO:0010363 GO:0030968 GO:0031348 GO:0043069 GO:0050832	GO:0090353	GO:0005576 GO:0005618 GO:0005794 GO:0009505 GO:0009506	MAPK cascade; "abscisic acid mediated signaling pathway"; "amino acid transport"; "cell communication"; "defense response"; "defense response to fungus"; "endoplasmic reticulum unfolded protein response"; "jasmonic acid mediated signaling pathway"; "negative regulation of defense response"; "negative regulation of programmed cell death"; "protein targeting to membrane"; "regulation of plant-type …	polygalacturonase inhibitor activity	Golgi apparatus; "cell wall"; "extracellular region"; "plant-type cell wall"; "plasmodesma"	AT5G06860.1|Symbols:PGIP1, ATPGIP1|polygalacturonase inhibiting protein 1|chr5:2132373-2133434 FORWARD LENGTH=330	8.69633	942.186	892.612	13.0713	737.476	660.831	0.00775308	0	0	0.000391588	0	0	0.109552	0	0	0.00771989	0	0	0.339074	2.9487	0.293118	276.172	0.296112	264.313	0.408003	5.33314	0.31752	234.163	0.408731	270.102	0	2.69369	0	261.744	0	246.485	0	4.88114	0	206.529
Glyma02g42770	Glyma.02g259700	NA	GO:0001666	GO:0003674	GO:0005575	response to hypoxia	molecular function	cellular component	AT3G05550.1|Symbols:|Hypoxia-responsive family protein|chr3:1612860-1613748 FORWARD LENGTH=97	32.8528	422.057	1017.19	49.4843	710.454	938.351	6.01648e-10	0	0	4.66294e-15	0	0	3.04905e-08	0	0	3.10337e-13	0	0	0.339074	11.1395	0.293118	123.713	0.296112	301.201	0.408003	20.1897	0.31752	225.583	0.408731	383.533	0	13.5205	0	155.783	0	373.197	0.50918	24.5516	0	264.35
Glyma16g04150	Glyma.16g037600	NA	GO:0001666 GO:0009862 GO:0010089 GO:0010310 GO:0044036 GO:0055114	GO:0047800	GO:0005634	cell wall macromolecule metabolic process; "oxidation-reduction process"; "regulation of hydrogen peroxide metabolic process"; "response to hypoxia"; "systemic acquired resistance, salicylic acid mediated signaling pathway"; "xylem development"	cysteamine dioxygenase activity	nucleus	AT5G39890.1|Symbols:|Protein of unknown function (DUF1637)|chr5:15974543-15976013 FORWARD LENGTH=276	188.421	1119.94	139.76	194.203	1069.62	412.295	0	0	0	0	0	0	0	0	0	0	0	0	0.339074	63.8885	0.293118	328.275	1.18445	165.539	0.408003	79.2352	0.31752	339.626	0.408731	168.518	0.206096	36.7273	0	195.787	0.68896	97.145	0	45.6359	0	188.5
Glyma03g07380	Glyma.03g055100	4.1.1.1	NA	GO:0000287 GO:0003824 GO:0004737 GO:0016740 GO:0016831 GO:0030976	GO:0005575	NA	carboxy-lyase activity; "catalytic activity"; "magnesium ion binding"; "pyruvate decarboxylase activity"; "thiamine pyrophosphate binding"; "transferase activity"	cellular component	AT5G01320.1|Symbols:|Thiamine pyrophosphate dependent pyruvate decarboxylase family protein|chr5:129484-131625 REVERSE LENGTH=603	53.1443	1003.48	325.85	92.433	1443.43	141.296	5.55112e-16	0	0	0	0	0	4.12526e-14	0	0	0	0	0	0.339074	18.0198	0.293118	294.138	0.592223	192.976	0.408003	37.7129	0.31752	458.317	1.22619	173.256	0.166876	8.38768	0.136459	142.044	0.278926	91.6957	0	17.5875	0	205.969
Glyma01g38905	Glyma.01g182200	NA	GO:0008150	GO:0003674	GO:0005739	biological process	molecular function	mitochondrion	AT5G66985.1|Symbols:|unknown protein; Has 30201 Blast hits to 17322 proteins in 780 species: Archae - 12; Bacteria - 1396; Metazoa - 17338; Fungi - 3422; Plants - 5037; Viruses - 0; Other Eukaryotes - 2996 (source: NCBI BLink).|chr5:26743412-26743663 FORWARD LENGTH=83	213.543	710.142	669.202	213.81	718.336	495.623	0	0	0	0	0	0	0	0	0	0	0	0	0.339074	72.407	0.293118	208.155	0.296112	198.159	0.408003	87.2349	0.31752	228.086	0.408731	202.577	0.526838	106.403	0.430809	317.354	0	297.264	0	128.436	0	323.607
Glyma01g32360	Glyma.01g131100	NA	GO:0006520 GO:0009058 GO:0009220 GO:0046686	GO:0003824 GO:0004069 GO:0005507 GO:0008483 GO:0016740 GO:0030170	GO:0005739	biosynthetic process; "cellular amino acid metabolic process"; "pyrimidine ribonucleotide biosynthetic process"; "response to cadmium ion"	L-aspartate:2-oxoglutarate aminotransferase activity; "catalytic activity"; "copper ion binding"; "pyridoxal phosphate binding"; "transaminase activity"; "transferase activity"	mitochondrion	AT2G30970.2|Symbols:ASP1|aspartate aminotransferase 1|chr2:13179012-13181686 FORWARD LENGTH=430	830.983	499.114	50.9624	916.86	606.87	97.0958	0	0	0	0	0	0	0	0	0	0	0	0	0.339074	281.765	0.293118	146.299	0.592223	30.1811	0.408003	374.082	0.31752	192.693	0.408731	39.6861	0	185.537	0.193043	99.9462	0.394586	20.2877	0.276242	246.793	0	122.505
Glyma17g12610		NA	GO:0009723	GO:0003674	GO:0005739	response to ethylene stimulus	molecular function	mitochondrion	AT5G25940.1 | Symbols: | early nodulin-related | chr5:9054252-9055151 REVERSE LENGTH=115	232.868	1144.46	203.643	197.937	502.722	694.162	0	0	0	0	0	0	0	0	0	0	0	0	0.339074	78.9596	0.293118	335.461	1.48056	301.506	0.408003	80.759	0.635041	319.249	0.408731	283.726	0.543191	119.634	0.444181	527.319	2.2698	466.338	0.635617	122.592	0.966706	467.008
Glyma14g27940	Glyma.14g121200	1.1.1.1	GO:0001666 GO:0006970 GO:0009651 GO:0009862 GO:0010310 GO:0045333 GO:0046686 GO:0055114	GO:0004022	GO:0005737 GO:0005829 GO:0005886	cellular respiration; "oxidation-reduction process"; "regulation of hydrogen peroxide metabolic process"; "response to cadmium ion"; "response to hypoxia"; "response to osmotic stress"; "response to salt stress"; "systemic acquired resistance, salicylic acid mediated signaling pathway"	alcohol dehydrogenase (NAD) activity	cytoplasm; "cytosol"; "plasma membrane"	AT1G77120.1|Symbols:ADH1, ADH, ATADH, ATADH1|alcohol dehydrogenase 1|chr1:28975509-28977216 FORWARD LENGTH=379	26.7332	606.525	224.054	78.8949	1620.19	330.235	0	0	0	0	0	0	0	0	0	0	0	0	2.03444	54.3871	1.75871	1066.7	2.36889	530.76	0.816005	64.3786	0.952561	1543.33	1.63492	539.908	1.42648	36.0668	1.16647	733.896	1.58953	359.306	0.556399	42.7735	0.634669	988.134
Glyma10g34490	Glyma.10g201100	NA	GO:0006096 GO:0046686	GO:0000287 GO:0003824 GO:0004743 GO:0030955	GO:0005737 GO:0005829 GO:0016020	glycolysis; "response to cadmium ion"	catalytic activity; "magnesium ion binding"; "potassium ion binding"; "pyruvate kinase activity"	cytoplasm; "cytosol"; "membrane"	AT3G52990.1|Symbols:|Pyruvate kinase family protein|chr3:19649046-19652237 FORWARD LENGTH=527	54.1105	388.783	236.795	58.5098	1975.98	161.826	0	0	0	0	0	0	0	0	0	0	0	0	1.01722	55.0424	2.93118	1139.59	2.665	631.059	1.22401	71.6165	0.635041	1254.83	3.67858	595.291	0.587312	30.0568	1.60087	645.618	1.4725	351.779	0.687245	39.1814	0.348409	661.569
Glyma03g07300		4.1.1.1	NA	GO:0000287 GO:0003824 GO:0004737 GO:0016740 GO:0016831 GO:0030976	GO:0005575	NA	magnesium ion binding; "catalytic activity"; "pyruvate decarboxylase activity"; "transferase activity"; "carboxy-lyase activity"; "thiamine pyrophosphate binding"	cellular component	AT5G01320.1 | Symbols: | Thiamine pyrophosphate dependent pyruvate decarboxylase family protein | chr5:129484-131625 REVERSE LENGTH=603	61.8406	279.854	799.953	93.3666	1246.39	373.167	0	0	0	0	0	0	0	0	0	0	0	0	0.339074	20.9685	1.46559	410.151	0.296112	236.876	0.408003	38.0939	0.31752	395.754	0.408731	152.525	0.209966	12.2805	0.858472	249.213	0.175474	141.619	0	22.3523	0	223.778
Glyma11g08260	Glyma.11g077900	NA	GO:0001666 GO:0007568 GO:0009862 GO:0010089 GO:0010310 GO:0044036	GO:0003674	GO:0009507	aging; "cell wall macromolecule metabolic process"; "regulation of hydrogen peroxide metabolic process"; "response to hypoxia"; "systemic acquired resistance, salicylic acid mediated signaling pathway"; "xylem development"	molecular function	chloroplast	AT2G17850.1|Symbols:|Rhodanese/Cell cycle control phosphatase superfamily protein|chr2:7760005-7760787 REVERSE LENGTH=156	223.206	404.545	166.443	229.682	1267.78	455.77	0	0	0	0	0	0	0	0	0	0	0	0	0.339074	75.6833	0.586236	237.159	0.888335	147.857	0.408003	93.7109	0.31752	402.547	0.408731	186.288	0.388893	82.0971	0.636016	266.899	0.975028	163.728	0.455065	101.845	0.346053	421.589
Glyma04g35560	Glyma.04g183100	NA	GO:0009651 GO:0010200 GO:0072593	GO:0003950	GO:0005634 GO:0005739	reactive oxygen species metabolic process; "response to chitin"; "response to salt stress"	NAD+ ADP-ribosyltransferase activity	mitochondrion; "nucleus"	AT5G62520.1|Symbols:SRO5|similar to RCD one 5|chr5:25098071-25099264 FORWARD LENGTH=309	308.237	247.149	665.084	591.011	750.423	172.212	0	0	0	0	0	0	0	0	0	0	0	0	0.678148	209.03	1.17247	289.775	0.296112	196.939	0.408003	241.134	0.635041	476.55	1.22619	211.165	0.488773	142.49	0.799365	204.935	0.204241	137.045	0.28597	164.685	0.43493	313.637
Glyma02g43370	Glyma.02g265900	NA	GO:0008150	GO:0005509	GO:0005634 GO:0005829	biological process	calcium ion binding	cytosol; "nucleus"	AT2G44310.1|Symbols:|Calcium-binding EF-hand family protein|chr2:18309285-18309713 FORWARD LENGTH=142	253.16	570.04	409.757	237.151	1113.53	112.554	0	0	0	0	0	0	0	0	0	0	0	0	0.339074	85.8399	0.586236	334.178	0.296112	121.334	0.408003	96.7584	0.31752	353.569	1.22619	138.013	0.438936	105.097	0.717859	424.48	0.366832	151.648	0.513623	118.689	0.390583	417.944
Glyma01g29190	Glyma.01g118000	4.1.1.1	NA	GO:0000287 GO:0003824 GO:0004737 GO:0016740 GO:0016831 GO:0030976	GO:0005575	NA	carboxy-lyase activity; "catalytic activity"; "magnesium ion binding"; "pyruvate decarboxylase activity"; "thiamine pyrophosphate binding"; "transferase activity"	cellular component	AT5G01320.1|Symbols:|Thiamine pyrophosphate dependent pyruvate decarboxylase family protein|chr5:129484-131625 REVERSE LENGTH=603	35.7516	1056.89	323.276	44.816	1078.63	150.354	8.21433e-11	0	0	1.20681e-13	0	0	4.49961e-09	0	0	7.28864e-12	0	0	0.339074	12.1224	0.293118	309.795	0.296112	95.7259	0.408003	18.2851	0.31752	342.486	0.817461	122.908	0.178336	6.03013	0	159.879	0.149041	48.6095	0	9.11286	0	164.484
Glyma18g52740	Glyma.18g290400	NA	GO:0008150	GO:0005509	GO:0005634 GO:0005829	biological process	calcium ion binding	cytosol; "nucleus"	AT2G44310.1|Symbols:|Calcium-binding EF-hand family protein|chr2:18309285-18309713 FORWARD LENGTH=142	65.7056	1028.87	306.289	56.02	748.736	444.902	0	0	0	0	0	0	0	0	0	0	0	0	0.339074	22.2791	0.293118	301.582	0.592223	181.391	0.408003	22.8563	0.31752	237.739	0.408731	181.845	0.410719	25.5234	0	358.449	0.686499	212.136	0	26.2343	0	262.958
Glyma18g03711	Glyma.18g033000	NA	GO:0006869	GO:0008289	GO:0005576	lipid transport	lipid binding	extracellular region	AT3G53980.2|Symbols:|Bifunctional inhibitor/lipid-transfer protein/seed storage 2S albumin superfamily protein|chr3:19987760-19988203 REVERSE LENGTH=114	-1.03492	179.506	1255.01	1.86733	99.0808	1044.14	0.980637	0	0	0.6002	0	0	0.985038	0	0	0.970956	0	0	0.339074	0.327633	0.293118	52.6164	0.296112	371.624	0.408003	0.761877	0.31752	31.4601	0.408731	426.773	0	0	0	46.2196	0	321.205	0.355197	0.646296	0	25.7176
Glyma18g03670	Glyma.18g032600	NA	GO:0006869	GO:0008289	GO:0005576	lipid transport	lipid binding	extracellular region	AT3G53980.2|Symbols:|Bifunctional inhibitor/lipid-transfer protein/seed storage 2S albumin superfamily protein|chr3:19987760-19988203 REVERSE LENGTH=114	1.93252	193.516	1222.07	-1.07105	102.459	1053.56	0.579924	0	0	0.961295	0	0	0.985038	0	0	0.970956	0	0	0.339074	0.655267	0.293118	56.723	0.296112	361.868	0.408003	0.380939	0.31752	32.5326	0.408731	430.623	0	1.12661	0	101.18	0	635.127	0	0	0	54.0032
Glyma19g37410	Glyma.19g190000	NA	GO:0001666 GO:0006355 GO:0009855 GO:0009862 GO:0009944 GO:0010014 GO:0010075 GO:0010310	GO:0003700	GO:0005886	determination of bilateral symmetry; "meristem initiation"; "polarity specification of adaxial/abaxial axis"; "regulation of hydrogen peroxide metabolic process"; "regulation of meristem growth"; "regulation of transcription, DNA-dependent"; "response to hypoxia"; "systemic acquired resistance, salicylic acid mediated signaling pathway"	sequence-specific DNA binding transcription factor activity	plasma membrane	AT3G10040.1|Symbols:|sequence-specific DNA binding transcription factors|chr3:3096580-3097875 REVERSE LENGTH=431	607.501	445.363	173.049	690.54	492.495	148.937	0	0	0	0	0	0	0	0	0	0	0	0	2.37352	1441.91	3.81053	1697.07	3.55334	614.902	2.04001	1408.71	3.81024	1876.53	4.49604	669.628	1.43022	821.754	2.17198	1003.42	2.04904	357.736	1.19541	804.351	2.18171	1032.53
Glyma09g29310	Glyma.09g163300	NA	GO:0006457 GO:0009408 GO:0009644 GO:0010167 GO:0015706 GO:0034976 GO:0042542	GO:0004866	GO:0005576 GO:0005618 GO:0048046	nitrate transport; "protein folding"; "response to endoplasmic reticulum stress"; "response to heat"; "response to high light intensity"; "response to hydrogen peroxide"; "response to nitrate"	endopeptidase inhibitor activity	apoplast; "cell wall"; "extracellular region"	AT1G17860.1|Symbols:|Kunitz family trypsin and protease inhibitor protein|chr1:6149343-6149933 FORWARD LENGTH=196	-1.03492	218.034	1284.87	-1.07105	101.333	820.242	0.980637	0	0	0.961295	0	0	0.985038	0	0	0.970956	0	0	0.339074	0.327633	0.293118	63.9096	0.296112	380.465	0.408003	0.380939	0.31752	32.1751	0.408731	335.258	0.446731	0.408255	0	82.621	0	483.963	0	0	0	38.7087
Glyma06g09770	Glyma.06g092900	NA	GO:0008150	GO:0016829 GO:0030246	GO:0005576	biological process	carbohydrate binding; "lyase activity"	extracellular region	AT1G09890.1|Symbols:|Rhamnogalacturonate lyase family protein|chr1:3214237-3217386 REVERSE LENGTH=617	-1.55238	74.1373	1042.93	1.24489	313.005	952.118	0.626271	0	0	0.773334	0	0	0.985038	0	0	0.970956	0	0	1.01722	0.655267	0.879354	65.193	0.296112	308.823	1.22401	1.52375	0.31752	99.3854	0.408731	389.16	0.518691	0.316012	0.424147	32.6187	0	152.037	0.606948	0.736245	0.153851	46.2757
Glyma13g07590	Glyma.13g046300	NA	GO:0001666 GO:0006355 GO:0009862 GO:0010310	NA	GO:0005634	regulation of hydrogen peroxide metabolic process; "regulation of transcription, DNA-dependent"; "response to hypoxia"; "systemic acquired resistance, salicylic acid mediated signaling pathway"	NA	nucleus	AT3G02550.1|Symbols:LBD41|LOB domain-containing protein 41|chr3:536747-537650 REVERSE LENGTH=263	485.255	331.575	78.4168	577.706	749.485	144.402	0	0	0	0	0	0	0	0	0	0	0	0	1.69537	822.687	1.75871	583.143	3.55334	278.642	1.63201	942.823	0.952561	713.931	2.86111	413.15	1.39565	640.528	1.36951	471.041	2.79932	221.464	1.3065	735.453	0.745141	536.666
Glyma15g15590	Glyma.15g145600	NA	NA	NA	NA	NA	NA	NA	NA	-1.03492	14.8858	1270.45	-1.07105	10.1333	1068.05	0.980637	9.75449e-05	0	0.961295	0.00386705	0	0.985038	0.000555386	0	0.970956	0.0166811	0	0.339074	0.327633	0.293118	4.36331	0.296112	376.197	0.408003	0.380939	0.31752	3.21751	0.408731	436.547	0.556714	0	0	7.02953	0	596.348	0	0	0	4.82386
Glyma05g36310	Glyma.05g222400	1.14.17.4	GO:0009693 GO:0010089 GO:0044036 GO:0055114 GO:0071281 GO:0071398 GO:0071732	GO:0009815 GO:0016491 GO:0016706	GO:0005737	cell wall macromolecule metabolic process; "cellular response to fatty acid"; "cellular response to iron ion"; "cellular response to nitric oxide"; "ethylene biosynthetic process"; "oxidation-reduction process"; "xylem development"	1-aminocyclopropane-1-carboxylate oxidase activity; "oxidoreductase activity"; "oxidoreductase activity, acting on paired donors, with incorporation or reduction of molecular oxygen, 2-oxoglutarate as one donor, and incorporation of one atom each of oxygen into both donors"	cytoplasm	AT2G19590.1|Symbols:ACO1, ATACO1|ACC oxidase 1|chr2:8476239-8477354 REVERSE LENGTH=310	39.8099	728.093	101.925	65.9791	883.845	447.511	0	0	0	0	0	0	0	0	0	0	0	0	1.69537	67.4925	0.586236	426.834	2.36889	241.449	1.22401	80.759	0.952561	841.916	2.04365	914.556	1.41032	53.1006	0.461301	348.405	1.88583	193.921	0.990172	63.6586	0.752974	639.525
Glyma06g45381	Glyma.06g298700	NA	GO:0009611	GO:0003674	GO:0005634	response to wounding	molecular function	nucleus	AT4G10265.1|Symbols:|Wound-responsive family protein|chr4:6373226-6373477 REVERSE LENGTH=83	781.704	53.5599	52.9185	746.933	474.012	145.282	0	0	0	0	0	0	0	0	0	0	0	0	0.339074	265.055	1.75871	94.1961	1.48056	78.3489	0.408003	304.751	0.31752	150.508	0.817461	118.762	0.471869	348.864	2.31516	128.627	1.97177	105.271	0.552159	401.87	0	191.26
Glyma17g24120	Glyma.17g187300	NA	GO:0001666 GO:0009862 GO:0010089 GO:0010310 GO:0044036 GO:0055114	GO:0047800	GO:0005634	cell wall macromolecule metabolic process; "oxidation-reduction process"; "regulation of hydrogen peroxide metabolic process"; "response to hypoxia"; "systemic acquired resistance, salicylic acid mediated signaling pathway"; "xylem development"	cysteamine dioxygenase activity	nucleus	AT5G39890.1|Symbols:|Protein of unknown function (DUF1637)|chr5:15974543-15976013 FORWARD LENGTH=276	762.379	177.171	49.2121	738.53	273.598	186.221	0	0	0	0	0	0	0	0	0	0	0	0	0.339074	258.503	0.879354	155.796	1.48056	72.8614	0.408003	301.322	0.635041	173.746	0.408731	76.1143	0	174.623	0.594113	109.188	1.01199	50.2446	0.283389	203.934	0.431004	113.317
Glyma06g45410	Glyma.06g299000	NA	GO:0009611	GO:0003674	GO:0005634	response to wounding	molecular function	nucleus	AT4G10265.1|Symbols:|Wound-responsive family protein|chr4:6373226-6373477 REVERSE LENGTH=83	1032.93	127.843	12.0113	933.666	50.0229	24.6363	0	0	6.66134e-16	0	0	1.26565e-14	0	0	1.55016e-14	0	0	3.5271e-13	0.339074	350.24	0.586236	74.9462	1.77667	21.3402	0.408003	380.939	2.22264	111.183	0.817461	20.1392	0.562943	549.956	0.920667	122.094	2.82281	34.207	0.65873	599.293	3.50651	168.556
Glyma18g03680	Glyma.18g032700	NA	GO:0006869	GO:0008289	GO:0005576	lipid transport	lipid binding	extracellular region	AT3G53980.2|Symbols:|Bifunctional inhibitor/lipid-transfer protein/seed storage 2S albumin superfamily protein|chr3:19987760-19988203 REVERSE LENGTH=114	-2.06984	168.122	971.887	-1.07105	114.844	902.846	0.540289	0	0	0.961295	0	0	0.985038	0	0	0.970956	0	0	0.678148	0.327633	0.293118	49.2797	0.296112	287.787	0.408003	0.380939	0.31752	36.4652	0.408731	369.021	1.13382	0.518082	0	80.846	0	464.554	0	0.603513	0	55.6715
Glyma17g15640	Glyma.17g146900	NA	GO:0009826 GO:0009828 GO:0019953	NA	GO:0005576	plant-type cell wall loosening; "sexual reproduction"; "unidimensional cell growth"	NA	extracellular region	AT4G17030.1|Symbols:ATEXLB1, EXPR, AT-EXPR, ATEXPR1, ATHEXP BETA 3.1, EXLB1|expansin-like B1|chr4:9581817-9583181 REVERSE LENGTH=250	3.1135	89.1692	813.682	9.07407	115.507	1115.36	5.54223e-13	0	0	0	0	0	3.57016e-11	0	0	0	0	0	15.2583	47.5068	5.27612	470.467	1.77667	1445.64	13.0561	118.472	17.7811	2053.85	2.86111	3191.17	16.4961	48.576	5.39571	499.087	1.83817	1508.97	13.7265	121.368	18.267	2027.58
Glyma13g10441	Glyma.13g001800	NA	NA	NA	NA	NA	NA	NA	NA	304.693	185.76	94.8466	899.121	437.7	215.205	0	0	0	0	0	0	0	0	0	0	0	0	1.01722	309.941	2.05183	381.148	2.36889	224.681	0.408003	366.844	1.27008	555.915	1.22619	263.883	0.956068	275.514	1.8242	351.511	2.1307	203.886	0.372915	326.714	1.13433	477.109
Glyma08g08360	Glyma.08g078900	NA	GO:0000165 GO:0006612 GO:0006865 GO:0006952 GO:0007154 GO:0007165 GO:0009409 GO:0009738 GO:0009862 GO:0009867 GO:0010363 GO:0030968 GO:0031348 GO:0043069 GO:0050832	GO:0090353	GO:0005576 GO:0005618 GO:0005794 GO:0009505 GO:0009506	MAPK cascade; "abscisic acid mediated signaling pathway"; "amino acid transport"; "cell communication"; "defense response"; "defense response to fungus"; "endoplasmic reticulum unfolded protein response"; "jasmonic acid mediated signaling pathway"; "negative regulation of defense response"; "negative regulation of programmed cell death"; "protein targeting to membrane"; "regulation of plant-type …	polygalacturonase inhibitor activity	Golgi apparatus; "cell wall"; "extracellular region"; "plant-type cell wall"; "plasmodesma"	AT5G06860.1|Symbols:PGIP1, ATPGIP1|polygalacturonase inhibiting protein 1|chr5:2132373-2133434 FORWARD LENGTH=330	164.264	681.246	196.642	162.458	676.677	208.683	0	0	0	0	0	0	0	0	0	0	0	0	0.339074	55.6977	0.293118	199.686	0.296112	58.2282	0.408003	66.2833	0.31752	214.858	0.408731	85.2954	0	48.2503	0	179.469	0	51.4934	0	57.5293	0	179.705
Glyma08g16610	Glyma.08g156300	NA	NA	NA	NA	NA	NA	NA	NA	21.2577	645.345	585.809	27.0763	516.796	310.127	1.668e-06	0	0	2.66999e-08	0	0	5.8526e-05	0	0	1.02441e-06	0	0	0.339074	7.20793	0.293118	189.162	0.296112	173.465	0.408003	11.0472	0.31752	164.093	0.408731	126.758	0.174926	3.51692	0	95.7562	0	86.4009	0	5.40041	0	77.3013
Glyma12g05200	Glyma.12g048100	NA	NA	NA	NA	NA	NA	NA	NA	43.4817	390.534	534.332	49.4843	539.315	435.482	4.01124e-13	0	0	4.66294e-15	0	0	2.60875e-11	0	0	3.10337e-13	0	0	0.339074	14.7435	0.293118	114.473	0.296112	158.222	0.408003	20.1897	0.31752	171.243	0.408731	177.995	0.756587	31.1141	0	250.633	0	340.862	0	42.6883	0	348.911
Glyma09g34410	Glyma.09g210900	2.7.1.19	GO:0000165 GO:0005975 GO:0006098 GO:0006364 GO:0006612 GO:0008152 GO:0009058 GO:0009409 GO:0009595 GO:0009637 GO:0009657 GO:0009697 GO:0009773 GO:0009814 GO:0009862 GO:0009867 GO:0009902 GO:0010103 GO:0010114 GO:0010200 GO:0010207 GO:0010218 GO:0010310 GO:0010363 GO:0015979 GO:0018119 GO:0019344 GO:0019684 GO:0031348 GO:0035304 GO:0042742 GO:0043900 GO:0050832	GO:0005515 GO:0005524 GO:0008974 GO:0016301	GO:0009507 GO:0009535 GO:0009570 GO:0009579 GO:0009941 GO:0010319 GO:0016020 GO:0048046	MAPK cascade; "biosynthetic process"; "carbohydrate metabolic process"; "chloroplast relocation"; "cysteine biosynthetic process"; "defense response, incompatible interaction"; "defense response to bacterium"; "defense response to fungus"; "detection of biotic stimulus"; "jasmonic acid mediated signaling pathway"; "metabolic process"; "negative regulation of defense response"; "pentose-phosphate …	ATP binding; "kinase activity"; "phosphoribulokinase activity"; "protein binding"	apoplast; "chloroplast"; "chloroplast envelope"; "chloroplast stroma"; "chloroplast thylakoid membrane"; "membrane"; "stromule"; "thylakoid"	AT1G32060.1|Symbols:PRK|phosphoribulokinase|chr1:11532668-11534406 FORWARD LENGTH=395	15.7017	636.589	63.8317	51.3516	1042.6	132.601	1.9984e-15	0	0	1.22125e-15	0	0	1.44351e-13	0	0	8.39606e-14	0	0	1.3563	21.2962	0.293118	186.596	0.592223	37.8026	0.408003	20.9516	0.31752	331.046	0.408731	54.1981	0.820182	12.1801	0.167671	110.721	0.342725	22.0711	0	12.0057	0.182458	182.802
Glyma11g35870	Glyma.11g235000	NA	GO:0001666	GO:0003674	GO:0005575	response to hypoxia	molecular function	cellular component	AT3G05550.1|Symbols:|Hypoxia-responsive family protein|chr3:1612860-1613748 FORWARD LENGTH=97	55.3988	406.296	298.567	188.601	696.943	263.753	0	0	0	0	0	0	0	0	0	0	0	0	1.01722	56.3529	0.293118	119.093	0.296112	88.4092	0.408003	76.9496	0.31752	221.293	0.408731	107.804	1.41893	74.3456	0.386767	163.006	0	119.067	0	101.711	0.420875	281.872
Glyma19g40610	Glyma.19g218300	6.2.1.3	GO:0001676 GO:0006631 GO:0006633 GO:0009627 GO:0010025 GO:0010103 GO:0010143 GO:0034976	GO:0003824 GO:0004467 GO:0031957	GO:0005634 GO:0005783	cutin biosynthetic process; "fatty acid biosynthetic process"; "fatty acid metabolic process"; "long-chain fatty acid metabolic process"; "response to endoplasmic reticulum stress"; "stomatal complex morphogenesis"; "systemic acquired resistance"; "wax biosynthetic process"	catalytic activity; "long-chain fatty acid-CoA ligase activity"; "very long-chain fatty acid-CoA ligase activity"	endoplasmic reticulum; "nucleus"	AT2G47240.2|Symbols:LACS1|AMP-dependent synthetase and ligase family protein|chr2:19393835-19397616 FORWARD LENGTH=660	44.4479	991.222	212.601	10.8928	322.012	285.491	2.06057e-13	0	0	5.48571e-08	0	0	1.36302e-11	0	0	2.03973e-06	0	0	0.339074	15.0711	0.293118	290.545	0.592223	125.907	1.22401	13.3329	0.952561	306.736	0.408731	116.689	0.16792	7.05905	0.137313	141.187	0.280671	60.2012	0.589477	6.2567	0.448266	138.711
Glyma16g06690	Glyma.16g062000	NA	GO:0006869 GO:0008150	NA	GO:0005768 GO:0005794 GO:0005802 GO:0005886	biological process; "lipid transport"	NA	Golgi apparatus; "endosome"; "plasma membrane"; "trans-Golgi network"	AT1G51540.1|Symbols:|Galactose oxidase/kelch repeat superfamily protein|chr1:19115702-19117381 FORWARD LENGTH=415	367.179	461.461	118.912	203.073	586.603	79.7056	0	0	0	0	0	0	0	0	0	0	0	0	0.339074	124.501	0.293118	135.263	0.592223	70.4225	0.816005	165.708	0.31752	186.258	0.817461	65.1562	0.225872	78.4391	0	88.4135	0.377536	45.2926	0.52861	104.599	0	113.298
Glyma13g29974	Glyma.13g227500	NA	GO:0009061 GO:0009855 GO:0009944 GO:0010014 GO:0010075	GO:0003674	GO:0005739	anaerobic respiration; "determination of bilateral symmetry"; "meristem initiation"; "polarity specification of adaxial/abaxial axis"; "regulation of meristem growth"	molecular function	mitochondrion	AT1G33055.1|Symbols:|unknown protein; FUNCTIONS IN: molecular_function unknown; INVOLVED IN: anaerobic respiration; LOCATED IN: endomembrane system; EXPRESSED IN: 13 plant structures; EXPRESSED DURING: 6 growth stages; Has 20 Blast hits to 20 proteins in 8 species: Archae - 0; Bacteria - 0; Metazoa - 0; Fungi - 0; Plants - 20; Viruses - 0; Other Eukaryotes - 0 (source: NCBI BLink).|chr1:11972336-…	39.022	672.49	99.3509	101.458	635.018	239.841	0	0	0	0	0	0	0	0	0	0	0	0	4.40796	172.008	0.293118	197.119	1.18445	117.676	1.22401	124.186	0.31752	201.631	0.408731	98.0305	9.2285	340.591	0	404.943	2.37308	237.863	2.49202	246.365	0	385.467
Glyma09g28100	Glyma.09g153900	4.2.1.11	GO:0006094 GO:0006096 GO:0006098 GO:0009409 GO:0009416 GO:0009651 GO:0009737 GO:0009853 GO:0046686	GO:0000287 GO:0003677 GO:0004634 GO:0005507	GO:0000015 GO:0005634 GO:0005737 GO:0005739 GO:0005740 GO:0005829 GO:0005886 GO:0009506 GO:0009507 GO:0016020 GO:0048046	gluconeogenesis; "glycolysis"; "pentose-phosphate shunt"; "photorespiration"; "response to abscisic acid stimulus"; "response to cadmium ion"; "response to cold"; "response to light stimulus"; "response to salt stress"	DNA binding; "copper ion binding"; "magnesium ion binding"; "phosphopyruvate hydratase activity"	apoplast; "chloroplast"; "cytoplasm"; "cytosol"; "membrane"; "mitochondrial envelope"; "mitochondrion"; "nucleus"; "phosphopyruvate hydratase complex"; "plasma membrane"; "plasmodesma"	AT2G36530.1|Symbols:LOS2, ENO2|Enolase|chr2:15321081-15323786 REVERSE LENGTH=444	11.5951	187.387	260.817	6.76908	1047.1	226.488	1.55431e-15	0	0	1.5099e-14	0	0	1.13027e-13	0	0	9.6575e-13	0	0	2.03444	23.5896	3.81053	714.043	2.665	695.08	4.89603	33.1417	0.952561	997.429	2.86111	648.008	1.21236	13.2953	2.14799	417.526	1.51981	399.916	2.8373	18.7144	0.539405	542.757
Glyma01g41920	Glyma.01g210400	1.1.1.27	GO:0005975 GO:0006096 GO:0009651 GO:0009737 GO:0044262 GO:0055114	GO:0000166 GO:0003824 GO:0004457 GO:0004459 GO:0016491 GO:0016616	GO:0005737 GO:0005829 GO:0005886	carbohydrate metabolic process; "cellular carbohydrate metabolic process"; "glycolysis"; "oxidation-reduction process"; "response to abscisic acid stimulus"; "response to salt stress"	L-lactate dehydrogenase activity; "catalytic activity"; "lactate dehydrogenase activity"; "nucleotide binding"; "oxidoreductase activity"; "oxidoreductase activity, acting on the CH-OH group of donors, NAD or NADP as acceptor"	cytoplasm; "cytosol"; "plasma membrane"	AT4G17260.1|Symbols:|Lactate/malate dehydrogenase family protein|chr4:9674057-9675309 FORWARD LENGTH=353	94.6934	577.921	186.347	116.708	557.329	181.149	0	0	0	0	0	0	0	0	0	0	0	0	0.339074	32.1081	0.293118	169.399	0.296112	55.1796	0.408003	47.6173	0.31752	176.963	0.408731	74.0411	0	21.9404	0	120.094	0	38.4914	0	32.6	0	116.75
Glyma09g29330	Glyma.09g163600	NA	GO:0006457 GO:0009408 GO:0009644 GO:0010167 GO:0015706 GO:0034976 GO:0042542	GO:0004866	GO:0005576 GO:0005618 GO:0048046	nitrate transport; "protein folding"; "response to endoplasmic reticulum stress"; "response to heat"; "response to high light intensity"; "response to hydrogen peroxide"; "response to nitrate"	endopeptidase inhibitor activity	apoplast; "cell wall"; "extracellular region"	AT1G17860.1|Symbols:|Kunitz family trypsin and protease inhibitor protein|chr1:6149343-6149933 FORWARD LENGTH=196	4.8313	168.998	890.553	-1.07105	94.5771	521.709	0.0957165	0	0	0.961295	0	0	0.590255	0	0	0.970956	0	0	0.339074	1.63817	0.293118	49.5364	0.296112	263.703	0.408003	0.380939	0.31752	30.0301	0.408731	213.238	0.351226	1.60488	0	50.3487	0	263.727	0	0	0	28.4044
Glyma12g05190	Glyma.12g048000	NA	GO:0008150	GO:0003674	GO:0005575	biological process	molecular function	cellular component	AT2G15960.1|Symbols:|unknown protein; Has 14 Blast hits to 14 proteins in 5 species: Archae - 0; Bacteria - 0; Metazoa - 0; Fungi - 0; Plants - 14; Viruses - 0; Other Eukaryotes - 0 (source: NCBI BLink).|chr2:6947353-6947586 FORWARD LENGTH=77	41.6941	148.704	229.509	71.2077	546.914	635.761	0	0	0	0	0	0	0	0	0	0	0	0	6.78148	282.748	4.983	740.992	3.84945	883.483	6.12004	435.794	2.54016	1389.25	2.04365	1299.27	9.2001	362.793	6.39469	986.403	4.99771	1157.21	8.07415	560.226	3.27465	1721.02
Glyma07g06480	Glyma.07g058800	2.3.1.30	GO:0006535 GO:0006612 GO:0009611 GO:0009620 GO:0009695 GO:0009753 GO:0009863 GO:0009867 GO:0010363	GO:0009001 GO:0016740	GO:0005737 GO:0005829	cysteine biosynthetic process from serine; "jasmonic acid biosynthetic process"; "jasmonic acid mediated signaling pathway"; "protein targeting to membrane"; "regulation of plant-type hypersensitive response"; "response to fungus"; "response to jasmonic acid stimulus"; "response to wounding"; "salicylic acid mediated signaling pathway"	serine O-acetyltransferase activity; "transferase activity"	cytoplasm; "cytosol"	AT5G56760.1|Symbols:ATSERAT1;1, SAT5, SAT-52, SERAT1;1|serine acetyltransferase 1;1|chr5:22961498-22962582 REVERSE LENGTH=312	11.5951	152.361	472.559	28.9436	280.916	761.55	0.00113261	0	0	7.34915e-09	0	0	0.0228101	0	0	2.9868e-07	0	0	0.339074	3.9316	0.586236	89.3195	0.296112	139.93	0.408003	11.8091	0.635041	178.393	0.408731	311.269	0.314703	3.45118	0.514681	81.3438	0.263006	125.391	0	10.3857	0.56007	151.189
Glyma11g34660	Glyma.11g224900	NA	GO:0006869	GO:0008289	GO:0005576	lipid transport	lipid binding	extracellular region	AT3G53980.2|Symbols:|Bifunctional inhibitor/lipid-transfer protein/seed storage 2S albumin superfamily protein|chr3:19987760-19988203 REVERSE LENGTH=114	2.89878	58.6677	839.076	-1.07105	42.7849	707.93	0.322439	0	0	0.961295	2.20857e-12	0	0.985038	0	0	0.970956	3.68038e-11	0	0.339074	0.9829	0.586236	34.3931	0.296112	248.46	0.408003	0.380939	0.31752	13.5851	0.408731	289.353	0.541729	1.48521	0.885971	53.9178	0	383.258	0	0	0	19.8192
Glyma03g38000	Glyma.03g221400	6.2.1.3	GO:0001676 GO:0006631 GO:0006633 GO:0009627 GO:0010025 GO:0010103 GO:0010143 GO:0034976	GO:0003824 GO:0004467 GO:0031957	GO:0005634 GO:0005783	cutin biosynthetic process; "fatty acid biosynthetic process"; "fatty acid metabolic process"; "long-chain fatty acid metabolic process"; "response to endoplasmic reticulum stress"; "stomatal complex morphogenesis"; "systemic acquired resistance"; "wax biosynthetic process"	catalytic activity; "long-chain fatty acid-CoA ligase activity"; "very long-chain fatty acid-CoA ligase activity"	endoplasmic reticulum; "nucleus"	AT2G47240.2|Symbols:LACS1|AMP-dependent synthetase and ligase family protein|chr2:19393835-19397616 FORWARD LENGTH=660	14.4939	464.964	248.119	13.0713	694.691	211.582	0.000162326	0	0	0.000391588	0	0	0.00408332	0	0	0.00771989	0	0	0.339074	4.9145	0.293118	136.289	0.296112	73.4711	0.408003	5.33314	0.31752	220.578	0.408731	86.4801	0	2.38237	0	68.5444	0	36.3581	0	2.59021	0	103.238
Glyma01g43460	Glyma.01g225100	NA	GO:0006470	GO:0003824 GO:0004722	GO:0005886 GO:0008287	protein dephosphorylation	catalytic activity; "protein serine/threonine phosphatase activity"	plasma membrane; "protein serine/threonine phosphatase complex"	AT2G29380.1|Symbols:HAI3|highly ABA-induced PP2C gene 3|chr2:12608855-12610124 FORWARD LENGTH=362	62.8069	485.103	42.2112	41.0813	930.008	42.0265	0	0	1.57996e-12	1.62281e-12	0	1.3245e-13	0	0	2.9293e-11	9.10102e-11	0	3.44147e-12	0.339074	21.2962	0.293118	142.193	0.296112	12.4992	0.408003	16.7613	0.31752	295.296	0.408731	17.1775	0.255558	15.1806	0	105.159	0.213578	9.09549	0	11.9706	0	203.231
Glyma13g21350	Glyma.13g149700	NA	GO:0001666 GO:0006355 GO:0009855 GO:0009862 GO:0009944 GO:0010014 GO:0010075 GO:0010310	GO:0003700	GO:0005886	determination of bilateral symmetry; "meristem initiation"; "polarity specification of adaxial/abaxial axis"; "regulation of hydrogen peroxide metabolic process"; "regulation of meristem growth"; "regulation of transcription, DNA-dependent"; "response to hypoxia"; "systemic acquired resistance, salicylic acid mediated signaling pathway"	sequence-specific DNA binding transcription factor activity	plasma membrane	AT3G10040.1|Symbols:|sequence-specific DNA binding transcription factors|chr3:3096580-3097875 REVERSE LENGTH=431	465.951	187.902	59.9007	539.037	291.95	48.926	0	0	0	0	0	0	0	0	0	0	0	0	3.05167	1421.93	4.983	936.315	6.51445	390.22	2.44802	1319.57	3.1752	927.001	9.40081	459.944	1.62519	716.203	2.51025	489.284	3.32008	200.642	1.26781	665.906	1.60684	450.799
Glyma12g32690	Glyma.12g200400	NA	GO:0009611	GO:0003674	GO:0005634	response to wounding	molecular function	nucleus	AT4G10265.1|Symbols:|Wound-responsive family protein|chr4:6373226-6373477 REVERSE LENGTH=83	429.985	178.63	237.824	352.926	161.006	152.89	0	0	0	0	0	0	0	0	0	0	0	0	0.339074	145.797	0.293118	52.3597	0.296112	70.4225	0.408003	143.995	0.31752	51.1227	0.408731	62.4907	0	177.922	0	66.2915	0	87.7298	0	176.055	0	60.2336
Glyma13g40293	Glyma.13g327900	NA	NA	NA	NA	NA	NA	NA	NA	27.0553	411.55	303.715	28.01	496.53	240.566	3.19615e-08	0	0	1.40109e-08	0	0	1.36987e-06	0	0	5.52431e-07	0	0	0.339074	9.17374	0.293118	120.633	0.296112	89.9335	0.408003	11.4282	0.31752	157.658	0.408731	98.3266	0	19.4329	0	265.117	0	194.477	0	24.2544	0	322.444
Glyma20g16531	Glyma.20g068000	NA	NA	NA	NA	NA	NA	NA	NA	541.105	195.705	18.5318	545.261	171.515	30.5538	0	0	0	0	0	0	0	0	0	0	0	0	0.339074	183.475	0.586236	114.729	3.25723	60.3622	0.408003	222.468	0.952561	163.378	2.45238	74.9296	0.362944	185.743	0.593577	120.501	3.33655	62.3816	0	225.645	0.968885	159.689
Glyma19g29300	Glyma.19g115300	NA	GO:0001666 GO:0009862 GO:0010089 GO:0010310 GO:0044036 GO:0055114	GO:0047800	GO:0005634	cell wall macromolecule metabolic process; "oxidation-reduction process"; "regulation of hydrogen peroxide metabolic process"; "response to hypoxia"; "systemic acquired resistance, salicylic acid mediated signaling pathway"; "xylem development"	cysteamine dioxygenase activity	nucleus	AT5G39890.1|Symbols:|Protein of unknown function (DUF1637)|chr5:15974543-15976013 FORWARD LENGTH=276	369.594	243.865	122.63	254.58	303.354	126.804	0	0	0	0	0	0	0	0	0	0	0	0	0.678148	250.64	2.34494	571.85	2.665	326.809	1.22401	311.608	2.22264	674.248	2.45238	310.973	0.401101	140.207	1.31196	331.882	1.50845	186.625	0.704024	174.643	1.2492	364.154
Glyma11g13130	Glyma.11g123300	NA	GO:0008150	GO:0003674	GO:0005575	biological process	molecular function	cellular component	AT2G15960.1|Symbols:|unknown protein; Has 14 Blast hits to 14 proteins in 5 species: Archae - 0; Bacteria - 0; Metazoa - 0; Fungi - 0; Plants - 14; Viruses - 0; Other Eukaryotes - 0 (source: NCBI BLink).|chr2:6947353-6947586 FORWARD LENGTH=77	136.806	257.034	142.211	175.633	498.281	204.819	0	0	0	0	0	0	0	0	0	0	0	0	4.06889	556.649	3.81053	979.434	6.81057	968.539	3.67203	644.929	2.85768	1423.93	6.13096	1255.74	4.4889	580.815	3.97658	1060.26	7.19038	1031.64	3.93952	674.202	2.9958	1434.46
Glyma10g34550	Glyma.10g201700	NA	GO:0006816 GO:0007030 GO:0009294 GO:0009617 GO:0009651 GO:0009736 GO:0042546	GO:0016757 GO:0051753	GO:0005794	DNA mediated transformation; "Golgi organization"; "calcium ion transport"; "cell wall biogenesis"; "cytokinin mediated signaling pathway"; "response to bacterium"; "response to salt stress"	mannan synthase activity; "transferase activity, transferring glycosyl groups"	Golgi apparatus	AT5G03760.1|Symbols:ATCSLA09, CSLA09, ATCSLA9, CSLA9, RAT4|Nucleotide-diphospho-sugar transferases superfamily protein|chr5:985910-990087 REVERSE LENGTH=533	3.86504	164.62	707.295	1.86733	72.7343	440.554	0.176607	0	0	0.6002	0	0	0.80259	0	0	0.970956	0	0	0.339074	1.31053	0.586236	96.5061	0.296112	209.438	0.408003	0.761877	1.5876	115.473	0.408731	180.068	0.176228	0.644199	0.288212	49.2161	0	105.095	0.206214	0.375214	0.784073	54.8021
Glyma18g15001	Glyma.18g119200	NA	NA	NA	NA	NA	NA	NA	NA	226.105	267.07	192.524	191.402	282.605	180.424	0	0	0	0	0	0	0	0	0	0	0	0	0.339074	76.6662	0.293118	78.2829	0.296112	57.0087	0.408003	78.0924	0.31752	89.7329	0.408731	73.745	0	51.4797	0	54.5355	0	39.0776	0	52.5367	0	58.1739
Glyma13g35820	Glyma.13g282200	NA	GO:0009611	GO:0003674	GO:0005634	response to wounding	molecular function	nucleus	AT4G10265.1|Symbols:|Wound-responsive family protein|chr4:6373226-6373477 REVERSE LENGTH=83	729.526	21.2174	6.17725	515.384	48.9774	7.10104	0	0	0	0	0	3.33067e-14	0	0	0	0	0	8.99496e-13	0.339074	247.363	3.81053	80.8495	6.21834	38.4123	0.408003	210.278	1.27008	62.2053	4.08731	29.0241	0	242.973	3.74348	82.3911	6.18029	38.5165	0	206.937	1.25342	58.9921
Glyma16g32960	Glyma.16g204600	4.2.1.11	GO:0006094 GO:0006096 GO:0006098 GO:0009409 GO:0009416 GO:0009651 GO:0009737 GO:0009853 GO:0046686	GO:0000287 GO:0003677 GO:0004634 GO:0005507	GO:0000015 GO:0005634 GO:0005737 GO:0005739 GO:0005740 GO:0005829 GO:0005886 GO:0009506 GO:0009507 GO:0016020 GO:0048046	gluconeogenesis; "glycolysis"; "pentose-phosphate shunt"; "photorespiration"; "response to abscisic acid stimulus"; "response to cadmium ion"; "response to cold"; "response to light stimulus"; "response to salt stress"	DNA binding; "copper ion binding"; "magnesium ion binding"; "phosphopyruvate hydratase activity"	apoplast; "chloroplast"; "cytoplasm"; "cytosol"; "membrane"; "mitochondrial envelope"; "mitochondrion"; "nucleus"; "phosphopyruvate hydratase complex"; "plasma membrane"; "plasmodesma"	AT2G36530.1|Symbols:LOS2, ENO2|Enolase|chr2:15321081-15323786 REVERSE LENGTH=444	28.6657	416.512	429.319	6.01048	126.641	303.726	0	0	0	6.66134e-16	0	0	0	0	0	4.65649e-14	0	0	1.01722	29.1594	0.879354	366.261	0.592223	254.253	6.52804	39.2367	7.30297	924.856	2.45238	744.854	0.620511	16.823	0.507408	219.228	0.345719	149.743	3.87249	22.6798	4.23319	515.163
Glyma06g08700	Glyma.06g082700	2.6.1.42	GO:0008152 GO:0008153 GO:0046654	GO:0003824 GO:0008696	GO:0009507 GO:0009570	metabolic process; "para-aminobenzoic acid biosynthetic process"; "tetrahydrofolate biosynthetic process"	4-amino-4-deoxychorismate lyase activity; "catalytic activity"	chloroplast; "chloroplast stroma"	AT5G57850.1|Symbols:|D-aminoacid aminotransferase-like PLP-dependent enzymes superfamily protein|chr5:23435548-23437287 REVERSE LENGTH=373	14.4939	473.72	272.828	1.86733	344.531	150.716	0.000162326	0	0	0.6002	0	0	0.00408332	0	0	0.970956	0	0	0.339074	4.9145	0.293118	138.856	0.296112	80.7878	0.408003	0.761877	0.31752	109.395	0.408731	61.6022	0	4.6958	0	137.65	0	78.8008	0	0.729352	0	100.919
Glyma09g29300	Glyma.09g163200	NA	GO:0006457 GO:0009408 GO:0009644 GO:0010167 GO:0015706 GO:0034976 GO:0042542	GO:0004866	GO:0005576 GO:0005618 GO:0048046	nitrate transport; "protein folding"; "response to endoplasmic reticulum stress"; "response to heat"; "response to high light intensity"; "response to hydrogen peroxide"; "response to nitrate"	endopeptidase inhibitor activity	apoplast; "cell wall"; "extracellular region"	AT1G17860.1|Symbols:|Kunitz family trypsin and protease inhibitor protein|chr1:6149343-6149933 FORWARD LENGTH=196	-1.03492	24.5179	714.501	-1.07105	21.3924	455.046	0.980637	1.18531e-07	0	0.961295	2.74028e-06	0	0.985038	1.08837e-06	0	0.970956	2.3486e-05	0	0.339074	0.327633	0.293118	7.18663	0.296112	211.572	0.408003	0.380939	0.31752	6.79253	0.408731	185.991	0	0.424755	0.380067	9.6662	0	280.004	0	0	0	8.50211
Glyma16g33760	Glyma.16g212100	NA	GO:0006457 GO:0009408 GO:0009644 GO:0010167 GO:0015706 GO:0034976 GO:0042542	GO:0004866	GO:0005576 GO:0005618 GO:0048046	nitrate transport; "protein folding"; "response to endoplasmic reticulum stress"; "response to heat"; "response to high light intensity"; "response to hydrogen peroxide"; "response to nitrate"	endopeptidase inhibitor activity	apoplast; "cell wall"; "extracellular region"	AT1G17860.1|Symbols:|Kunitz family trypsin and protease inhibitor protein|chr1:6149343-6149933 FORWARD LENGTH=196	5.15338	185.635	256.356	12.1377	266.843	455.77	0.00226071	0	0	0.000736002	0	0	0.0407826	0	0	0.013293	0	0	1.01722	5.24213	0.293118	54.413	0.296112	75.91	0.408003	4.9522	0.31752	84.7279	0.408731	186.288	1.00209	4.88415	0	52.5974	0	72.1996	0	4.62276	0	76.2171
Glyma05g08400		NA	GO:0009723	GO:0003674	GO:0005739	response to ethylene stimulus	molecular function	mitochondrion	AT5G25940.1 | Symbols: | early nodulin-related | chr5:9054252-9055151 REVERSE LENGTH=115	42.5154	359.012	282.094	18.6733	313.005	177.526	7.8082e-13	0	0	8.63352e-06	0	0	4.9417e-11	0	0	0.000240103	0	0	0.339074	14.4159	0.293118	105.233	0.296112	83.5315	0.408003	7.61877	0.31752	99.3854	0.408731	72.5603	0	22.5416	0	170.716	0	133.336	0	11.9358	0	150.041
Glyma05g25340	Glyma.05g123700	NA	GO:0000165 GO:0006612 GO:0006865 GO:0006952 GO:0007154 GO:0007165 GO:0009409 GO:0009738 GO:0009862 GO:0009867 GO:0010363 GO:0030968 GO:0031348 GO:0043069 GO:0050832	GO:0090353	GO:0005576 GO:0005618 GO:0005794 GO:0009505 GO:0009506	MAPK cascade; "abscisic acid mediated signaling pathway"; "amino acid transport"; "cell communication"; "defense response"; "defense response to fungus"; "endoplasmic reticulum unfolded protein response"; "jasmonic acid mediated signaling pathway"; "negative regulation of defense response"; "negative regulation of programmed cell death"; "protein targeting to membrane"; "regulation of plant-type …	polygalacturonase inhibitor activity	Golgi apparatus; "cell wall"; "extracellular region"; "plant-type cell wall"; "plasmodesma"	AT5G06860.1|Symbols:PGIP1, ATPGIP1|polygalacturonase inhibiting protein 1|chr5:2132373-2133434 FORWARD LENGTH=330	5.79755	371.27	395.344	2.801	158.754	157.237	0.0514712	0	0	0.339073	0	0	0.420391	0	0	0.970327	0	0	0.339074	1.9658	0.293118	108.826	0.296112	117.066	0.408003	1.14282	0.31752	50.4077	0.408731	64.2677	0	1.69251	0	97.2085	0	102.891	0.36119	0.9858	0.274666	41.9018
Glyma12g32725	Glyma.12g200600	NA	GO:0009611	GO:0003674	GO:0005634	response to wounding	molecular function	nucleus	AT4G10270.1|Symbols:|Wound-responsive family protein|chr4:6374805-6375077 FORWARD LENGTH=90	163.177	231.606	59.9709	194.825	345.656	61.8322	0	0	0	0	0	0	0	0	0	0	0	0	2.71259	442.633	0.586236	135.776	1.18445	71.0323	2.44802	476.935	0.635041	219.506	1.22619	75.8181	2.81965	435.157	0.576424	138.486	1.17823	71.2874	2.47456	469.768	0.627259	208.35
Glyma13g37770	Glyma.13g301900	NA	GO:0009611	GO:0003674	GO:0005634	response to wounding	molecular function	nucleus	AT4G10265.1|Symbols:|Wound-responsive family protein|chr4:6373226-6373477 REVERSE LENGTH=83	263.789	95.4445	167.815	217.544	113.718	131.152	0	0	0	0	0	0	0	0	0	0	0	0	0.339074	89.4439	0.293118	27.9765	0.296112	49.6921	0.408003	88.7587	0.31752	36.1077	0.408731	53.6058	0	118.002	0	38.2924	0	66.9238	0	117.32	0.420875	45.992
Glyma13g32070	Glyma.13g247000	NA	GO:0009611	GO:0003674	GO:0005634	response to wounding	molecular function	nucleus	AT4G10265.1|Symbols:|Wound-responsive family protein|chr4:6373226-6373477 REVERSE LENGTH=83	93.5338	260.94	157.52	88.5116	283.731	97.0959	0	0	0	0	0	0	0	0	0	0	0	0	1.69537	158.575	0.586236	152.972	0.592223	93.287	2.04001	180.565	0.952561	270.271	1.22619	119.058	3.4461	304.852	1.12719	305.105	1.152	183.076	4.03246	347.785	1.83989	501.649
Glyma13g01140	Glyma.13g095000	2.4.1.207	GO:0005975 GO:0006073	GO:0004553 GO:0016762 GO:0016798	GO:0005576 GO:0005618 GO:0005794 GO:0048046	carbohydrate metabolic process; "cellular glucan metabolic process"	hydrolase activity, acting on glycosyl bonds; "hydrolase activity, hydrolyzing O-glycosyl compounds"; "xyloglucan:xyloglucosyl transferase activity"	Golgi apparatus; "apoplast"; "cell wall"; "extracellular region"	AT4G25810.1|Symbols:XTR6, XTH23|xyloglucan endotransglycosylase 6|chr4:13128694-13129715 FORWARD LENGTH=286	70.0537	317.857	192.524	63.2559	239.82	92.7483	0	0	0	0	0	0	0	0	0	0	0	0	1.3563	95.0137	0.293118	93.1695	0.296112	57.0087	1.63201	103.234	0.635041	152.296	0.817461	75.8181	1.24038	82.1826	0	83.608	0.259156	50.3373	1.45144	89.4622	0.551872	127.182
Glyma10g35980	Glyma.10g215700	NA	GO:0006598 GO:0009611 GO:0009698 GO:0009805 GO:0009809 GO:0009963 GO:0016126 GO:0042398 GO:0051555	GO:0030744 GO:0030755 GO:0033799 GO:0047763	GO:0005634 GO:0005737 GO:0005829 GO:0005886 GO:0009506	cellular modified amino acid biosynthetic process; "coumarin biosynthetic process"; "flavonol biosynthetic process"; "lignin biosynthetic process"; "phenylpropanoid metabolic process"; "polyamine catabolic process"; "positive regulation of flavonoid biosynthetic process"; "response to wounding"; "sterol biosynthetic process"	caffeate O-methyltransferase activity; "luteolin O-methyltransferase activity"; "myricetin 3'-O-methyltransferase activity"; "quercetin 3-O-methyltransferase activity"	cytoplasm; "cytosol"; "nucleus"; "plasma membrane"; "plasmodesma"	AT5G54160.1|Symbols:ATOMT1, OMT1|O-methyltransferase 1|chr5:21982075-21984167 FORWARD LENGTH=363	8.69633	248.681	256.356	14.005	71.3081	384.76	0.00775308	0	0	0.000208009	0	0	0.109552	0	0	0.00438991	0	0	0.339074	2.9487	0.293118	72.8929	0.296112	75.91	0.408003	5.71408	1.90512	135.851	0.408731	157.263	0.306087	2.51752	0	64.5667	0.255806	66.1601	0.358169	4.88777	1.63421	111.982
Glyma12g34701	Glyma.12g218600	NA	NA	NA	NA	NA	NA	NA	NA	158.467	190.889	83.3928	178.33	236.443	99.9942	0	0	0	0	0	0	0	0	0	0	0	0	0.339074	53.7319	0.293118	55.953	0.296112	24.6936	0.408003	72.7593	0.31752	75.0753	0.408731	40.8707	0	64.0397	0	69.1865	0	30.0439	0	86.8816	0	86.3892
Glyma08g25006	Glyma.08g232400	NA	GO:0008150	GO:0005509	GO:0005634 GO:0005829	biological process	calcium ion binding	cytosol; "nucleus"	AT2G44310.1|Symbols:|Calcium-binding EF-hand family protein|chr2:18309285-18309713 FORWARD LENGTH=142	7.84375	67.9057	188.485	8.24739	82.5136	571.223	0	0	0	0	0	0	0	0	0	0	0	0	5.76426	45.2134	5.86236	398.088	3.84945	725.566	4.89603	40.3795	4.44528	366.797	1.22619	700.429	7.43758	55.1757	7.15518	504.011	4.75326	903.882	6.14337	49.37	5.45033	432.166
Glyma10g07460	Glyma.10g064900	NA	GO:0008150	GO:0003674	GO:0005634	biological process	molecular function	nucleus	AT1G76870.1|Symbols:|BEST Arabidopsis thaliana protein match is: sequence-specific DNA binding transcription factors (TAIR:AT1G21200.1); Has 406 Blast hits to 351 proteins in 76 species: Archae - 0; Bacteria - 2; Metazoa - 137; Fungi - 14; Plants - 127; Viruses - 0; Other Eukaryotes - 126 (source: NCBI BLink).|chr1:28857250-28858407 FORWARD LENGTH=385	519.203	39.7643	7.30975	218.634	100.066	7.78941	0	0	2.5413e-13	0	0	0	0	0	4.98281e-12	0	0	0	1.01722	528.145	4.983	198.146	2.96112	21.645	2.44802	535.219	2.54016	254.184	4.90477	38.2052	0.878831	431.554	4.07231	167.976	2.44821	18.0549	2.05673	438.162	2.08538	200.527
Glyma06g41500	Glyma.06g265500	NA	GO:0009640	GO:0003700 GO:0004871	GO:0005634 GO:0005737	photomorphogenesis	sequence-specific DNA binding transcription factor activity; "signal transducer activity"	cytoplasm; "nucleus"	AT5G48150.2|Symbols:PAT1|GRAS family transcription factor|chr5:19522497-19524053 REVERSE LENGTH=490	12.2163	48.2275	42.2112	24.1586	721.713	13.7673	0	0	0	0	0	2.59792e-14	0	0	0	0	0	7.09745e-13	4.74704	57.9911	3.81053	183.772	0.888335	37.4977	3.26402	78.8543	0.31752	229.158	1.63492	22.5085	1.98838	22.9736	1.50981	75.5317	0.356088	15.1645	1.32955	31.2979	0	87.6494
Glyma20g24810	Glyma.20g114200	NA	GO:0009416 GO:0009555 GO:0009611 GO:0009698 GO:0009699 GO:0009805 GO:0009808 GO:0009963 GO:0032502 GO:0040007 GO:0055114 GO:0080167	GO:0005515 GO:0016710 GO:0042802	GO:0005576 GO:0005774 GO:0005783 GO:0005794 GO:0005886 GO:0009505 GO:0009506 GO:0016020	coumarin biosynthetic process; "developmental process"; "growth"; "lignin metabolic process"; "oxidation-reduction process"; "phenylpropanoid biosynthetic process"; "phenylpropanoid metabolic process"; "pollen development"; "positive regulation of flavonoid biosynthetic process"; "response to karrikin"; "response to light stimulus"; "response to wounding"	identical protein binding; "protein binding"; "trans-cinnamate 4-monooxygenase activity"	Golgi apparatus; "endoplasmic reticulum"; "extracellular region"; "membrane"; "plant-type cell wall"; "plasma membrane"; "plasmodesma"; "vacuolar membrane"	AT2G30490.1|Symbols:ATC4H, C4H, CYP73A5, REF3|cinnamate-4-hydroxylase|chr2:12993861-12995683 REVERSE LENGTH=505	300.507	83.514	19.1201	314.645	112.141	29.8292	0	0	0	0	0	0	0	0	0	0	0	0	0.339074	101.894	2.34494	195.836	2.07278	39.6317	0.408003	128.376	1.5876	178.036	2.45238	73.1527	0	59.1814	1.36219	118.007	1.21815	23.4982	0.243658	74.7039	0.926448	99.8363
Glyma13g35850	Glyma.13g282400	NA	GO:0009611	GO:0003674	GO:0005634	response to wounding	molecular function	nucleus	AT4G10265.1|Symbols:|Wound-responsive family protein|chr4:6373226-6373477 REVERSE LENGTH=83	318.382	14.8859	6.11669	439.757	47.57	8.38461	0	0	1.11022e-16	0	0	6.94111e-13	0	0	2.68991e-15	0	0	1.7077e-11	0.678148	215.91	4.39677	65.4496	5.0339	30.7908	0.408003	179.422	1.27008	60.4178	2.86111	23.9893	0.610781	183.919	3.74588	57.8416	4.3388	26.775	0	153.127	1.08699	49.6892
Glyma08g06871	Glyma.08g064400	NA	NA	NA	NA	NA	NA	NA	NA	188.421	200.521	16.4727	101.303	270.22	44.9249	0	0	2.30826e-12	0	0	1.54321e-14	0	0	4.23039e-11	0	0	4.27202e-13	0.339074	63.8885	0.293118	58.7763	0.888335	14.6333	0.816005	82.6637	0.31752	85.8004	0.408731	18.3622	0	68.8372	0	65.7028	0.968478	16.0952	0.904015	89.2354	0	89.2554
Glyma13g00440	Glyma.13g101500	NA	GO:0008150	GO:0003674	GO:0005575	biological process	molecular function	cellular component	AT5G57123.1|Symbols:|unknown protein; BEST Arabidopsis thaliana protein match is: unknown protein (TAIR:AT4G29905.1); Has 30201 Blast hits to 17322 proteins in 780 species: Archae - 12; Bacteria - 1396; Metazoa - 17338; Fungi - 3422; Plants - 5037; Viruses - 0; Other Eukaryotes - 2996 (source: NCBI BLink).|chr5:23127215-23127418 REVERSE LENGTH=67	32.8528	117.335	128.693	26.3761	296.116	194.916	0	0	0	0	0	0	0	0	0	0	0	0	1.01722	33.4186	0.586236	68.7863	0.592223	76.2149	1.63201	43.0461	0.31752	94.0229	0.408731	79.6683	1.02159	31.7424	0.556918	67.7849	0.569179	73.9001	1.59388	40.9644	0.303016	86.2242
Glyma13g37740	Glyma.13g301600	NA	GO:0009611	GO:0003674	GO:0005634	response to wounding	molecular function	nucleus	AT4G10270.1|Symbols:|Wound-responsive family protein|chr4:6374805-6375077 FORWARD LENGTH=90	310.652	112.082	26.0817	225.325	81.066	38.4036	0	0	0	0	0	0	0	0	0	0	0	0	0.678148	210.668	0.293118	32.8531	0.888335	23.1693	1.22401	275.8	0.635041	51.4802	0.817461	31.3934	1.09525	321.796	0	52.0641	1.373	36.1284	1.92242	422.082	0.974598	75.9217
Glyma09g29180	Glyma.09g162500	NA	GO:0006457 GO:0009408 GO:0009644 GO:0010167 GO:0015706 GO:0034976 GO:0042542	GO:0004866	GO:0005576 GO:0005618 GO:0048046	nitrate transport; "protein folding"; "response to endoplasmic reticulum stress"; "response to heat"; "response to high light intensity"; "response to hydrogen peroxide"; "response to nitrate"	endopeptidase inhibitor activity	apoplast; "cell wall"; "extracellular region"	AT1G17860.1|Symbols:|Kunitz family trypsin and protease inhibitor protein|chr1:6149343-6149933 FORWARD LENGTH=196	1.93252	157.615	138.988	1.86733	92.3253	386.934	0.579924	0	0	0.6002	0	0	0.985038	0	0	0.970956	0	0	0.339074	0.655267	0.293118	46.1997	0.296112	41.156	0.408003	0.761877	0.31752	29.3151	0.408731	158.152	0	0.580186	0	42.4394	0	37.1995	0	0.675859	0	25.0603
Glyma09g04510	Glyma.09g040400	NA	NA	NA	NA	NA	NA	NA	NA	-1.03492	26.2691	150.828	-2.14209	12.3851	622.427	0.956721	3.47013e-08	0	0.520973	0.000921194	0	0.985038	3.39401e-07	0	0.970956	0.00468642	0	1.69537	1.63817	0.293118	7.69996	1.18445	178.648	0.816005	0.380939	0.31752	3.93252	0.408731	254.405	2.52512	2.30764	0.412972	11.2533	1.68825	256.899	1.18191	0	0.449391	5.34842
Glyma09g03460	Glyma.09g029900	NA	GO:0006083 GO:0006097 GO:0008152 GO:0019605	GO:0003824 GO:0003987 GO:0016208 GO:0047760	GO:0005739 GO:0005777	acetate metabolic process; "butyrate metabolic process"; "glyoxylate cycle"; "metabolic process"	AMP binding; "acetate-CoA ligase activity"; "butyrate-CoA ligase activity"; "catalytic activity"	mitochondrion; "peroxisome"	AT3G16910.1|Symbols:AAE7, ACN1|acyl-activating enzyme 7|chr3:5773231-5775411 REVERSE LENGTH=569	-1.03492	179.506	333.571	1.86733	130.606	124.63	0.980637	0	0	0.6002	0	0	0.985038	0	0	0.970956	0	0	0.339074	0.327633	0.293118	52.6164	0.296112	98.7745	0.408003	0.761877	0.31752	41.4702	0.408731	50.9403	0	0.167427	0	27.8959	0	51.5273	0	0.390072	0	20.4606
Glyma05g31580	Glyma.05g182100	NA	GO:0008150	GO:0003674	GO:0005575	biological process	molecular function	cellular component	AT5G65207.1|Symbols:|unknown protein; BEST Arabidopsis thaliana protein match is: unknown protein (TAIR:AT5G10040.1); Has 30201 Blast hits to 17322 proteins in 780 species: Archae - 12; Bacteria - 1396; Metazoa - 17338; Fungi - 3422; Plants - 5037; Viruses - 0; Other Eukaryotes - 2996 (source: NCBI BLink).|chr5:26052364-26052585 REVERSE LENGTH=73	55.1304	158.03	64.6986	53.8317	270.457	121.152	0	0	0	0	0	0	0	0	0	0	0	0	12.2067	672.959	5.56924	880.105	11.2522	728.004	13.0561	702.832	6.03289	1631.64	8.17461	990.374	16.1002	839.488	6.94848	1139.04	14.2029	927.074	16.7464	878.413	7.56125	1965.14
Glyma09g29220	Glyma.09g162700	NA	GO:0006457 GO:0009408 GO:0009644 GO:0010167 GO:0015706 GO:0034976 GO:0042542	GO:0004866	GO:0005576 GO:0005618 GO:0048046	nitrate transport; "protein folding"; "response to endoplasmic reticulum stress"; "response to heat"; "response to high light intensity"; "response to hydrogen peroxide"; "response to nitrate"	endopeptidase inhibitor activity	apoplast; "cell wall"; "extracellular region"	AT1G17860.1|Symbols:|Kunitz family trypsin and protease inhibitor protein|chr1:6149343-6149933 FORWARD LENGTH=196	-1.03492	77.9318	161.638	-1.07105	58.5477	419.541	0.980637	0	0	0.961295	1.11022e-16	0	0.985038	0	0	0.970956	2.42428e-15	0	0.339074	0.327633	0.293118	22.8432	0.296112	47.8629	0.408003	0.380939	0.31752	18.5901	0.408731	171.479	0.314457	0.287373	0	20.7872	0.2628	42.8561	0	0.334761	0	15.7429
Glyma19g24640	Glyma.19g085100	NA	GO:0006869 GO:0008150	NA	GO:0005768 GO:0005794 GO:0005802 GO:0005886	biological process; "lipid transport"	NA	Golgi apparatus; "endosome"; "plasma membrane"; "trans-Golgi network"	AT1G51540.1|Symbols:|Galactose oxidase/kelch repeat superfamily protein|chr1:19115702-19117381 FORWARD LENGTH=415	99.5247	80.9965	123.545	126.979	208.295	69.5612	0	0	0	0	0	0	0	0	0	0	0	0	0.339074	33.7462	0.586236	47.4831	0.296112	36.5831	0.408003	51.8076	0.31752	66.1378	0.408731	28.4318	0.213871	20.1314	0.349775	29.3879	0	22.2784	0	30.9645	0.190311	38.0928
Glyma18g49811	Glyma.18g263200	NA	GO:0006810 GO:0055085	GO:0000166 GO:0005524 GO:0010290 GO:0015431 GO:0016887 GO:0017111 GO:0042626	GO:0000325 GO:0005773 GO:0005774 GO:0005886 GO:0009506 GO:0016021 GO:0048046	transmembrane transport; "transport"	ATP binding; "ATPase activity"; "ATPase activity, coupled to transmembrane movement of substances"; "chlorophyll catabolite transmembrane transporter activity"; "glutathione S-conjugate-exporting ATPase activity"; "nucleoside-triphosphatase activity"; "nucleotide binding"	apoplast; "integral to membrane"; "plant-type vacuole"; "plasma membrane"; "plasmodesma"; "vacuolar membrane"; "vacuole"	AT3G13080.1|Symbols:ATMRP3, MRP3, ABCC3|multidrug resistance-associated protein 3|chr3:4196019-4201250 REVERSE LENGTH=1514	-1.03492	159.366	276.947	-1.07105	103.584	156.513	0.980637	0	0	0.961295	0	0	0.985038	0	0	0.970956	0	0	0.339074	0.327633	0.293118	46.7131	0.296112	82.0072	0.408003	0.380939	0.31752	32.8901	0.408731	63.9715	0	0.076825	0	11.364	0	19.63	0	0	0	7.44603
Glyma14g27990	Glyma.14g121400	1.14.19.2	GO:0001666 GO:0006631 GO:0006633 GO:0009862 GO:0010089 GO:0010310 GO:0044036 GO:0055114	GO:0016491 GO:0045300 GO:0046914	GO:0009507 GO:0016020	cell wall macromolecule metabolic process; "fatty acid biosynthetic process"; "fatty acid metabolic process"; "oxidation-reduction process"; "regulation of hydrogen peroxide metabolic process"; "response to hypoxia"; "systemic acquired resistance, salicylic acid mediated signaling pathway"; "xylem development"	acyl-[acyl-carrier-protein] desaturase activity; "oxidoreductase activity"; "transition metal ion binding"	chloroplast; "membrane"	AT1G43800.1|Symbols:|Plant stearoyl-acyl-carrier-protein desaturase family protein|chr1:16577662-16579549 FORWARD LENGTH=391	64.5163	158.32	86.8449	214.432	99.6322	66.1426	0	0	0	0	0	0	0	0	0	0	0	0	4.40796	284.386	10.5522	1670.63	10.0678	874.337	1.22401	262.467	15.5585	1550.13	15.9405	1054.35	2.78921	170.194	6.31609	1037.28	6.09652	534.157	0.753185	157.373	9.35505	895.669
Glyma08g48040	Glyma.08g365100	NA	GO:0001666 GO:0006355 GO:0009862 GO:0010310	NA	GO:0005634	regulation of hydrogen peroxide metabolic process; "regulation of transcription, DNA-dependent"; "response to hypoxia"; "systemic acquired resistance, salicylic acid mediated signaling pathway"	NA	nucleus	AT3G02550.1|Symbols:LBD41|LOB domain-containing protein 41|chr3:536747-537650 REVERSE LENGTH=263	398.485	29.3514	4.3686	214.61	32.5444	7.4724	0	0	0	0	0	0	0	0	0	0	0	0	1.69537	675.58	7.32795	215.085	10.9561	47.8629	2.85602	612.93	6.66793	217.003	6.53969	48.8672	1.20872	455.545	4.94202	150.469	7.47521	32.9464	1.98015	414.083	4.51739	141.275
Glyma20g23090		NA	GO:0002238	GO:0003674	GO:0005634 GO:0005773	response to molecule of fungal origin	molecular function	nucleus; "vacuole"	AT3G62550.1 | Symbols: | Adenine nucleotide alpha hydrolases-like superfamily protein | chr3:23136194-23137074 FORWARD LENGTH=162	18.1174	416.804	48.3884	19.0977	136.517	47.0987	0	0	2.40918e-14	0	0	3.10862e-15	0	0	5.06864e-13	0	0	8.97707e-14	5.42519	98.29	0.293118	122.173	0.296112	14.3284	4.48803	85.7112	1.27008	173.388	0.408731	19.2507	7.08479	121.399	0	156.552	0	18.0658	5.69957	106.063	1.57608	206.761
Glyma07g01410	Glyma.07g011800	NA	GO:0008152 GO:0016036 GO:0019375 GO:0045892	GO:0016791 GO:0052731 GO:0052732	GO:0005634	cellular response to phosphate starvation; "galactolipid biosynthetic process"; "metabolic process"; "negative regulation of transcription, DNA-dependent"	phosphatase activity; "phosphocholine phosphatase activity"; "phosphoethanolamine phosphatase activity"	nucleus	AT1G17710.1|Symbols:|Pyridoxal phosphate phosphatase-related protein|chr1:6090763-6091975 REVERSE LENGTH=279	162.332	86.6881	8.75111	168.06	213.361	40.2151	0	0	9.21886e-11	0	0	0	0	0	1.46719e-09	0	0	0	0.339074	55.0424	0.293118	25.4099	1.77667	15.5478	0.408003	68.5689	0.635041	135.493	0.817461	32.8743	0	49.123	0.261636	23.5272	1.60438	14.1649	0	61.3108	0.569419	116.748
Glyma05g05420	Glyma.05g065700	NA	GO:0009826 GO:0009828 GO:0019953	NA	GO:0005576	plant-type cell wall loosening; "sexual reproduction"; "unidimensional cell growth"	NA	extracellular region	AT4G17030.1|Symbols:ATEXLB1, EXPR, AT-EXPR, ATEXPR1, ATHEXP BETA 3.1, EXLB1|expansin-like B1|chr4:9581817-9583181 REVERSE LENGTH=250	2.18303	37.8585	189.23	1.54258	45.7296	367.37	0.000442563	0	0	0.0961111	0	0	0.0100612	0	0	0.517217	0	0	9.155	19.9856	9.96601	377.298	1.48056	280.166	9.38406	14.4757	4.12776	188.761	0.408731	150.155	5.99758	12.3831	6.17589	242.535	0.928213	177.207	5.97837	8.98608	2.56961	112.919
Glyma04g08380	Glyma.04g079200	NA	GO:0001666 GO:0009733 GO:0015671	GO:0005344 GO:0005506 GO:0019825 GO:0020037	GO:0005886	oxygen transport; "response to auxin stimulus"; "response to hypoxia"	heme binding; "iron ion binding"; "oxygen binding"; "oxygen transporter activity"	plasma membrane	AT4G32690.1|Symbols:GLB3, ATGLB3|hemoglobin 3|chr4:15765486-15766862 FORWARD LENGTH=175	17.0706	216.283	206.938	8.71422	47.0633	133.326	4.2244e-13	0	0	3.38726e-06	0	0	2.74409e-11	0	0	0.000100221	0	0	1.01722	17.3646	0.293118	63.3963	0.296112	61.2768	1.22401	10.6663	1.5876	74.7178	0.408731	54.4943	1.05276	16.9969	0.286956	64.3798	0	61.2288	1.23189	10.4602	1.56131	70.6112
Glyma12g10370	Glyma.12g097200	NA	GO:0006468	GO:0004672 GO:0004674 GO:0005524 GO:0016301 GO:0016772	NA	protein phosphorylation	ATP binding; "kinase activity"; "protein kinase activity"; "protein serine/threonine kinase activity"; "transferase activity, transferring phosphorus-containing groups"	NA	AT1G05100.1|Symbols:MAPKKK18|mitogen-activated protein kinase kinase kinase 18|chr1:1469679-1470698 FORWARD LENGTH=339	42.9985	218.909	15.4431	35.0125	331.02	22.4625	0	0	0.000101405	0	0	2.47163e-07	0	0	0.000709218	0	0	3.42808e-06	0.678148	29.1594	0.293118	64.1663	0.296112	4.57289	0.816005	28.5704	0.31752	105.105	0.408731	9.1811	0.607554	24.7076	0.248406	56.4079	0	3.95547	0.710931	24.2544	0	85.9849
Glyma16g22630	Glyma.16g118800	NA	GO:0000103 GO:0006535	GO:0009001 GO:0016407 GO:0016740	GO:0005737 GO:0005829	cysteine biosynthetic process from serine; "sulfate assimilation"	acetyltransferase activity; "serine O-acetyltransferase activity"; "transferase activity"	cytoplasm; "cytosol"	AT4G35640.1|Symbols:ATSERAT3;2, SERAT3;2|serine acetyltransferase 3;2|chr4:16905755-16907977 REVERSE LENGTH=355	8.69633	129.157	157.52	7.93617	176.769	161.585	0.000166191	0	0	0.000397142	0	0	0.00416823	0	0	0.00780384	0	0	0.678148	5.8974	0.586236	75.7162	0.296112	46.6435	0.816005	6.47596	0.952561	168.383	0.408731	66.0447	0.37723	3.10266	0.308471	41.3279	0.157631	25.0507	0.441417	3.4135	0.503512	85.5298
Glyma07g18570	Glyma.07g153100	4.1.1.1	GO:0001666 GO:0006094 GO:0007010 GO:0009862 GO:0010310 GO:0010498	GO:0000287 GO:0003824 GO:0004737 GO:0016740 GO:0016831 GO:0030976	GO:0005829 GO:0009507 GO:0016020	cytoskeleton organization; "gluconeogenesis"; "proteasomal protein catabolic process"; "regulation of hydrogen peroxide metabolic process"; "response to hypoxia"; "systemic acquired resistance, salicylic acid mediated signaling pathway"	carboxy-lyase activity; "catalytic activity"; "magnesium ion binding"; "pyruvate decarboxylase activity"; "thiamine pyrophosphate binding"; "transferase activity"	chloroplast; "cytosol"; "membrane"	AT4G33070.1|Symbols:|Thiamine pyrophosphate dependent pyruvate decarboxylase family protein|chr4:15952519-15954676 REVERSE LENGTH=607	122.135	135.053	49.2565	118.887	140.955	56.479	0	0	0	0	0	0	0	0	0	0	0	0	6.78148	828.257	26.3806	3562.77	30.2034	1487.71	6.12004	727.593	21.5914	3043.41	22.4802	1269.66	3.3598	388.103	12.3633	1732.01	14.3202	711.633	2.94861	341.579	10.1649	1376.85
Glyma13g37750	Glyma.13g301700	NA	GO:0009611	GO:0003674	GO:0005634	response to wounding	molecular function	nucleus	AT4G10270.1|Symbols:|Wound-responsive family protein|chr4:6374805-6375077 FORWARD LENGTH=90	325.146	45.1501	12.3202	125.734	74.0853	31.6187	0	0	0	0	0	0	0	0	0	0	0	0	1.3563	440.995	4.68989	211.749	8.88335	109.445	3.67203	461.698	3.1752	235.236	4.49604	142.159	1.32403	407.163	4.33077	202.832	8.29896	103.153	3.48596	427.085	2.94543	209.693
Glyma02g03200	Glyma.02g027900	NA	GO:0006508 GO:0008152	GO:0004222 GO:0008237 GO:0008270	GO:0005576 GO:0031012 GO:0031225	metabolic process; "proteolysis"	metalloendopeptidase activity; "metallopeptidase activity"; "zinc ion binding"	anchored to membrane; "extracellular matrix"; "extracellular region"	AT1G70170.1|Symbols:MMP|matrix metalloproteinase|chr1:26424005-26425141 FORWARD LENGTH=378	1.93252	17.5128	346.955	9.33666	24.7702	257.232	0.579924	1.57806e-05	0	0.00482877	0	0	0.985038	0.000105597	0	0.0634641	0	0	0.339074	0.655267	0.293118	5.1333	0.296112	102.738	0.408003	3.80939	0.952561	23.5951	0.817461	210.277	0	0.809324	0.362088	6.57782	0	129.535	0.518143	4.71391	1.18206	28.1366
Glyma19g20534	Glyma.19g067600	NA	NA	NA	NA	NA	NA	NA	NA	17.3926	140.102	47.3589	23.3417	324.264	46.3741	2.24376e-13	0	4.82947e-14	5.84088e-13	0	5.21805e-15	1.48058e-11	0	9.95573e-13	3.40205e-11	0	1.48471e-13	1.01722	17.6922	0.293118	41.0664	0.296112	14.0235	0.816005	19.0469	0.31752	102.96	0.408731	18.9545	1.96984	32.4033	0	78.0325	0.548751	26.2192	1.53668	34.9506	0	182.064
Glyma07g01430	Glyma.07g011900	NA	GO:0008152 GO:0016036 GO:0019375 GO:0045892	GO:0016791 GO:0052731 GO:0052732	GO:0005634	cellular response to phosphate starvation; "galactolipid biosynthetic process"; "metabolic process"; "negative regulation of transcription, DNA-dependent"	phosphatase activity; "phosphocholine phosphatase activity"; "phosphoethanolamine phosphatase activity"	nucleus	AT1G17710.1|Symbols:|Pyridoxal phosphate phosphatase-related protein|chr1:6090763-6091975 REVERSE LENGTH=279	135.276	36.1201	28.8272	180.82	175.336	37.8239	0	0	0	0	0	0	0	0	0	0	0	0	1.01722	137.606	2.34494	84.6995	2.36889	68.2885	1.22401	221.325	3.49272	612.4	4.08731	154.598	1.09178	139.685	2.38075	89.202	2.43316	70.7645	1.27755	225.095	3.56222	600.196
Glyma10g32640	Glyma.10g183000	NA	GO:0006066 GO:0055114	GO:0009055 GO:0016614 GO:0046577 GO:0050660	GO:0043231	alcohol metabolic process; "oxidation-reduction process"	electron carrier activity; "flavin adenine dinucleotide binding"; "long-chain-alcohol oxidase activity"; "oxidoreductase activity, acting on CH-OH group of donors"	intracellular membrane-bounded organelle	AT3G23410.1|Symbols:ATFAO3, FAO3|fatty alcohol oxidase 3|chr3:8382860-8386024 FORWARD LENGTH=746	3.86503	40.0167	61.1291	6.7224	38.9246	406.498	1.92763e-05	0	0	8.01821e-07	0	0	0.00057952	0	0	2.58871e-05	0	0	3.39074	13.1053	2.93118	117.296	2.36889	144.808	2.04001	13.7138	2.22264	86.5154	0.408731	166.148	1.96728	7.19136	1.60869	66.7769	1.31529	81.1168	1.15101	7.53949	1.22539	45.8354
Glyma06g45280	Glyma.06g297800	NA	GO:0009611	GO:0003674	GO:0005634	response to wounding	molecular function	nucleus	AT4G10265.1|Symbols:|Wound-responsive family protein|chr4:6373226-6373477 REVERSE LENGTH=83	184.555	34.1499	36.0339	280.1	57.4218	6.52136	0	0	1.02923e-10	0	1.11022e-16	0.0247331	0	0	1.63515e-09	0	2.42428e-15	0.10578	1.01722	187.734	0.879354	30.0298	0.296112	10.6701	0.408003	114.282	0.31752	18.2326	0.408731	2.66548	1.39759	243.948	1.14284	40.4844	0	14.1539	0	148.783	0	22.8743
Glyma04g41990	Glyma.04g240800	1.1.1.1	GO:0001666 GO:0006970 GO:0009651 GO:0009862 GO:0010310 GO:0045333 GO:0046686 GO:0055114	GO:0004022	GO:0005737 GO:0005829 GO:0005886	cellular respiration; "oxidation-reduction process"; "regulation of hydrogen peroxide metabolic process"; "response to cadmium ion"; "response to hypoxia"; "response to osmotic stress"; "response to salt stress"; "systemic acquired resistance, salicylic acid mediated signaling pathway"	alcohol dehydrogenase (NAD) activity	cytoplasm; "cytosol"; "plasma membrane"	AT1G77120.1|Symbols:ADH1, ADH, ATADH, ATADH1|alcohol dehydrogenase 1|chr1:28975509-28977216 FORWARD LENGTH=379	42.3651	110.33	60.9623	76.1787	176.321	89.3534	0	0	0	0	0	0	0	0	0	0	0	0	15.2583	646.421	38.1053	4204.18	50.0429	3050.73	8.97606	683.785	31.117	5486.58	44.1429	3944.32	10.6986	428.673	25.2735	2892.5	33.5788	2065.24	6.12039	454.31	20.7325	3512.83
Glyma18g53440	Glyma.18g297100	NA	GO:0001666 GO:0006355 GO:0009862 GO:0010310	NA	GO:0005634	regulation of hydrogen peroxide metabolic process; "regulation of transcription, DNA-dependent"; "response to hypoxia"; "systemic acquired resistance, salicylic acid mediated signaling pathway"	NA	nucleus	AT3G02550.1|Symbols:LBD41|LOB domain-containing protein 41|chr3:536747-537650 REVERSE LENGTH=263	206.055	32.2735	12.0737	242.94	44.9295	17.0425	0	0	0	0	0	0	0	0	0	0	0	0	2.71259	558.943	10.2591	331.098	19.5434	235.961	2.04001	495.601	6.66793	299.586	10.2183	174.145	2.24237	437	8.02217	268.566	15.4606	188.326	1.63994	388.211	5.23778	226.142
Glyma12g32710	Glyma.12g200500	NA	GO:0009611	GO:0003674	GO:0005634	response to wounding	molecular function	nucleus	AT4G10270.1|Symbols:|Wound-responsive family protein|chr4:6374805-6375077 FORWARD LENGTH=90	85.2884	82.7478	81.4274	85.4616	102.346	116.867	0	0	0	0	0	0	0	0	0	0	0	0	5.08611	433.787	2.93118	242.549	3.25723	265.228	6.12004	523.029	3.1752	324.969	2.86111	334.37	4.46236	359.954	2.43266	208.809	2.73483	224.67	5.22164	434.828	2.64719	260.35
Glyma05g32360	Glyma.05g190100	NA	GO:0008150	GO:0003674	GO:0005575	biological process	molecular function	cellular component	AT1G77160.1|Symbols:|Protein of unknown function (DUF506) _x0001_|chr1:28995388-28996523 REVERSE LENGTH=263	12.9479	89.3151	75.4998	26.8896	170.014	173.178	0	0	0	0	0	0	0	0	0	0	0	0	3.39074	43.9029	0.586236	52.3597	0.888335	67.0691	2.04001	54.8552	0.31752	53.9827	0.408731	70.7833	2.96395	36.2962	0.48474	44.9103	0.743118	56.6038	1.73414	45.4368	0.263744	43.0892
Glyma14g01440	Glyma.14g010600	NA	GO:0006457	GO:0031072 GO:0051082	NA	protein folding	heat shock protein binding; "unfolded protein binding"	NA	AT3G13310.1|Symbols:|Chaperone DnaJ-domain superfamily protein|chr3:4310827-4311300 REVERSE LENGTH=157	69.5706	168.56	40.4096	160.591	43.6293	60.1415	0	0	0	0	0	0	0	0	0	0	0	0	1.01722	70.7688	0.586236	98.8161	1.18445	47.8629	0.408003	65.5214	2.54016	110.825	0.817461	49.1633	0.680673	44.7875	0.371069	64.8818	0.758477	30.9221	0.265497	41.5451	1.61517	67.7172
Glyma15g08840	Glyma.15g082200	NA	GO:0006508	GO:0008234	GO:0005576 GO:0005773 GO:0005783	proteolysis	cysteine-type peptidase activity	endoplasmic reticulum; "extracellular region"; "vacuole"	AT1G09850.1|Symbols:XBCP3|xylem bark cysteine peptidase 3|chr1:3201848-3203875 FORWARD LENGTH=437	-1.30559	7.58887	219.375	-1.08514	11.9991	303.632	0.107053	0	0	0.613349	0	0	0.631629	0	0	0.970956	0	0	27.8041	21.2962	17.5871	133.466	7.40279	1623.99	31.4162	28.9513	22.2264	266.696	11.4445	3474.9	23.1454	16.7668	13.8487	109.018	5.89735	1305.23	25.4322	22.837	17.5817	202.726
Glyma16g25916	Glyma.16g144100	NA	GO:0008150	GO:0003674	GO:0005739	biological process	molecular function	mitochondrion	AT5G66985.1|Symbols:|unknown protein; Has 30201 Blast hits to 17322 proteins in 780 species: Archae - 12; Bacteria - 1396; Metazoa - 17338; Fungi - 3422; Plants - 5037; Viruses - 0; Other Eukaryotes - 2996 (source: NCBI BLink).|chr5:26743412-26743663 FORWARD LENGTH=83	44.4479	72.8969	43.584	63.4893	164.009	148.542	0	0	0	0	0	0	0	0	0	0	0	0	0.678148	30.1423	1.17247	85.4695	0.888335	38.7172	0.408003	25.9038	0.952561	156.228	0.408731	60.7137	1.00126	42.0909	1.6375	123.824	1.25517	55.1913	0.585811	36.2408	1.33644	210.628
Glyma02g10210	Glyma.02g092300	NA	GO:0008150	GO:0005509	GO:0005634 GO:0005829	biological process	calcium ion binding	cytosol; "nucleus"	AT2G44310.1|Symbols:|Calcium-binding EF-hand family protein|chr2:18309285-18309713 FORWARD LENGTH=142	38.4088	86.8633	179.484	35.635	89.7517	89.5601	0	0	0	0	0	0	0	0	0	0	0	0	1.3563	52.0937	1.46559	127.306	0.888335	159.441	2.44802	87.2349	2.22264	199.486	2.04365	183.03	2.01757	73.291	2.06227	185.821	1.2646	228.993	3.54129	122.964	3.1418	270.971
Glyma16g01240	Glyma.16g010200	NA	GO:0000096 GO:0000304 GO:0006364 GO:0006546 GO:0006636 GO:0006655 GO:0006733 GO:0006766 GO:0008652 GO:0009072 GO:0009073 GO:0009106 GO:0009108 GO:0009117 GO:0009416 GO:0009695 GO:0009965 GO:0015994 GO:0015995 GO:0016117 GO:0019216 GO:0019288 GO:0019344 GO:0019748 GO:0030154 GO:0031408 GO:0044272 GO:0045893	GO:0005515	GO:0005886 GO:0009507 GO:0009534 GO:0009535 GO:0009941 GO:0016020	aromatic amino acid family biosynthetic process; "aromatic amino acid family metabolic process"; "carotenoid biosynthetic process"; "cell differentiation"; "cellular amino acid biosynthetic process"; "chlorophyll biosynthetic process"; "chlorophyll metabolic process"; "coenzyme biosynthetic process"; "cysteine biosynthetic process"; "glycine catabolic process"; "isopentenyl diphosphate biosynthet…	protein binding	chloroplast; "chloroplast envelope"; "chloroplast thylakoid"; "chloroplast thylakoid membrane"; "membrane"; "plasma membrane"	AT3G14110.2|Symbols:FLU|Tetratricopeptide repeat (TPR)-like superfamily protein|chr3:4676222-4677010 REVERSE LENGTH=232	26.5721	99.3224	37.8357	59.0544	230.813	59.9966	0	0	0	0	0	0	0	0	0	0	0	0	3.39074	90.0992	2.05183	203.792	3.55334	134.443	1.63201	96.3775	1.27008	293.151	2.04365	122.612	2.42473	60.937	1.38793	142.997	2.4317	92.8225	1.13492	65.3067	0.863047	191.424
Glyma06g05450	Glyma.06g051900	NA	GO:0006355	GO:0003676 GO:0003677 GO:0003700 GO:0008270	GO:0005634	regulation of transcription, DNA-dependent	DNA binding; "nucleic acid binding"; "sequence-specific DNA binding transcription factor activity"; "zinc ion binding"	nucleus	AT5G56840.1|Symbols:|myb-like transcription factor family protein|chr5:22980789-22982152 FORWARD LENGTH=233	101.457	65.6728	121.486	55.0863	83.3179	84.0531	0	0	0	1.11022e-16	0	0	0	0	0	8.01951e-15	0	0	0.339074	34.4015	0.293118	19.2499	0.296112	35.9734	0.408003	22.4754	0.31752	26.4551	0.408731	34.3551	0	31.6841	0	18.3939	0	33.8221	0	20.7393	0	23.5244
Glyma03g38300	Glyma.03g224100	NA	GO:0006810 GO:0055085	GO:0000166 GO:0005524 GO:0016887 GO:0017111 GO:0042626	GO:0005634 GO:0005886 GO:0009506 GO:0016021	transmembrane transport; "transport"	ATP binding; "ATPase activity"; "ATPase activity, coupled to transmembrane movement of substances"; "nucleoside-triphosphatase activity"; "nucleotide binding"	integral to membrane; "nucleus"; "plasma membrane"; "plasmodesma"	AT1G02520.1|Symbols:PGP11|P-glycoprotein 11|chr1:524134-528745 FORWARD LENGTH=1278	5.79755	34.1499	215.174	2.33417	59.6737	181.873	0.0514712	1.354e-10	0	0.287643	0	0	0.420391	1.70272e-09	0	0.904256	0	0	0.339074	1.9658	0.293118	10.0099	0.296112	63.7156	0.816005	1.90469	0.31752	18.9476	0.408731	74.3373	0.0873491	0.478956	0	2.53028	0.0730001	15.8473	0.204424	0.464946	0	4.45712
Glyma19g02031	Glyma.19g017200	5.3.1.9	GO:0006094 GO:0006096 GO:0009744 GO:0009813 GO:0009817 GO:0010224 GO:0046686	GO:0004347	GO:0005737 GO:0005829	defense response to fungus, incompatible interaction; "flavonoid biosynthetic process"; "gluconeogenesis"; "glycolysis"; "response to UV-B"; "response to cadmium ion"; "response to sucrose stimulus"	glucose-6-phosphate isomerase activity	cytoplasm; "cytosol"	AT5G42740.1|Symbols:|Sugar isomerase (SIS) family protein|chr5:17136080-17140622 FORWARD LENGTH=560	2.41565	84.4991	40.4463	3.73466	292.739	71.4935	0.267918	0	0	0.18874	0	0	0.985038	0	0	0.736033	0	0	0.678148	1.63817	0.586236	49.5364	2.07278	83.8364	0.408003	1.52375	0.31752	92.9504	1.22619	87.6647	0.347286	0.793438	0.283985	24.892	1.01583	41.4517	0	0.739421	0.154515	43.4661
Glyma17g16130	Glyma.17g151000	NA	GO:0008150	GO:0003674	GO:0005634	biological process	molecular function	nucleus	AT4G17670.1|Symbols:|Protein of unknown function (DUF581)|chr4:9833948-9834663 REVERSE LENGTH=159	115.79	13.2188	22.5069	281.345	14.6912	35.8675	0	0	0	0	0	0	0	0	0	0	0	0	2.03444	235.568	15.2421	201.482	10.66	239.924	1.22401	344.368	26.3542	387.174	7.35715	263.883	1.71036	187.306	12.1212	166.208	8.57638	194.743	1.00069	274.334	21.0536	297.225
Glyma08g14810	Glyma.08g139800	NA	GO:0008150	GO:0003674	GO:0005575	biological process	molecular function	cellular component	AT5G65207.1|Symbols:|unknown protein; BEST Arabidopsis thaliana protein match is: unknown protein (TAIR:AT5G10040.1); Has 30201 Blast hits to 17322 proteins in 780 species: Archae - 12; Bacteria - 1396; Metazoa - 17338; Fungi - 3422; Plants - 5037; Viruses - 0; Other Eukaryotes - 2996 (source: NCBI BLink).|chr5:26052364-26052585 REVERSE LENGTH=73	44.2332	105.223	25.256	36.795	224.365	45.2233	0	0	0	0	0	0	0	0	0	0	0	0	6.10334	269.97	3.51741	370.111	9.47557	239.315	8.97606	330.274	3.49272	783.643	6.94842	314.231	12.2383	511.991	6.67172	728.215	18.1829	463.309	17.5031	627.542	6.65509	1434.86
Glyma13g30490	Glyma.13g231700	NA	GO:0001666 GO:0006094 GO:0007010 GO:0010498	GO:0000287 GO:0003824 GO:0004737 GO:0016831 GO:0030976	GO:0005829	cytoskeleton organization; "gluconeogenesis"; "proteasomal protein catabolic process"; "response to hypoxia"	carboxy-lyase activity; "catalytic activity"; "magnesium ion binding"; "pyruvate decarboxylase activity"; "thiamine pyrophosphate binding"	cytosol	AT5G54960.1|Symbols:PDC2|pyruvate decarboxylase-2|chr5:22310858-22312681 REVERSE LENGTH=607	40.9558	163.449	41.9341	30.1253	143.282	51.6168	0	0	0	0	0	0	0	0	0	0	0	0	19.3272	791.562	26.9668	4407.71	38.4945	1614.23	26.1122	786.638	38.1024	5459.41	27.7937	1434.62	8.10412	313.916	10.6961	1813.52	15.4468	653.505	10.6476	312.554	15.1818	2090.35
Glyma18g02540	Glyma.18g022000	NA	GO:0001666	GO:0003674	GO:0005575	response to hypoxia	molecular function	cellular component	AT3G05550.1|Symbols:|Hypoxia-responsive family protein|chr3:1612860-1613748 FORWARD LENGTH=97	18.3589	98.9471	75.1565	17.7397	168.888	123.906	1.19369e-05	0	0	1.63487e-05	0	0	0.000371442	0	0	0.000432678	0	0	0.339074	6.22503	0.293118	29.0032	0.296112	22.2547	0.408003	7.23783	0.31752	53.6252	0.408731	50.6441	0	8.76903	0	42.3873	0	32.0028	0	10.215	0	72.933
Glyma16g17240	Glyma.16g107000	NA	GO:0008150	GO:0003674	NA	biological process	molecular function	NA	AT5G45275.1|Symbols:|Major facilitator superfamily protein|chr5:18334476-18337240 REVERSE LENGTH=570	102.423	106.828	101.41	13.8183	73.9888	62.6776	0	0	0	2.22045e-16	0	0	0	0	0	1.58072e-14	0	0	0.339074	34.7291	1.46559	156.566	0.592223	60.0573	2.04001	28.1895	2.22264	164.451	0.817461	51.2365	0.134258	13.0056	0.54893	60.8295	0.224406	22.9592	0.78551	10.5766	0.836275	59.4589
Glyma10g02080	Glyma.10g016500	NA	GO:0006355 GO:0008219 GO:0009723 GO:0009735 GO:0009753 GO:0009873 GO:0010286 GO:0045893 GO:0051707	GO:0003677 GO:0003700 GO:0005515	GO:0005634 GO:0005737 GO:0005886	cell death; "ethylene mediated signaling pathway"; "heat acclimation"; "positive regulation of transcription, DNA-dependent"; "regulation of transcription, DNA-dependent"; "response to cytokinin stimulus"; "response to ethylene stimulus"; "response to jasmonic acid stimulus"; "response to other organism"	DNA binding; "protein binding"; "sequence-specific DNA binding transcription factor activity"	cytoplasm; "nucleus"; "plasma membrane"	AT3G16770.1|Symbols:RAP2.3, ATEBP, ERF72, EBP|ethylene-responsive element binding protein|chr3:5705784-5706768 FORWARD LENGTH=248	26.3357	88.673	40.694	46.4166	154.814	96.1297	0	0	0	0	0	0	0	0	0	0	0	0	15.9365	419.698	4.39677	389.874	5.62612	228.949	8.56806	397.7	3.81024	589.877	2.45238	235.747	10.6399	265.017	2.77676	255.412	3.59466	147.581	5.5629	251.602	2.41731	359.619
Glyma07g10180	Glyma.07g091600	NA	GO:0001666 GO:0006355 GO:0009862 GO:0010310	NA	GO:0005634	regulation of hydrogen peroxide metabolic process; "regulation of transcription, DNA-dependent"; "response to hypoxia"; "systemic acquired resistance, salicylic acid mediated signaling pathway"	NA	nucleus	AT3G02550.1|Symbols:LBD41|LOB domain-containing protein 41|chr3:536747-537650 REVERSE LENGTH=263	201.787	37.5274	43.2407	121.377	37.477	10.1443	0	0	7.86926e-13	0	0	5.24293e-10	0	0	1.49062e-11	0	0	9.97668e-09	2.03444	410.525	2.05183	76.9996	0.296112	12.8041	3.26402	396.176	2.22264	83.2979	1.63492	16.5852	2.26763	432.771	2.16335	84.2146	0.315854	13.7792	3.53797	418.436	2.35413	84.7807
Glyma14g24810	Glyma.14g156300	NA	GO:0008150	GO:0005509	GO:0005737	biological process	calcium ion binding	cytoplasm	AT1G21550.1|Symbols:|Calcium-binding EF-hand family protein|chr1:7553317-7553784 REVERSE LENGTH=155	35.2684	130.762	44.6821	138.65	43.3045	43.838	0	0	0	0	0	0	0	0	0	0	0	0	2.71259	95.6689	0.879354	114.986	1.48056	66.1545	0.816005	113.139	4.12776	178.751	1.63492	71.6718	1.86022	62.0501	0.57043	77.3743	0.971648	43.8011	0.544185	73.5198	2.68986	111.934
Glyma08g02200	Glyma.08g018800	NA	GO:0008150	GO:0003674	GO:0005575	biological process	molecular function	cellular component	AT5G41590.1|Symbols:|Protein of unknown function (DUF567)|chr5:16632221-16633896 REVERSE LENGTH=221	67.155	38.5281	9.26588	132.581	148.621	34.7806	0	0	7.14152e-10	0	0	2.83089e-11	0	0	1.04622e-08	0	0	6.06659e-10	0.678148	45.541	0.879354	33.8798	1.48056	13.7187	0.408003	54.0933	0.31752	47.1902	0.408731	14.2159	0.475212	30.1827	0.58289	23.2957	0.992871	9.28158	0.278035	35.9187	0.211431	30.1961
Glyma19g04210	Glyma.19g033500	NA	GO:0000271 GO:0000272 GO:0005982 GO:0006096 GO:0006816 GO:0006833 GO:0006972 GO:0007030 GO:0007389 GO:0008361 GO:0009266 GO:0009651 GO:0009664 GO:0009750 GO:0009825 GO:0009832 GO:0009926 GO:0009932 GO:0010015 GO:0010215 GO:0010817 GO:0016049 GO:0030243 GO:0040007 GO:0043481 GO:0046686 GO:0048767 GO:0071555	GO:0003674	GO:0005886 GO:0009505 GO:0009897 GO:0009930 GO:0031225 GO:0046658	Golgi organization; "anthocyanin accumulation in tissues in response to UV light"; "auxin polar transport"; "calcium ion transport"; "cell growth"; "cell tip growth"; "cell wall organization"; "cellulose metabolic process"; "cellulose microfibril organization"; "glycolysis"; "growth"; "hyperosmotic response"; "multidimensional cell growth"; "pattern specification process"; "plant-type cell wall b…	molecular function	anchored to membrane; "anchored to plasma membrane"; "external side of plasma membrane"; "longitudinal side of cell surface"; "plant-type cell wall"; "plasma membrane"	AT5G60920.1|Symbols:COB|COBRA-like extracellular glycosyl-phosphatidyl inositol-anchored protein family|chr5:24511466-24513932 REVERSE LENGTH=456	33.8191	106.828	84.4224	14.005	183.525	55.7938	3.09902e-10	0	0	0.000208009	0	0	1.62369e-08	0	0	0.00438991	0	0	0.339074	11.4672	0.586236	62.6263	0.296112	24.9985	0.408003	5.71408	0.31752	58.2727	0.408731	22.8047	0	6.67755	0.34143	37.8354	0	14.8604	0	3.33372	0	32.7621
Glyma12g32750	Glyma.12g200800	NA	GO:0009611	GO:0003674	GO:0005634	response to wounding	molecular function	nucleus	AT4G10265.1|Symbols:|Wound-responsive family protein|chr4:6373226-6373477 REVERSE LENGTH=83	95.3375	3.21067	2.4709	333.319	2.7022	-1.03506	0	0.0494754	0.0746684	0	0.0494557	0.964044	0	0.139332	0.220974	0	0.146994	0.971143	1.01722	96.9795	0.879354	2.82332	1.48056	3.65831	0.408003	135.995	1.5876	4.29002	1.22619	1.18466	1.79423	161.783	1.46718	4.88645	2.49914	6.23001	0.699839	227.299	2.66096	6.90967
Glyma01g37010	Glyma.01g165300	NA	GO:0001666 GO:0007568 GO:0009862 GO:0010089 GO:0010310 GO:0044036	GO:0003674	GO:0009507	aging; "cell wall macromolecule metabolic process"; "regulation of hydrogen peroxide metabolic process"; "response to hypoxia"; "systemic acquired resistance, salicylic acid mediated signaling pathway"; "xylem development"	molecular function	chloroplast	AT2G17850.1|Symbols:|Rhodanese/Cell cycle control phosphatase superfamily protein|chr2:7760005-7760787 REVERSE LENGTH=156	13.9571	97.0499	70.7356	19.607	92.9257	122.779	0	0	0	0	0	0	0	0	0	0	0	0	6.10334	85.1847	5.27612	512.047	5.0339	356.076	6.93605	135.995	9.52561	885.174	3.67858	451.651	6.0426	79.7647	4.94119	497.439	4.76942	340.366	6.67795	127.583	8.96158	800.244
Glyma17g33771	Glyma.17g221800	NA	NA	GO:0031072 GO:0051082	GO:0005576	NA	heat shock protein binding; "unfolded protein binding"	extracellular region	AT2G24860.1|Symbols:|DnaJ/Hsp40 cysteine-rich domain superfamily protein|chr2:10587118-10588240 REVERSE LENGTH=144	21.2577	66.3893	66.5243	24.5088	93.4511	133.905	0	0	0	0	0	0	0	0	0	0	0	0	1.69537	36.0397	3.2243	214.059	3.84945	256.082	1.63201	39.9986	2.85768	267.054	2.04365	273.656	1.98474	39.9035	3.57053	245.892	4.31262	289.444	1.85796	44.3707	3.17898	285.479
Glyma14g10740	Glyma.14g093800	NA	GO:0006355	GO:0003676 GO:0003677 GO:0003700 GO:0008270	GO:0005634	regulation of transcription, DNA-dependent	DNA binding; "nucleic acid binding"; "sequence-specific DNA binding transcription factor activity"; "zinc ion binding"	nucleus	AT5G56840.1|Symbols:|myb-like transcription factor family protein|chr5:22980789-22982152 FORWARD LENGTH=233	7.73007	85.8125	72.5828	2.48978	106.962	139.847	0.0146336	0	0	0.154418	0	0	0.177394	0	0	0.663621	0	0	0.339074	2.62107	0.293118	25.1532	0.592223	42.9852	1.22401	3.04751	0.31752	33.9626	0.408731	57.1598	0.288121	2.10644	0.235604	20.9723	0.481581	35.2651	1.01144	2.4538	0	26.3523
Glyma06g12780	Glyma.06g122600	1.1.1.1	GO:0001666 GO:0006970 GO:0009651 GO:0009862 GO:0010310 GO:0045333 GO:0046686 GO:0055114	GO:0004022	GO:0005737 GO:0005829 GO:0005886	cellular respiration; "oxidation-reduction process"; "regulation of hydrogen peroxide metabolic process"; "response to cadmium ion"; "response to hypoxia"; "response to osmotic stress"; "response to salt stress"; "systemic acquired resistance, salicylic acid mediated signaling pathway"	alcohol dehydrogenase (NAD) activity	cytoplasm; "cytosol"; "plasma membrane"	AT1G77120.1|Symbols:ADH1, ADH, ATADH, ATADH1|alcohol dehydrogenase 1|chr1:28975509-28977216 FORWARD LENGTH=379	51.9882	68.4561	37.6502	59.5111	128.193	57.2734	0	0	0	0	0	0	0	0	0	0	0	0	18.9882	987.159	73.8657	5056.56	103.935	3913.18	18.7681	1116.91	50.8032	6512.6	87.8771	5033.02	11.3725	559.18	41.8481	2971.67	59.5716	2262.81	10.9312	633.878	28.9134	3561.76
Glyma15g22771	Glyma.15g194200	NA	GO:0008150	GO:0003674	GO:0005634	biological process	molecular function	nucleus	AT5G57830.1|Symbols:|Protein of unknown function, DUF593|chr5:23429406-23430860 REVERSE LENGTH=387	31.8866	200.521	35.0045	21.4743	133.984	7.72902	1.16765e-09	0	0	1.26515e-06	0	9.51325e-06	5.73504e-08	0	0	3.97101e-05	0	0.000104054	0.339074	10.8119	0.293118	58.7763	0.592223	20.7304	0.408003	8.76159	0.31752	42.5427	1.22619	9.47727	0	5.07045	0.137485	28.5974	0.281023	9.92448	0.196738	4.1167	0	19.2625
Glyma01g33500	Glyma.01g138100	3.1.1.11	GO:0042545	GO:0004857 GO:0030599	GO:0005576 GO:0005618 GO:0009505 GO:0016020	cell wall modification	enzyme inhibitor activity; "pectinesterase activity"	cell wall; "extracellular region"; "membrane"; "plant-type cell wall"	AT2G45220.1|Symbols:|Plant invertase/pectin methylesterase inhibitor superfamily|chr2:18644281-18646394 REVERSE LENGTH=511	4.8313	84.9369	128.693	2.801	111.466	50.7217	0.0957165	0	0	0.339073	0	2.22045e-16	0.590255	0	0	0.970327	0	6.7962e-15	0.339074	1.63817	0.293118	24.8965	0.296112	38.1074	0.408003	1.14282	0.31752	35.3926	0.408731	20.7315	0.234287	1.07054	0	16.8797	0	25.422	0	0.748244	0	22.3307
Glyma01g33480	Glyma.01g138000	3.1.1.11	GO:0042545	GO:0004857 GO:0030599	GO:0005576 GO:0005618 GO:0009505 GO:0016020	cell wall modification	enzyme inhibitor activity; "pectinesterase activity"	cell wall; "extracellular region"; "membrane"; "plant-type cell wall"	AT2G45220.1|Symbols:|Plant invertase/pectin methylesterase inhibitor superfamily|chr2:18644281-18646394 REVERSE LENGTH=511	3.86504	86.6881	112.22	2.801	108.088	65.9382	0.176607	0	0	0.339073	0	0	0.80259	0	0	0.970327	0	0	0.339074	1.31053	0.293118	25.4099	0.296112	33.2297	0.408003	1.14282	0.31752	34.3201	0.408731	26.951	0	0.802264	0	16.1381	0	20.7659	0.256811	0.700918	0	20.2844
Glyma04g33941	Glyma.04g171800	NA	GO:0015706 GO:0034220 GO:0055085	GO:0005351 GO:0015075 GO:0015144 GO:0022857	GO:0005886 GO:0009705 GO:0016020 GO:0016021	ion transmembrane transport; "nitrate transport"; "transmembrane transport"	carbohydrate transmembrane transporter activity; "ion transmembrane transporter activity"; "sugar:hydrogen symporter activity"; "transmembrane transporter activity"	integral to membrane; "membrane"; "plant-type vacuole membrane"; "plasma membrane"	AT1G79360.1|Symbols:ATOCT2, OCT2, 2-Oct|organic cation/carnitine transporter 2|chr1:29854140-29855723 REVERSE LENGTH=527	9.87731	55.9435	28.0036	4.56459	217.302	55.0693	0	0	0	1.75921e-06	0	0	0	0	0	5.41508e-05	0	0	3.05167	30.1423	2.63806	147.582	1.48056	41.4609	3.67203	16.7613	0.952561	206.993	0.817461	45.017	1.92177	17.9528	1.57148	91.1953	0.892267	25.2087	2.24877	10.002	0.570023	119.03
Glyma05g05800	Glyma.05g068500	NA	GO:0008150	GO:0003674	GO:0005634	biological process	molecular function	nucleus	AT5G47060.1|Symbols:|Protein of unknown function (DUF581)|chr5:19116843-19117639 FORWARD LENGTH=177	114.571	26.8186	24.5218	123.377	37.9841	40.1776	0	0	0	0	0	0	0	0	0	0	0	0	4.74704	543.871	14.949	400.911	13.0289	319.493	5.71204	704.736	22.8615	868.371	11.8532	476.233	3.88625	421.111	11.5766	322.054	10.2075	252.532	4.54751	546.7	17.7847	649.158
Glyma01g41170	Glyma.01g203200	NA	GO:0008150	GO:0003674	GO:0005634	biological process	molecular function	nucleus	AT5G47060.1|Symbols:|Protein of unknown function (DUF581)|chr5:19116843-19117639 FORWARD LENGTH=177	83.4203	7.67226	27.0255	205.407	10.0528	33.3314	0	0	0	0	0	0	0	0	0	0	0	0	1.01722	84.857	6.15548	47.2264	2.36889	64.0205	0.408003	83.8065	4.44528	44.6877	2.04365	68.1179	0.79862	63.0093	4.57137	36.3816	1.77981	48.5278	0	62.3471	3.31634	32.0368
Glyma20g32730	Glyma.20g186200	NA	GO:0006355 GO:0009873 GO:0030003 GO:0048573 GO:0070838	GO:0003677 GO:0003700	GO:0005634	cellular cation homeostasis; "divalent metal ion transport"; "ethylene mediated signaling pathway"; "photoperiodism, flowering"; "regulation of transcription, DNA-dependent"	DNA binding; "sequence-specific DNA binding transcription factor activity"	nucleus	AT1G25560.1|Symbols:TEM1, EDF1|AP2/B3 transcription factor family protein|chr1:8981891-8982976 REVERSE LENGTH=361	34.6779	41.4469	9.26588	205.407	82.1919	3.26068	0	0	9.70812e-05	0	0	0.0170164	0	0	0.000681178	0	0	0.077611	3.05167	105.826	0.879354	36.4465	0.592223	5.48747	0.408003	83.8065	0.635041	52.1952	1.63492	5.33096	2.39586	78.5791	0.653052	28.0771	0.444953	4.15952	0	62.3471	0.473763	37.419
Glyma16g23030	Glyma.16g121700	NA	GO:0018401 GO:0055114	GO:0005506 GO:0016491 GO:0016705 GO:0016706 GO:0031418	GO:0005739 GO:0005768 GO:0005794 GO:0005802	oxidation-reduction process; "peptidyl-proline hydroxylation to 4-hydroxy-L-proline"	L-ascorbic acid binding; "iron ion binding"; "oxidoreductase activity"; "oxidoreductase activity, acting on paired donors, with incorporation or reduction of molecular oxygen"; "oxidoreductase activity, acting on paired donors, with incorporation or reduction of molecular oxygen, 2-oxoglutarate as one donor, and incorporation of one atom each of oxygen into both donors"	Golgi apparatus; "endosome"; "mitochondrion"; "trans-Golgi network"	AT1G20270.1|Symbols:|2-oxoglutarate (2OG) and Fe(II)-dependent oxygenase superfamily protein|chr1:7021383-7022923 REVERSE LENGTH=287	11.5951	149.734	88.5405	7.46933	73.7475	47.0987	0.00113261	0	0	0.0166982	0	3.10862e-15	0.0228101	0	0	0.162498	0	8.97707e-14	0.339074	3.9316	0.293118	43.8898	0.296112	26.2179	0.408003	3.04751	0.635041	46.8327	0.408731	19.2507	0	3.42706	0	39.6914	0.261168	23.3295	0	2.66146	0.556156	39.4136
Glyma06g45290	Glyma.06g297900	NA	GO:0009611	GO:0003674	GO:0005634	response to wounding	molecular function	nucleus	AT4G10265.1|Symbols:|Wound-responsive family protein|chr4:6373226-6373477 REVERSE LENGTH=83	111.81	18.3884	13.1267	177.397	27.2472	10.1443	0	0	2.61746e-12	0	0	7.47132e-08	0	0	4.77605e-11	0	0	1.11259e-06	2.37352	265.383	1.17247	21.5599	1.18445	15.5478	1.63201	289.513	1.5876	43.2577	1.22619	12.4389	3.50876	371.044	1.63954	31.2737	1.67564	22.191	2.34616	405.549	2.23017	58.393
Glyma08g01601	Glyma.08g012900	NA	GO:0008150	GO:0000166	GO:0005739	biological process	nucleotide binding	mitochondrion	AT1G12805.1|Symbols:|nucleotide binding|chr1:4366728-4366955 FORWARD LENGTH=75	14.4939	97.1958	94.7178	12.1377	113.718	52.1709	0.000162326	0	0	0.000736002	0	1.11022e-16	0.00408332	0	0	0.013293	0	3.44283e-15	0.339074	4.9145	0.293118	28.4898	0.296112	28.0471	0.408003	4.9522	0.31752	36.1077	0.408731	21.3239	0	9.1654	0.546741	55.1242	0.558778	53.3967	0	9.2532	0	65.0153
Glyma02g09931	Glyma.02g090000	NA	GO:0006855 GO:0009611 GO:0009620 GO:0009695 GO:0009753 GO:0055085	GO:0005215 GO:0015238 GO:0015297	GO:0005886 GO:0016020	drug transmembrane transport; "jasmonic acid biosynthetic process"; "response to fungus"; "response to jasmonic acid stimulus"; "response to wounding"; "transmembrane transport"	antiporter activity; "drug transmembrane transporter activity"; "transporter activity"	membrane; "plasma membrane"	AT1G66760.2|Symbols:|MATE efflux family protein|chr1:24902110-24904213 FORWARD LENGTH=482	7.454	86.9071	48.8297	4.51272	65.6249	142.987	3.28881e-10	0	0	0.000112596	0	0	1.71814e-08	0	0	0.00253951	0	0	2.37352	17.6922	1.17247	101.896	2.07278	101.213	2.44802	11.0472	2.22264	145.861	1.22619	175.329	1.25503	8.84777	0.586438	52.8676	1.04886	51.6707	1.25878	5.53512	1.11677	70.4263
Glyma17g07210	Glyma.17g064800	NA	GO:0008150 GO:0045333	GO:0003674 GO:0008137	GO:0005576 GO:0005747	biological process; "cellular respiration"	NADH dehydrogenase (ubiquinone) activity; "molecular function"	extracellular region; "mitochondrial respiratory chain complex I"	AT4G25830.1|Symbols:|Uncharacterised protein family (UPF0497)|chr4:13133727-13134790 FORWARD LENGTH=175	32.3697	46.7007	115.309	14.5237	63.3328	81.1547	0	0	0	0	0	0	0	0	0	0	0	0	2.03444	65.8543	0.879354	41.0664	0.296112	34.1443	3.67203	53.3314	1.27008	80.4378	0.408731	33.1704	2.12217	64.9696	0.867676	42.0333	0.295593	34.3873	3.72489	52.7146	1.25893	76.6181
Glyma09g29280	Glyma.09g163000	NA	GO:0006457 GO:0009408 GO:0009644 GO:0010167 GO:0015706 GO:0034976 GO:0042542	GO:0004866	GO:0005576 GO:0005618 GO:0048046	nitrate transport; "protein folding"; "response to endoplasmic reticulum stress"; "response to heat"; "response to high light intensity"; "response to hydrogen peroxide"; "response to nitrate"	endopeptidase inhibitor activity	apoplast; "cell wall"; "extracellular region"	AT1G17860.1|Symbols:|Kunitz family trypsin and protease inhibitor protein|chr1:6149343-6149933 FORWARD LENGTH=196	-1.03492	28.896	31.9158	-1.07105	56.2959	310.851	0.980637	5.4798e-09	1.65579e-09	0.961295	3.33067e-16	0	0.985038	5.87509e-08	2.3167e-08	0.970956	7.12353e-15	0	0.339074	0.327633	0.293118	8.46995	0.296112	9.45064	0.408003	0.380939	0.31752	17.8751	0.408731	127.055	0	0	0	11.2366	0	12.3364	0	0.488035	0	22.0682
Glyma02g37100	Glyma.02g208600	NA	GO:0055114	GO:0047800	GO:0005634	oxidation-reduction process	cysteamine dioxygenase activity	nucleus	AT2G42670.2|Symbols:|Protein of unknown function (DUF1637)|chr2:17772004-17773700 REVERSE LENGTH=242	47.3467	101.574	44.2703	28.01	87.8216	31.1576	2.78666e-14	0	3.91798e-13	1.40109e-08	0	4.11364e-10	1.90135e-12	0	7.57247e-12	5.52431e-07	0	7.90271e-09	0.339074	16.054	0.293118	29.7732	0.296112	13.109	0.408003	11.4282	0.31752	27.8851	0.408731	12.7351	0	18.2245	0	35.0653	0	15.1913	0	12.9978	0	30.5625
Glyma04g14800	Glyma.04g123800	1.-.-.-	GO:0007585 GO:0009409 GO:0031930 GO:0045333 GO:0055114	GO:0009916	GO:0005739 GO:0005740	cellular respiration; "mitochondria-nucleus signaling pathway"; "oxidation-reduction process"; "respiratory gaseous exchange"; "response to cold"	alternative oxidase activity	mitochondrial envelope; "mitochondrion"	AT3G22370.1|Symbols:AOX1A, ATAOX1A|alternative oxidase 1A|chr3:7906890-7908416 FORWARD LENGTH=354	-1.02367	1.60202	130.366	2.00464	4.72396	207.053	0.874275	0.000291889	0	0.000532886	0	0	0.985038	0.00151321	0	0.0101189	0	0	30.8558	30.1423	25.7944	41.3231	2.36889	308.823	13.8721	27.8085	14.6059	68.9978	1.63492	338.516	14.4832	13.3812	11.4528	19.0324	1.06409	139.953	6.33204	12.3686	6.51466	29.5733
Glyma06g45390	Glyma.06g298800	NA	GO:0009611	GO:0003674	GO:0005634	response to wounding	molecular function	nucleus	AT4G10265.1|Symbols:|Wound-responsive family protein|chr4:6373226-6373477 REVERSE LENGTH=83	148.804	26.2691	14.4136	176.463	48.4145	12.3181	0	3.47013e-08	0.000200309	0	5.37348e-14	0.000398355	0	3.39401e-07	0.00131616	0	9.92866e-13	0.00309294	0.339074	50.4555	0.293118	7.69996	0.296112	4.26803	0.408003	71.9974	0.31752	15.3726	0.408731	5.0348	0	89.3486	0.519146	14.1465	0	7.71546	0	127.737	0	26.2827
Glyma12g31450	Glyma.12g188500	NA	GO:0010044	NA	GO:0005886	response to aluminum ion	NA	plasma membrane	AT1G08440.1|Symbols:|Aluminium activated malate transporter family protein|chr1:2663027-2665343 FORWARD LENGTH=501	6.76382	52.1005	113.25	3.73466	87.8216	71.0103	0.0275111	0	0	0.18874	0	0	0.27853	0	0	0.736033	0	0	0.339074	2.29343	0.586236	30.5432	0.296112	33.5345	0.408003	1.52375	0.31752	27.8851	0.408731	29.0241	0	1.8618	0.475977	25.7241	0.243228	27.7903	0	1.23932	0.258977	21.8556
Glyma08g10510	Glyma.08g099700	NA	GO:0008150	GO:0003674	GO:0005634	biological process	molecular function	nucleus	AT1G30300.1|Symbols:|Metallo-hydrolase/oxidoreductase superfamily protein|chr1:10673084-10675061 FORWARD LENGTH=324	-1.03492	44.6575	120.456	-1.07105	52.9182	102.893	0.980637	8.04912e-14	0	0.961295	2.77556e-15	0	0.985038	1.3186e-12	0	0.970956	5.59605e-14	0	0.339074	0.327633	0.293118	13.0899	0.296112	35.6686	0.408003	0.380939	0.31752	16.8026	0.408731	42.0554	0	0	0	12.9652	0	34.7617	0	0	0	15.4875
Glyma15g09140	Glyma.15g084900	NA	GO:0009061 GO:0009855 GO:0009944 GO:0010014 GO:0010075	GO:0003674	GO:0005739	anaerobic respiration; "determination of bilateral symmetry"; "meristem initiation"; "polarity specification of adaxial/abaxial axis"; "regulation of meristem growth"	molecular function	mitochondrion	AT1G33055.1|Symbols:|unknown protein; FUNCTIONS IN: molecular_function unknown; INVOLVED IN: anaerobic respiration; LOCATED IN: endomembrane system; EXPRESSED IN: 13 plant structures; EXPRESSED DURING: 6 growth stages; Has 20 Blast hits to 20 proteins in 8 species: Archae - 0; Bacteria - 0; Metazoa - 0; Fungi - 0; Plants - 20; Viruses - 0; Other Eukaryotes - 0 (source: NCBI BLink).|chr1:11972336-…	14.1887	54.6876	63.1882	11.0118	105.032	67.8222	0	0	0	0	0	0	0	0	0	0	0	0	12.8848	182.819	3.2243	176.329	2.36889	149.686	13.8721	152.756	2.22264	233.448	2.04365	138.605	45.9314	616.377	10.8724	616.777	8.08131	515.181	48.0893	515.995	7.52899	759.906
Glyma17g12270	Glyma.17g113900	NA	GO:0006511 GO:0009723 GO:0010105 GO:0042752	GO:0004842 GO:0005515	GO:0005634	negative regulation of ethylene mediated signaling pathway; "regulation of circadian rhythm"; "response to ethylene stimulus"; "ubiquitin-dependent protein catabolic process"	protein binding; "ubiquitin-protein ligase activity"	nucleus	AT2G25490.1|Symbols:EBF1, FBL6|EIN3-binding F box protein 1|chr2:10848018-10850275 REVERSE LENGTH=628	63.8637	69.1305	26.0817	51.8609	65.4823	38.0775	0	0	0	0	0	0	0	0	0	0	0	0	10.8504	692.945	11.4316	790.272	11.5484	301.201	13.4641	698.26	13.9709	914.846	8.17461	311.269	3.94009	237.986	3.9267	281.586	4.01315	105.6	4.75458	240.266	4.82082	303.352
Glyma08g08381		NA	GO:0000165 GO:0006612 GO:0006865 GO:0006952 GO:0007154 GO:0007165 GO:0009409 GO:0009738 GO:0009862 GO:0009867 GO:0010363 GO:0030968 GO:0031348 GO:0043069 GO:0050832	GO:0090353	GO:0005576 GO:0005618 GO:0005794 GO:0009505 GO:0009506	MAPK cascade; "protein targeting to membrane"; "amino acid transport"; "defense response"; "cell communication"; "signal transduction"; "response to cold"; "abscisic acid mediated signaling pathway"; "systemic acquired resistance, salicylic acid mediated signaling pathway"; "jasmonic acid mediated signaling pathway"; "regulation of plant-type hypersensitive response"; "endoplasmic reticulum unfol…	polygalacturonase inhibitor activity	extracellular region; "cell wall"; "Golgi apparatus"; "plant-type cell wall"; "plasmodesma"	AT5G06860.1 | Symbols: PGIP1, ATPGIP1 | polygalacturonase inhibiting protein 1 | chr5:2132373-2133434 FORWARD LENGTH=330	29.793	78.8074	66.9202	20.0738	64.1773	52.1709	0	0	0	0	0	1.11022e-16	0	0	0	0	0	3.44283e-15	2.03444	60.6122	0.879354	69.2996	0.296112	19.8159	3.26402	65.5214	0.952561	61.1328	0.408731	21.3239	1.25586	35.3874	0.513476	41.9759	0.174927	11.8102	1.9594	38.3261	0.558759	34.4594
Glyma08g03310	Glyma.08g029200	1.14.17.4	GO:0009693 GO:0010089 GO:0044036 GO:0055114 GO:0071281 GO:0071398 GO:0071732	GO:0009815 GO:0016491 GO:0016706	GO:0005737	cell wall macromolecule metabolic process; "cellular response to fatty acid"; "cellular response to iron ion"; "cellular response to nitric oxide"; "ethylene biosynthetic process"; "oxidation-reduction process"; "xylem development"	1-aminocyclopropane-1-carboxylate oxidase activity; "oxidoreductase activity"; "oxidoreductase activity, acting on paired donors, with incorporation or reduction of molecular oxygen, 2-oxoglutarate as one donor, and incorporation of one atom each of oxygen into both donors"	cytoplasm	AT2G19590.1|Symbols:ACO1, ATACO1|ACC oxidase 1|chr2:8476239-8477354 REVERSE LENGTH=310	17.3927	98.0714	36.5488	7.46934	81.066	94.922	2.29615e-05	0	0	0.000712774	0	0	0.000686146	0	0	0.0129622	0	0	0.339074	5.8974	0.293118	28.7465	0.592223	21.645	0.816005	6.09502	0.635041	51.4802	0.408731	38.7976	0.327239	5.38299	0	27.2225	0.546967	20.1686	0.76584	5.57391	0.582382	45.3679
Glyma18g43460	Glyma.18g204200	4.1.1.1	GO:0001666 GO:0006094 GO:0007010 GO:0010498	GO:0000287 GO:0003824 GO:0004737 GO:0016831 GO:0030976	GO:0005829	cytoskeleton organization; "gluconeogenesis"; "proteasomal protein catabolic process"; "response to hypoxia"	carboxy-lyase activity; "catalytic activity"; "magnesium ion binding"; "pyruvate decarboxylase activity"; "thiamine pyrophosphate binding"	cytosol	AT5G54960.1|Symbols:PDC2|pyruvate decarboxylase-2|chr5:22310858-22312681 REVERSE LENGTH=607	63.4868	61.3915	11.6714	86.3642	65.1228	20.1469	0	0	0	0	0	0	0	0	0	0	0	0	18.31	1162.44	55.6924	3419.04	61.5912	718.859	12.2401	1057.1	49.5332	3225.74	37.6032	757.589	9.01877	541.531	25.9487	1652.48	29.0324	341.861	5.86297	493.391	23.1841	1450.86
Glyma19g38390	Glyma.19g197100	NA	GO:0008152	GO:0000166 GO:0016491	GO:0005737	metabolic process	nucleotide binding; "oxidoreductase activity"	cytoplasm	AT2G47140.1|Symbols:|NAD(P)-binding Rossmann-fold superfamily protein|chr2:19350970-19352059 REVERSE LENGTH=257	2.09356	30.4284	76.9583	1.86733	137.362	60.8661	0.120868	0	0	0.363989	0	0	0.67372	0	0	0.970956	0	0	2.03444	4.25923	1.17247	35.6765	1.18445	91.153	1.22401	2.28563	0.31752	43.6152	2.45238	149.267	1.96663	3.89405	1.07211	33.8401	1.09572	85.0738	1.15063	2.09362	0.291665	38.4993
Glyma06g45420	Glyma.06g303000	NA	GO:0009611	GO:0003674	GO:0005634	response to wounding	molecular function	nucleus	AT4G10265.1|Symbols:|Wound-responsive family protein|chr4:6373226-6373477 REVERSE LENGTH=83	218.375	32.3986	5.1477	85.8973	20.2665	1.44919	0	4.65431e-10	0.0818005	0	5.69749e-06	0.757724	0	5.54902e-09	0.237196	0	4.63943e-05	0.860171	0.339074	74.0451	0.293118	9.49661	0.296112	1.5243	0.408003	35.0464	0.31752	6.43503	0.408731	0.592329	0.609855	125.957	0.498694	16.76	0.509674	2.64697	0	59.7295	0	10.5686
Glyma15g25690	Glyma.15g208600	NA	GO:0008361 GO:0009637 GO:0009640 GO:0009723 GO:0009733 GO:0009749 GO:0009926 GO:0009958 GO:0043481 GO:0046685 GO:0048364 GO:0048443 GO:0055085	GO:0005215 GO:0009672 GO:0010329	GO:0000323 GO:0005886 GO:0009925 GO:0016021	anthocyanin accumulation in tissues in response to UV light; "auxin polar transport"; "photomorphogenesis"; "positive gravitropism"; "regulation of cell size"; "response to arsenic-containing substance"; "response to auxin stimulus"; "response to blue light"; "response to ethylene stimulus"; "response to glucose stimulus"; "root development"; "stamen development"; "transmembrane transport"	auxin:hydrogen symporter activity; "auxin efflux transmembrane transporter activity"; "transporter activity"	basal plasma membrane; "integral to membrane"; "lytic vacuole"; "plasma membrane"	AT5G57090.1|Symbols:EIR1, WAV6, ATPIN2, PIN2, AGR, AGR1|Auxin efflux carrier family protein|chr5:23100765-23104456 FORWARD LENGTH=647	3.22086	17.7463	108.102	11.204	54.2692	123.906	0.0531218	0	0	0.00138083	0	0	0.429325	0	0	0.0225236	0	0	1.01722	3.27633	4.39677	78.0262	0.592223	64.0205	0.408003	4.57126	1.5876	86.1579	0.408731	50.6441	0.631875	1.92484	2.5835	47.5586	0.352051	38.3956	0	2.6907	0.937113	48.8706
Glyma13g01820		NA	GO:0008150	GO:0005509	GO:0005634 GO:0005829	biological process	calcium ion binding	nucleus; "cytosol"	AT2G44310.1 | Symbols: | Calcium-binding EF-hand family protein | chr2:18309285-18309713 FORWARD LENGTH=142	32.8528	44.2197	87.511	28.01	31.1504	76.8071	6.01648e-10	0	0	1.40109e-08	0	0	3.04905e-08	0	0	5.52431e-07	0	0	0.339074	11.1395	0.586236	25.9232	0.296112	25.9131	0.408003	11.4282	0.952561	29.6726	0.408731	31.3934	0	36.5687	1.92479	88.2899	0	86.8392	0	37.5872	3.1418	94.0466
Glyma09g29250	Glyma.09g162800	NA	GO:0006457 GO:0009408 GO:0009644 GO:0010167 GO:0015706 GO:0034976 GO:0042542	GO:0004866	GO:0005576 GO:0005618 GO:0048046	nitrate transport; "protein folding"; "response to endoplasmic reticulum stress"; "response to heat"; "response to high light intensity"; "response to hydrogen peroxide"; "response to nitrate"	endopeptidase inhibitor activity	apoplast; "cell wall"; "extracellular region"	AT1G17860.1|Symbols:|Kunitz family trypsin and protease inhibitor protein|chr1:6149343-6149933 FORWARD LENGTH=196	-1.03492	42.0306	64.8611	-1.07105	25.8961	234.044	0.980637	5.1692e-13	0	0.961295	1.45319e-07	0	0.985038	7.97157e-12	0	0.970956	1.49159e-06	0	0.339074	0.327633	0.293118	12.3199	0.296112	19.2061	0.408003	0.380939	0.31752	8.22254	0.408731	95.6612	0	0.472192	0	18.4213	0	28.257	0	0	0	11.4415
Glyma14g12131	Glyma.14g104200	NA	NA	GO:0031072 GO:0051082	GO:0005576	NA	heat shock protein binding; "unfolded protein binding"	extracellular region	AT2G24860.1|Symbols:|DnaJ/Hsp40 cysteine-rich domain superfamily protein|chr2:10587118-10588240 REVERSE LENGTH=144	-1.03492	67.4241	123.545	-1.07105	59.6737	44.9249	0.980637	0	0	0.961295	0	1.54321e-14	0.985038	0	0	0.970956	0	4.27202e-13	0.339074	0.327633	0.293118	19.7632	0.296112	36.5831	0.408003	0.380939	0.31752	18.9476	0.408731	18.3622	0	0.766329	0	47.9585	0	87.35	0	0	0	42.7884
Glyma14g35395	Glyma.14g176800	NA	GO:0055114	GO:0047800	GO:0005634	oxidation-reduction process	cysteamine dioxygenase activity	nucleus	AT2G42670.2|Symbols:|Protein of unknown function (DUF1637)|chr2:17772004-17773700 REVERSE LENGTH=242	10.6289	77.9318	72.0679	9.33666	70.9328	71.7349	0.00215597	0	0	0.00482877	0	0	0.0393663	0	0	0.0634641	0	0	0.339074	3.60397	0.293118	22.8432	0.296112	21.3402	0.408003	3.80939	0.31752	22.5226	0.408731	29.3203	0	3.97467	0	26.1371	0	24.0255	0.462664	4.20918	0	23.9819
Glyma12g36703	Glyma.12g238300	NA	NA	NA	NA	NA	NA	NA	NA	28.9878	68.2997	50.4475	35.4793	61.9255	43.4757	8.51628e-09	0	5.9952e-15	7.94775e-11	0	4.51861e-14	3.83197e-07	0	1.31388e-13	3.87203e-09	0	1.21066e-12	0.339074	9.829	0.293118	20.0199	0.296112	14.9381	0.408003	14.4757	0.31752	19.6626	0.408731	17.7699	0.703679	19.2922	0	40.7675	0.588085	29.9311	0	28.4664	0.626162	37.2613
Glyma17g33340	Glyma.17g218200	1.2.1.9	GO:0008152 GO:0009902 GO:0019344 GO:0055114	GO:0004028 GO:0008886 GO:0016491	GO:0005737	chloroplast relocation; "cysteine biosynthetic process"; "metabolic process"; "oxidation-reduction process"	3-chloroallyl aldehyde dehydrogenase activity; "glyceraldehyde-3-phosphate dehydrogenase (NADP+) (non-phosphorylating) activity"; "oxidoreductase activity"	cytoplasm	AT2G24270.3|Symbols:ALDH11A3|aldehyde dehydrogenase 11A3|chr2:10327325-10329601 REVERSE LENGTH=496	99.8467	16.5058	15.7005	117.642	18.3149	13.9122	0	0	0	0	0	0	0	0	0	0	0	0	1.01722	101.566	5.86236	96.7628	3.55334	55.7893	0.816005	95.9965	4.7628	87.2304	4.08731	56.8636	0.595421	56.2277	3.24594	55.5762	1.99044	31.5287	0.464489	53.2449	2.64915	46.6244
Glyma19g00870	Glyma.19g000700	2.7.1.40	GO:0000023 GO:0006096 GO:0019252 GO:0019761 GO:0043085	GO:0000287 GO:0003824 GO:0004743 GO:0030955	GO:0005737 GO:0005829	glucosinolate biosynthetic process; "glycolysis"; "maltose metabolic process"; "positive regulation of catalytic activity"; "starch biosynthetic process"	catalytic activity; "magnesium ion binding"; "potassium ion binding"; "pyruvate kinase activity"	cytoplasm; "cytosol"	AT5G08570.1|Symbols:|Pyruvate kinase family protein|chr5:2778433-2780300 FORWARD LENGTH=510	28.6144	59.043	37.8516	32.585	69.2647	53.1783	0	0	0	0	0	0	0	0	0	0	0	0	29.8385	853.813	57.4511	3392.09	47.9701	1815.74	24.4802	797.685	42.8652	2969.05	33.5159	1782.32	16.4211	444.407	29.9078	1831.75	25.2639	964.778	13.1013	415.979	22.4164	1492.04
Glyma02g16710	Glyma.02g148200	NA	GO:0006508 GO:0009651	GO:0004190	GO:0005576 GO:0005618 GO:0005794 GO:0005886 GO:0009505 GO:0009506 GO:0016020	proteolysis; "response to salt stress"	aspartic-type endopeptidase activity	Golgi apparatus; "cell wall"; "extracellular region"; "membrane"; "plant-type cell wall"; "plasma membrane"; "plasmodesma"	AT1G03220.1|Symbols:|Eukaryotic aspartyl protease family protein|chr1:787143-788444 FORWARD LENGTH=433	12.6569	47.5581	23.4507	44.3825	112.732	35.6501	0	0	0	0	0	0	0	0	0	0	0	0	30.8558	390.539	4.68989	223.042	2.665	62.4962	11.4241	507.029	2.54016	286.359	2.04365	72.8565	19.939	238.684	2.86675	141.425	1.64805	38.9913	7.17897	310.466	1.55978	168.972
Glyma13g06660	Glyma.13g053300	NA	GO:0000271 GO:0000272 GO:0005982 GO:0006096 GO:0006816 GO:0006833 GO:0006972 GO:0007030 GO:0007389 GO:0008361 GO:0009266 GO:0009651 GO:0009664 GO:0009750 GO:0009825 GO:0009832 GO:0009926 GO:0009932 GO:0010015 GO:0010215 GO:0010817 GO:0016049 GO:0030243 GO:0040007 GO:0043481 GO:0046686 GO:0048767 GO:0071555	GO:0003674	GO:0005886 GO:0009505 GO:0009897 GO:0009930 GO:0031225 GO:0046658	Golgi organization; "anthocyanin accumulation in tissues in response to UV light"; "auxin polar transport"; "calcium ion transport"; "cell growth"; "cell tip growth"; "cell wall organization"; "cellulose metabolic process"; "cellulose microfibril organization"; "glycolysis"; "growth"; "hyperosmotic response"; "multidimensional cell growth"; "pattern specification process"; "plant-type cell wall b…	molecular function	anchored to membrane; "anchored to plasma membrane"; "external side of plasma membrane"; "longitudinal side of cell surface"; "plant-type cell wall"; "plasma membrane"	AT5G60920.1|Symbols:COB|COBRA-like extracellular glycosyl-phosphatidyl inositol-anchored protein family|chr5:24511466-24513932 REVERSE LENGTH=456	20.2914	79.683	74.127	12.1377	76.5623	44.2003	3.21703e-06	0	0	0.000736002	0	2.64233e-14	0.000109405	0	0	0.013293	0	7.21514e-13	0.339074	6.8803	0.586236	46.7131	0.296112	21.9499	0.408003	4.9522	0.635041	48.6202	0.408731	18.066	0	4.27482	0.364293	30.1113	0	13.9219	0	3.08269	0.396419	29.1657
Glyma10g01690	Glyma.10g013700	NA	GO:0002238	GO:0003674	GO:0005634 GO:0005773	response to molecule of fungal origin	molecular function	nucleus; "vacuole"	AT3G62550.1|Symbols:|Adenine nucleotide alpha hydrolases-like superfamily protein|chr3:23136194-23137074 FORWARD LENGTH=162	18.9628	53.8955	26.2665	14.8248	100.38	50.5512	0	0	0	0	0	0	0	0	0	0	0	0	13.563	257.192	5.86236	315.955	11.5484	303.335	16.7281	247.991	4.12776	414.344	6.94842	351.251	12.1419	217.762	4.96438	277.543	9.89366	262.182	14.5631	210.369	3.51142	338.712
Glyma11g08275	Glyma.11g078000	NA	GO:0006952 GO:0008219	GO:0005516	GO:0005886 GO:0016021	cell death; "defense response"	calmodulin binding	integral to membrane; "plasma membrane"	AT1G11000.1|Symbols:MLO4, ATMLO4|Seven transmembrane MLO family protein|chr1:3671935-3675909 REVERSE LENGTH=573	7.73007	91.0663	61.7725	3.73466	67.5551	37.679	0.0146336	0	0	0.18874	0	3.31657e-12	0.177394	0	0	0.736033	0	7.72132e-11	0.339074	2.62107	0.293118	26.6932	0.296112	18.2916	0.408003	1.52375	0.31752	21.4501	0.408731	15.4006	0	1.38676	0.155108	14.6522	0	9.87936	0	0.807718	0	10.9571
Glyma13g27820	Glyma.13g208000	NA	GO:0006508 GO:0009651	GO:0004190	GO:0005576 GO:0005618 GO:0005794 GO:0005886 GO:0009505 GO:0009506 GO:0016020	proteolysis; "response to salt stress"	aspartic-type endopeptidase activity	Golgi apparatus; "cell wall"; "extracellular region"; "membrane"; "plant-type cell wall"; "plasma membrane"; "plasmodesma"	AT1G03220.1|Symbols:|Eukaryotic aspartyl protease family protein|chr1:787143-788444 FORWARD LENGTH=433	5.07563	46.9196	8.23634	8.44855	159.505	27.5346	0	0	3.16414e-14	0	0	0	0	0	6.5955e-13	0	0	0	29.4995	149.728	3.51741	165.036	2.665	21.9499	16.7281	141.328	1.90512	303.876	1.22619	33.7628	17.5177	84.093	1.97582	96.1643	1.51449	12.5847	9.66016	79.5255	1.07503	164.777
Glyma14g13480	Glyma.14g111800	2.6.1.1	GO:0006520 GO:0009058 GO:0009409 GO:0009693 GO:0046686	GO:0003824 GO:0004069 GO:0008483 GO:0016740 GO:0030170	GO:0009507 GO:0009536 GO:0009570 GO:0009941 GO:0010319 GO:0048046	biosynthetic process; "cellular amino acid metabolic process"; "ethylene biosynthetic process"; "response to cadmium ion"; "response to cold"	L-aspartate:2-oxoglutarate aminotransferase activity; "catalytic activity"; "pyridoxal phosphate binding"; "transaminase activity"; "transferase activity"	apoplast; "chloroplast"; "chloroplast envelope"; "chloroplast stroma"; "plastid"; "stromule"	AT4G31990.2|Symbols:ASP5, AAT3, ATAAT1|aspartate aminotransferase 5|chr4:15471074-15473521 REVERSE LENGTH=453	10.443	42.3434	75.854	14.872	56.3982	55.2086	0	0	0	0	0	0	0	0	0	0	0	0	8.81593	92.065	16.4146	695.049	9.17946	696.299	5.71204	84.9493	10.4782	590.95	10.627	586.702	4.08315	40.3287	7.19147	315.875	4.06864	311.365	2.57272	37.2822	4.61156	249.928
Glyma16g32530	Glyma.16g200600	2.7.1.4	GO:0006014 GO:0046686	GO:0004747 GO:0016301 GO:0016773	GO:0005737 GO:0005829	D-ribose metabolic process; "response to cadmium ion"	kinase activity; "phosphotransferase activity, alcohol group as acceptor"; "ribokinase activity"	cytoplasm; "cytosol"	AT5G51830.1|Symbols:|pfkB-like carbohydrate kinase family protein|chr5:21069709-21071450 FORWARD LENGTH=343	20.6135	54.2896	23.0243	76.5606	51.8945	26.0855	3.33067e-16	0	0	0	0	0	2.49916e-14	0	0	0	0	0	1.01722	20.9685	2.63806	143.219	3.25723	74.9954	0.408003	31.237	3.49272	181.253	3.26985	85.2954	0.756114	14.7412	1.85488	104.459	2.31699	53.8212	0.294923	22.0016	2.46701	123.025
Glyma14g08000	Glyma.14g073300	NA	NA	GO:0030246	GO:0005634	NA	carbohydrate binding	nucleus	AT2G02360.1|Symbols:AtPP2-B10, PP2-B10|phloem protein 2-B10|chr2:619699-620736 REVERSE LENGTH=272	36.608	96.07	17.012	26.2836	54.1066	20.9227	0	0	0	0	0	0	0	0	0	0	0	0	14.9193	546.165	2.05183	197.119	6.21834	105.786	21.6241	568.36	5.71537	309.239	6.53969	136.828	13.4781	466.656	1.7534	174.736	5.37601	92.2692	18.9974	486.54	4.90637	255.101
Glyma07g15480	Glyma.07g129000	1.14.17.4	GO:0009693 GO:0010089 GO:0044036 GO:0055114 GO:0071281 GO:0071398 GO:0071732	GO:0009815 GO:0016491 GO:0016706	GO:0005737	cell wall macromolecule metabolic process; "cellular response to fatty acid"; "cellular response to iron ion"; "cellular response to nitric oxide"; "ethylene biosynthetic process"; "oxidation-reduction process"; "xylem development"	1-aminocyclopropane-1-carboxylate oxidase activity; "oxidoreductase activity"; "oxidoreductase activity, acting on paired donors, with incorporation or reduction of molecular oxygen, 2-oxoglutarate as one donor, and incorporation of one atom each of oxygen into both donors"	cytoplasm	AT2G19590.1|Symbols:ACO1, ATACO1|ACC oxidase 1|chr2:8476239-8477354 REVERSE LENGTH=310	8.37424	33.2743	7.52358	9.02545	193.658	16.4242	7.23087e-06	0	0	1.89141e-06	0	1.58207e-13	0.00023401	0	0	5.79237e-05	0	4.0833e-12	1.01722	8.51847	1.46559	48.7664	3.84945	28.9616	1.22401	11.0472	0.31752	61.4903	1.22619	20.1392	0.691985	5.48068	0.94309	32.5517	2.50602	19.0218	0.809728	7.12111	0	38.1965
Glyma18g48811	Glyma.18g253100	NA	GO:0006464	GO:0008474	GO:0009507	cellular protein modification process	palmitoyl-(protein) hydrolase activity	chloroplast	AT4G17480.1|Symbols:|alpha/beta-Hydrolases superfamily protein|chr4:9745313-9746847 REVERSE LENGTH=304	9.66259	35.9012	113.25	3.73466	33.7775	65.2136	0.00409417	0	0	0.18874	8.30119e-10	0	0.066249	0	0	0.736033	1.10468e-08	0	0.339074	3.27633	0.586236	21.0465	0.296112	33.5345	0.408003	1.52375	0.31752	10.725	0.408731	26.6548	0	4.67987	0.837502	31.1894	0	48.8982	0	2.18063	0	14.7907
Glyma02g17450	Glyma.02g155500	NA	NA	NA	NA	NA	NA	NA	NA	14.0107	42.6144	78.2451	14.9387	75.9994	21.7379	1.59317e-13	0	0	2.12372e-11	0	8.35443e-13	1.06424e-11	0	0	1.0854e-09	0	2.03966e-11	1.3563	19.0027	0.879354	37.4731	0.296112	23.1693	1.22401	18.2851	0.635041	48.2627	0.817461	17.7699	1.88527	24.982	1.15622	51.1106	0	31.0941	1.65454	24.084	0.838793	61.2586
Glyma06g09660	Glyma.06g091900	NA	GO:0008150	GO:0003674	GO:0005634 GO:0005886	biological process	molecular function	nucleus; "plasma membrane"	AT5G65660.1|Symbols:|hydroxyproline-rich glycoprotein family protein|chr5:26245444-26246245 REVERSE LENGTH=136	1.61043	12.0201	37.6641	1.21377	13.0419	182.236	0.251103	0	0	0.643963	0	0	0.961651	0	0	0.970956	0	0	3.05167	4.9145	3.2243	38.7564	3.55334	133.833	4.08003	4.9522	3.81024	49.6927	0.817461	148.971	3.08039	4.69181	3.07868	38.3871	3.4325	130.431	4.00503	4.73676	3.65474	45.8035
Glyma18g01510	Glyma.18g011600	NA	GO:0008152 GO:0009790 GO:0016126 GO:0042335 GO:0042761 GO:0046520	GO:0000166 GO:0016491 GO:0018454 GO:0045703	GO:0005783 GO:0009507 GO:0016020	cuticle development; "embryo development"; "metabolic process"; "sphingoid biosynthetic process"; "sterol biosynthetic process"; "very long-chain fatty acid biosynthetic process"	acetoacetyl-CoA reductase activity; "ketoreductase activity"; "nucleotide binding"; "oxidoreductase activity"	chloroplast; "endoplasmic reticulum"; "membrane"	AT1G67730.1|Symbols:YBR159, KCR1, ATKCR1|beta-ketoacyl reductase 1|chr1:25391676-25393365 FORWARD LENGTH=318	17.6729	61.3999	27.9174	24.3519	71.6754	40.7687	0	0	0	0	0	0	0	0	0	0	0	0	33.9074	599.241	68.2965	4193.4	76.3968	2132.8	24.8882	606.073	59.6938	4278.58	51.0913	2082.93	24.5579	410.479	46.7903	2980.13	52.9513	1491.4	17.5293	415.945	41.0829	2829.66
Glyma06g45400	Glyma.06g298900	NA	GO:0009611	GO:0003674	GO:0005634	response to wounding	molecular function	nucleus	AT4G10265.1|Symbols:|Wound-responsive family protein|chr4:6373226-6373477 REVERSE LENGTH=83	61.7837	9.28177	3.77499	141.567	14.7307	8.81592	0	0	4.47262e-07	0	0	5.4724e-12	0	0	4.69036e-06	0	0	1.24986e-10	5.76426	356.137	4.39677	40.8098	4.44167	16.7673	3.26402	462.079	3.81024	56.1277	2.45238	21.62	8.55322	499.8	6.17134	59.4187	6.30721	24.0212	4.70992	649.705	5.37247	76.0502
Glyma13g09550	Glyma.13g035100	NA	GO:0008150	GO:0005509	GO:0005737	biological process	calcium ion binding	cytoplasm	AT1G21550.1|Symbols:|Calcium-binding EF-hand family protein|chr1:7553317-7553784 REVERSE LENGTH=155	30.3727	48.8481	58.6839	32.4709	44.0459	23.7909	0	0	0	0	0	0	0	0	0	0	0	0	10.1722	308.958	4.10365	200.456	1.48056	86.8849	11.0161	357.701	7.93801	349.636	4.90477	116.689	10.5276	302.416	4.01738	203.565	1.46637	86.8169	11.087	350.79	7.80655	330.42
Glyma06g18101		NA	GO:0006006 GO:0006007 GO:0006094 GO:0006096 GO:0006098 GO:0006833 GO:0006972 GO:0006979 GO:0007010 GO:0007030 GO:0009060 GO:0009266 GO:0009408 GO:0009651 GO:0009744 GO:0010154 GO:0010498 GO:0034976 GO:0042542 GO:0046686 GO:0048316 GO:0055114	GO:0000166 GO:0004365 GO:0005507 GO:0008886 GO:0016620 GO:0050661 GO:0051287	GO:0005634 GO:0005737 GO:0005739 GO:0005740 GO:0005774 GO:0005829 GO:0005886 GO:0009507 GO:0016020 GO:0048046	glucose metabolic process; "glucose catabolic process"; "gluconeogenesis"; "glycolysis"; "pentose-phosphate shunt"; "water transport"; "hyperosmotic response"; "response to oxidative stress"; "cytoskeleton organization"; "Golgi organization"; "aerobic respiration"; "response to temperature stimulus"; "response to heat"; "response to salt stress"; "response to sucrose stimulus"; "fruit development…	nucleotide binding; "glyceraldehyde-3-phosphate dehydrogenase (NAD+) (phosphorylating) activity"; "copper ion binding"; "glyceraldehyde-3-phosphate dehydrogenase (NADP+) (non-phosphorylating) activity"; "oxidoreductase activity, acting on the aldehyde or oxo group of donors, NAD or NADP as acceptor"; "NADP binding"; "NAD binding"	nucleus; "cytoplasm"; "mitochondrion"; "mitochondrial envelope"; "vacuolar membrane"; "cytosol"; "plasma membrane"; "chloroplast"; "membrane"; "apoplast"	AT3G04120.1 | Symbols: GAPC, GAPC-1, GAPC1 | glyceraldehyde-3-phosphate dehydrogenase C subunit 1 | chr3:1081077-1083131 FORWARD LENGTH=338	-1.03492	172.501	17.5022	-1.07105	65.078	15.2165	0.980637	0	2.58788e-05	0.961295	0	4.89579e-05	0.985038	0	0.000204192	0.970956	0	0.000471352	0.339074	0.327633	0.293118	50.563	0.296112	5.18261	0.408003	0.380939	1.5876	103.318	0.408731	6.21946	0	0	0	49.8692	0	5.02947	0	0.362823	1.51636	94.8285
Glyma08g24910	Glyma.08g231600	NA	GO:0008150	GO:0003674	GO:0005634	biological process	molecular function	nucleus	AT1G30300.1|Symbols:|Metallo-hydrolase/oxidoreductase superfamily protein|chr1:10673084-10675061 FORWARD LENGTH=324	-1.03492	38.5281	88.5405	-1.07105	77.6883	31.8822	0.980637	6.15341e-12	0	0.961295	0	2.40956e-10	0.985038	8.6745e-11	0	0.970956	0	4.73822e-09	0.339074	0.327633	0.293118	11.2933	0.296112	26.2179	0.408003	0.380939	0.31752	24.6676	0.408731	13.0312	0	0	0	12.516	0	28.5903	0	0	0	25.4412
Glyma15g40260	Glyma.15g252000	NA	GO:0006094 GO:0006096 GO:0006635 GO:0006979 GO:0009407 GO:0009651 GO:0010583 GO:0016036 GO:0019375 GO:0042631 GO:0043161 GO:0046686 GO:0051788 GO:0080129	GO:0004364 GO:0043295	GO:0005737 GO:0005774 GO:0005829 GO:0005886 GO:0009507 GO:0009570	cellular response to phosphate starvation; "cellular response to water deprivation"; "fatty acid beta-oxidation"; "galactolipid biosynthetic process"; "gluconeogenesis"; "glycolysis"; "proteasomal ubiquitin-dependent protein catabolic process"; "proteasome core complex assembly"; "response to cadmium ion"; "response to cyclopentenone"; "response to misfolded protein"; "response to oxidative stres…	glutathione binding; "glutathione transferase activity"	chloroplast; "chloroplast stroma"; "cytoplasm"; "cytosol"; "plasma membrane"; "vacuolar membrane"	AT1G78380.1|Symbols:ATGSTU19, GST8, GSTU19|glutathione S-transferase TAU 19|chr1:29486659-29487819 REVERSE LENGTH=219	1.44939	86.6881	4.11816	3.73466	148.621	5.79676	0.681445	0	0.155664	0.18874	0	0.0410203	0.985038	0	0.394402	0.736033	0	0.15652	0.678148	0.9829	0.293118	25.4099	0.296112	1.21944	0.408003	1.52375	0.31752	47.1902	0.408731	2.36932	0.685114	0.939161	0.280118	25.1891	0	1.18945	0	1.4587	0.304821	43.5338
Glyma12g33510	Glyma.12g207400	NA	GO:0000165 GO:0006355 GO:0006612 GO:0007154 GO:0007165 GO:0009409 GO:0009410 GO:0009414 GO:0009611 GO:0009617 GO:0009693 GO:0009695 GO:0009723 GO:0009733 GO:0009738 GO:0009751 GO:0009753 GO:0009814 GO:0009862 GO:0009863 GO:0009867 GO:0010310 GO:0010363 GO:0030968 GO:0031348 GO:0035304 GO:0042538 GO:0042742 GO:0043069 GO:0045454 GO:0050832 GO:0051707	GO:0005515 GO:0009055 GO:0015035	GO:0005737	MAPK cascade; "abscisic acid mediated signaling pathway"; "cell communication"; "cell redox homeostasis"; "defense response, incompatible interaction"; "defense response to bacterium"; "defense response to fungus"; "endoplasmic reticulum unfolded protein response"; "ethylene biosynthetic process"; "hyperosmotic salinity response"; "jasmonic acid biosynthetic process"; "jasmonic acid mediated sign…	electron carrier activity; "protein binding"; "protein disulfide oxidoreductase activity"	cytoplasm	AT1G28480.1|Symbols:GRX480, roxy19|Thioredoxin superfamily protein|chr1:10013634-10014047 REVERSE LENGTH=137	6.52225	113.249	8.23634	4.99963	89.7919	10.3859	0	0	2.15602e-11	0	0	0	0	0	3.61282e-10	0	0	0	5.42519	35.3844	0.879354	99.5861	2.07278	17.0721	12.6481	63.2358	2.54016	228.086	3.67858	38.2052	5.70423	35.1873	0.874593	102.743	2.08564	17.3307	12.9325	63.0027	2.53792	218.987
Glyma10g08150	Glyma.10g070300	NA	GO:0000096 GO:0006546 GO:0006636 GO:0006733 GO:0006766 GO:0008652 GO:0009072 GO:0009106 GO:0009108 GO:0009117 GO:0009266 GO:0009416 GO:0009695 GO:0009915 GO:0009965 GO:0010189 GO:0015994 GO:0019216 GO:0019288 GO:0019748 GO:0030154 GO:0031347 GO:0031408 GO:0042362 GO:0044272 GO:0045893 GO:0071555	GO:0004659 GO:0010176	GO:0005886 GO:0009507 GO:0016021	aromatic amino acid family metabolic process; "cell differentiation"; "cell wall organization"; "cellular amino acid biosynthetic process"; "chlorophyll metabolic process"; "coenzyme biosynthetic process"; "fat-soluble vitamin biosynthetic process"; "glycine catabolic process"; "isopentenyl diphosphate biosynthetic process, mevalonate-independent pathway"; "jasmonic acid biosynthetic process"; "l…	homogentisate phytyltransferase activity; "prenyltransferase activity"	chloroplast; "integral to membrane"; "plasma membrane"	AT2G18950.1|Symbols:HPT1, TPT1, ATHPT, VTE2|homogentisate phytyltransferase 1|chr2:8207491-8210047 FORWARD LENGTH=393	-1.03492	9.63202	112.22	-1.07105	27.022	119.558	0.980637	0.003598	0	0.961295	6.96024e-08	0	0.985038	0.0143547	0	0.970956	7.48751e-07	0	0.339074	0.327633	0.293118	2.82332	0.296112	33.2297	0.408003	0.380939	0.31752	8.58004	0.408731	48.8672	0	0	0	3.0792	0	35.6597	0	0	0	8.70825
Glyma01g35420	Glyma.01g151000	NA	GO:0008150	GO:0003674	GO:0005634	biological process	molecular function	nucleus	AT2G41342.1|Symbols:|unknown protein; FUNCTIONS IN: molecular_function unknown; INVOLVED IN: biological_process unknown; LOCATED IN: cellular_component unknown; Has 30201 Blast hits to 17322 proteins in 780 species: Archae - 12; Bacteria - 1396; Metazoa - 17338; Fungi - 3422; Plants - 5037; Viruses - 0; Other Eukaryotes - 2996 (source: NCBI BLink).|chr2:17230650-17230898 REVERSE LENGTH=82	71.5032	46.4088	30.8862	41.0814	30.3997	10.3859	0	2.33147e-14	3.31292e-09	0	3.33067e-16	4.5678e-08	0	3.94834e-13	4.50836e-08	0	7.12353e-15	7.0122e-07	0.339074	24.2449	0.293118	13.6033	0.296112	9.14578	0.816005	33.5226	0.635041	19.3051	1.22619	12.7351	0	82.4849	0	48.0151	1.01935	31.7636	2.8545	114.265	2.17069	63.4119
Glyma05g35511	Glyma.05g230300	NA	GO:0008150	GO:0003674	GO:0005634	biological process	molecular function	nucleus	AT3G24630.1|Symbols:|unknown protein; Has 5348 Blast hits to 3182 proteins in 353 species: Archae - 0; Bacteria - 481; Metazoa - 1959; Fungi - 405; Plants - 180; Viruses - 10; Other Eukaryotes - 2313 (source: NCBI BLink).|chr3:8988398-8990737 FORWARD LENGTH=724	12.5614	49.0357	101.925	6.53566	33.7775	44.9249	0.00059376	3.66374e-15	0	0.0308797	8.30119e-10	1.54321e-14	0.013002	6.54195e-14	0	0.24923	1.10468e-08	4.27202e-13	0.339074	4.25923	0.293118	14.3733	0.296112	30.1811	0.408003	2.66657	0.31752	10.725	0.408731	18.3622	0	1.51999	0	5.32164	0	10.9951	0	0.95342	0	3.69533
Glyma07g36700	Glyma.07g238700	NA	GO:0042538	GO:0005509	GO:0005737 GO:0005829	hyperosmotic salinity response	calcium ion binding	cytoplasm; "cytosol"	AT5G49480.1|Symbols:ATCP1, CP1|Ca2+-binding protein 1|chr5:20070812-20071294 FORWARD LENGTH=160	17.8221	38.2616	25.281	16.0798	83.1446	48.7412	0	0	0	0	0	0	0	0	0	0	0	0	3.05167	54.3871	13.4834	515.897	13.325	336.87	3.67203	59.0455	8.25553	686.403	12.2619	597.66	3.41427	57.5505	14.2699	566.365	14.267	363.89	3.99522	62.5981	8.77689	701.256
Glyma01g04350	Glyma.01g036900	NA	GO:0006508 GO:0008152	GO:0004222 GO:0008237 GO:0008270	GO:0005576 GO:0005886 GO:0031012 GO:0031225	metabolic process; "proteolysis"	metalloendopeptidase activity; "metallopeptidase activity"; "zinc ion binding"	anchored to membrane; "extracellular matrix"; "extracellular region"; "plasma membrane"	AT1G59970.1|Symbols:|Matrixin family protein|chr1:22073601-22074683 FORWARD LENGTH=360	18.4877	101.399	15.4431	21.8201	39.8012	29.2254	0	0	0	0	0	0	0	0	0	0	0	0	15.2583	282.092	2.93118	297.218	5.33001	82.3121	11.0161	240.372	6.35041	252.754	2.45238	71.6718	9.95204	174.016	1.80845	190.219	3.32688	51.8341	6.98724	148.56	3.93588	150.536
Glyma01g38260	Glyma.01g176200	NA	GO:0006979	GO:0003674	GO:0005634 GO:0005739	response to oxidative stress	molecular function	mitochondrion; "nucleus"	AT2G21640.1|Symbols:|Encodes a protein of unknown function that is a marker for oxidative stress response.|chr2:9254985-9255453 FORWARD LENGTH=104	17.3927	42.4685	45.2999	11.204	29.5955	105.066	2.29615e-05	0	0	0.00138083	0	0	0.000686146	0	0	0.0225236	0	0	0.339074	5.8974	1.17247	49.7931	1.77667	80.4829	0.408003	4.57126	2.22264	65.7803	0.817461	85.8877	0.42059	6.91858	1.37571	60.6046	2.10899	96.3862	0	5.37297	2.6198	74.507
Glyma14g36330		NA	NA	NA	NA	NA	NA	NA	NA	54.1105	41.4469	7.00089	58.3542	31.9479	18.5497	0	0	0	0	0	0	0	0	0	0	0	0	0.678148	36.6949	0.879354	36.4465	4.44167	31.0957	0.816005	47.6173	2.54016	81.1528	2.04365	37.9091	1.10578	56.5904	1.35634	58.314	6.931	48.9544	1.29393	73.5739	3.93588	120.833
Glyma06g09320	Glyma.06g088600	2.7.1.11	GO:0006096 GO:0010053	GO:0003872 GO:0005524	GO:0005737 GO:0005829 GO:0005945	glycolysis; "root epidermal cell differentiation"	6-phosphofructokinase activity; "ATP binding"	6-phosphofructokinase complex; "cytoplasm"; "cytosol"	AT4G26270.1|Symbols:PFK3|phosphofructokinase 3|chr4:13301094-13304030 REVERSE LENGTH=489	13.3022	73.4899	14.8453	11.104	81.9851	16.3437	0	0	0	0	0	0	0	0	0	0	0	0	10.1722	135.313	16.1215	1184.77	27.5384	408.817	11.4241	126.853	15.5585	1275.57	22.0715	360.728	5.24094	65.9362	7.85704	598.962	13.578	203.362	5.72386	61.9308	7.61722	600.113
Glyma11g12980	Glyma.11g121800	NA	GO:0001666 GO:0009862 GO:0010310 GO:0015671	GO:0005506 GO:0019825 GO:0020037	GO:0005618 GO:0005737 GO:0005829 GO:0005886 GO:0009506	oxygen transport; "regulation of hydrogen peroxide metabolic process"; "response to hypoxia"; "systemic acquired resistance, salicylic acid mediated signaling pathway"	heme binding; "iron ion binding"; "oxygen binding"	cell wall; "cytoplasm"; "cytosol"; "plasma membrane"; "plasmodesma"	AT2G16060.1|Symbols:GLB1, AHB1, ARATH GLB1, NSHB1, ATGLB1, HB1|hemoglobin 1|chr2:6982782-6983522 REVERSE LENGTH=160	4.84032	96.2655	8.9084	3.28735	70.7281	25.1887	0	0	0	0	0	0	0	0	0	0	0	0	36.2809	175.611	4.68989	451.474	21.32	189.927	234.194	769.877	48.8981	3458.47	41.2818	1039.83	41.5313	190.126	5.07832	507.111	23.3555	209.909	260.703	835.089	53.1894	3615.08
Glyma13g21510	Glyma.13g151500	NA	GO:0008283	GO:0008083	GO:0005576	cell proliferation	growth factor activity	extracellular region	AT3G44735.2|Symbols:PSK3|PHYTOSULFOKINE 3 PRECURSOR|chr3:16291388-16292118 REVERSE LENGTH=81	53.1443	24.3427	53.5362	42.015	11.8597	23.9117	5.55112e-16	0	0	8.47766e-13	0	0	4.12526e-14	0	0	4.88074e-11	0	0	0.339074	18.0198	1.46559	35.6765	0.888335	47.5581	0.408003	17.1422	4.7628	56.4852	2.04365	48.8672	0.417536	20.9866	1.70715	43.1076	1.04684	56.5419	0	20.0023	5.5731	63.5142
Glyma10g33970	Glyma.10g195700	NA	GO:0006468 GO:0006955 GO:0007169 GO:0009611 GO:0009723 GO:0009738 GO:0009753 GO:0035556 GO:0045087 GO:0052542	GO:0001653 GO:0004383 GO:0004672 GO:0004674 GO:0005515 GO:0005524 GO:0016301 GO:0016772	GO:0005886 GO:0009506	abscisic acid mediated signaling pathway; "defense response by callose deposition"; "immune response"; "innate immune response"; "intracellular signal transduction"; "protein phosphorylation"; "response to ethylene stimulus"; "response to jasmonic acid stimulus"; "response to wounding"; "transmembrane receptor protein tyrosine kinase signaling pathway"	ATP binding; "guanylate cyclase activity"; "kinase activity"; "peptide receptor activity"; "protein binding"; "protein kinase activity"; "protein serine/threonine kinase activity"; "transferase activity, transferring phosphorus-containing groups"	plasma membrane; "plasmodesma"	AT1G73080.1|Symbols:PEPR1, ATPEPR1|PEP1 receptor 1|chr1:27484513-27488021 FORWARD LENGTH=1123	11.112	62.754	29.342	15.6056	56.4835	32.6068	0	0	4.44089e-16	0	0	0	0	0	1.04648e-14	0	0	0	2.71259	30.1423	0.879354	55.183	0.592223	17.377	2.85602	44.5698	1.90512	107.608	0.817461	26.6548	0.757477	7.96073	0.232278	15.1204	0.158261	4.68497	0.775569	11.7934	0.505525	27.4389
Glyma03g34740	Glyma.03g189700	2.7.1.40	GO:0006096 GO:0046686	GO:0000287 GO:0003824 GO:0004743 GO:0030955	GO:0005737 GO:0005829 GO:0016020	glycolysis; "response to cadmium ion"	catalytic activity; "magnesium ion binding"; "potassium ion binding"; "pyruvate kinase activity"	cytoplasm; "cytosol"; "membrane"	AT3G52990.1|Symbols:|Pyruvate kinase family protein|chr3:19649046-19652237 FORWARD LENGTH=527	1.61043	45.0078	58.6839	2.33417	70.9328	33.1865	0.348722	0	0	0.132648	0	0	0.985038	0	0	0.616839	0	0	2.03444	3.27633	1.46559	65.963	1.18445	69.508	1.63201	3.80939	0.952561	67.5678	2.04365	67.8217	0.980921	1.49406	0.668437	31.2076	0.546522	32.3571	0.765218	1.74043	0.436431	29.7485
Glyma14g24830		NA	NA	NA	NA	NA	NA	NA	NA	1.35276	99.8227	57.6543	8.40299	37.5306	11.8351	0.603479	0	0	0.00899422	0	2.33399e-09	0.985038	0	0	0.102841	0	4.15796e-08	1.69537	2.29343	0.293118	29.2598	0.296112	17.0721	0.408003	3.42845	0.952561	35.7502	1.22619	14.5121	1.61002	2.05989	0.263311	27.2653	0	15.6531	0.376793	3.08516	0.859595	31.0014
Glyma02g03320	Glyma.02g028800	NA	GO:0006508 GO:0008152	GO:0004222 GO:0008237 GO:0008270	GO:0005576 GO:0005886 GO:0031012 GO:0031225	metabolic process; "proteolysis"	metalloendopeptidase activity; "metallopeptidase activity"; "zinc ion binding"	anchored to membrane; "extracellular matrix"; "extracellular region"; "plasma membrane"	AT1G59970.1|Symbols:|Matrixin family protein|chr1:22073601-22074683 FORWARD LENGTH=360	11.4019	131.346	3.86078	18.6733	30.2389	8.8763	6.16063e-13	0	3.88418e-06	1.29896e-14	0	1.55434e-08	3.93112e-11	0	3.55268e-05	8.34771e-13	0	2.52594e-07	1.69537	19.3304	0.586236	76.9996	3.55334	13.7187	1.22401	22.8563	2.22264	67.2103	1.63492	14.5121	0.858219	9.25477	0.280715	38.2467	1.72137	6.7049	0.602548	10.9636	1.06915	31.0675
Glyma05g34730	Glyma.05g237500	NA	GO:0009793 GO:0010106	GO:0008270	GO:0005634	cellular response to iron ion starvation; "embryo development ending in seed dormancy"	zinc ion binding	nucleus	AT3G18290.1|Symbols:EMB2454, BTS|zinc finger protein-related|chr3:6274308-6280174 FORWARD LENGTH=1254	3.02761	78.8075	30.1509	3.23671	46.3502	42.3889	5.51921e-05	0	0	1.20009e-05	0	0	0.00153808	0	0	0.000324911	0	0	5.08611	15.3988	1.75871	138.599	2.07278	62.4962	6.12004	19.8088	3.81024	176.606	1.63492	69.3025	1.37155	3.92739	0.448621	36.6741	0.534914	16.2715	1.60492	5.06172	0.976369	43.4878
Glyma13g37720	Glyma.13g301400	NA	GO:0009611	GO:0003674	GO:0005634	response to wounding	molecular function	nucleus	AT4G10265.1|Symbols:|Wound-responsive family protein|chr4:6373226-6373477 REVERSE LENGTH=83	107.669	7.18023	6.52044	59.9103	15.2803	5.29861	0	0	0	0	0	3.35287e-14	0	0	0	0	0	9.05042e-13	2.37352	255.554	4.39677	31.5698	5.33001	34.754	4.89603	293.323	2.22264	33.9626	6.53969	34.6513	3.65913	372.615	6.41179	47.7562	7.86354	51.7293	7.34013	428.494	3.25604	47.8106
Glyma05g37100	Glyma.05g214800	NA	NA	NA	NA	NA	NA	NA	NA	19.5184	25.0043	7.28033	54.1526	56.6712	36.2298	0	0	0	2.22045e-16	0	0	0	0	0	1.58072e-14	0	0	1.69537	33.091	2.63806	65.963	4.14556	30.1811	0.408003	22.0944	0.952561	53.9827	0.817461	29.6165	3.3598	62.0227	4.94532	128.269	7.86208	57.7472	0.786297	41.4903	1.79381	97.688
Glyma05g37105	Glyma.05g214700	NA	GO:0006661 GO:0008150	GO:0003674	GO:0005739	biological process; "phosphatidylinositol biosynthetic process"	molecular function	mitochondrion	AT4G23760.1|Symbols:|Cox19-like CHCH family protein|chr4:12381845-12382850 FORWARD LENGTH=116	19.5184	25.0043	7.28033	54.1526	56.6712	36.2298	0	0	0	2.22045e-16	0	0	0	0	0	1.58072e-14	0	0	1.69537	33.091	2.63806	65.963	4.14556	30.1811	0.408003	22.0944	0.952561	53.9827	0.817461	29.6165	1.95391	36.0695	2.87597	74.5953	4.57222	33.5831	0.457274	24.1288	1.0432	56.8108
Glyma02g01960	Glyma.02g016100	NA	GO:0006355 GO:0008219 GO:0009723 GO:0009735 GO:0009753 GO:0009873 GO:0010286 GO:0045893 GO:0051707	GO:0003677 GO:0003700 GO:0005515	GO:0005634 GO:0005737 GO:0005886	cell death; "ethylene mediated signaling pathway"; "heat acclimation"; "positive regulation of transcription, DNA-dependent"; "regulation of transcription, DNA-dependent"; "response to cytokinin stimulus"; "response to ethylene stimulus"; "response to jasmonic acid stimulus"; "response to other organism"	DNA binding; "protein binding"; "sequence-specific DNA binding transcription factor activity"	cytoplasm; "nucleus"; "plasma membrane"	AT3G16770.1|Symbols:RAP2.3, ATEBP, ERF72, EBP|ethylene-responsive element binding protein|chr3:5705784-5706768 FORWARD LENGTH=248	11.8283	26.1558	21.3316	32.5698	63.6314	40.5237	0	0	0	0	0	0	0	0	0	0	0	0	49.1658	581.549	24.915	651.673	24.2812	517.956	17.5441	571.408	10.4782	666.74	11.0357	447.209	34.948	390.965	16.7526	454.529	16.5171	355.467	12.1273	384.875	7.07751	432.766
Glyma13g37760	Glyma.13g301800	NA	GO:0009611	GO:0003674	GO:0005634	response to wounding	molecular function	nucleus	AT4G10270.1|Symbols:|Wound-responsive family protein|chr4:6374805-6375077 FORWARD LENGTH=90	85.0308	28.0204	19.5613	107.372	25.8961	14.4919	0	1.0142e-08	6.57325e-06	0	1.45319e-07	8.2797e-05	0	1.05318e-07	5.77532e-05	0	1.49159e-06	0.000754758	0.339074	28.8317	0.293118	8.21329	0.296112	5.79233	0.408003	43.8079	0.31752	8.22254	0.408731	5.92329	1.47438	118.57	1.20564	35.0432	1.23218	24.3172	0	180.501	0	32.648
Glyma13g05230	Glyma.13g064300	NA	GO:0001666 GO:0009862 GO:0010089 GO:0010310 GO:0044036 GO:0055114	GO:0047800	GO:0005634	cell wall macromolecule metabolic process; "oxidation-reduction process"; "regulation of hydrogen peroxide metabolic process"; "response to hypoxia"; "systemic acquired resistance, salicylic acid mediated signaling pathway"; "xylem development"	cysteamine dioxygenase activity	nucleus	AT5G39890.1|Symbols:|Protein of unknown function (DUF1637)|chr5:15974543-15976013 FORWARD LENGTH=276	68.1212	17.9506	3.62578	69.4915	26.8969	4.52872	0	0	0	0	0	0	0	0	0	0	0	0	2.71259	184.785	6.44859	115.756	13.6211	49.3872	2.85602	198.469	5.71537	153.726	11.4445	51.8288	1.61974	104.356	3.64238	67.8228	7.78355	28.4722	1.65842	112.297	3.24294	83.8191
Glyma20g24780	Glyma.20g113800	NA	GO:0008152	GO:0016787	GO:0005575	metabolic process	hydrolase activity	cellular component	AT5G16080.1|Symbols:AtCXE17, CXE17|carboxyesterase 17|chr5:5252533-5253567 REVERSE LENGTH=344	12.5614	84.0612	8.75111	14.005	103.584	22.4625	0.00059376	0	0.000183444	0.000208009	0	2.47163e-07	0.013002	0	0.00121597	0.00438991	0	3.42808e-06	0.339074	4.25923	0.293118	24.6399	0.592223	5.18261	0.408003	5.71408	0.31752	32.8901	0.408731	9.1811	0	3.15845	0	18.9566	0.444365	3.92325	0	4.24532	0.236568	23.5479
Glyma18g01330	Glyma.18g009700	1.2.1.12	GO:0006007 GO:0006094 GO:0006096 GO:0006098 GO:0006833 GO:0006972 GO:0006979 GO:0007010 GO:0007030 GO:0009060 GO:0009266 GO:0009408 GO:0009651 GO:0009744 GO:0010154 GO:0010498 GO:0034976 GO:0042542 GO:0046686 GO:0048316 GO:0051775	GO:0000166 GO:0004365 GO:0005507 GO:0008886 GO:0016620 GO:0050661 GO:0051287	GO:0005634 GO:0005737 GO:0005739 GO:0005740 GO:0005774 GO:0005829 GO:0005886 GO:0009507 GO:0016020 GO:0048046	Golgi organization; "aerobic respiration"; "cytoskeleton organization"; "fruit development"; "gluconeogenesis"; "glucose catabolic process"; "glycolysis"; "hyperosmotic response"; "pentose-phosphate shunt"; "proteasomal protein catabolic process"; "response to cadmium ion"; "response to endoplasmic reticulum stress"; "response to heat"; "response to hydrogen peroxide"; "response to oxidative stre…	NADP binding; "NAD binding"; "copper ion binding"; "glyceraldehyde-3-phosphate dehydrogenase (NAD+) (phosphorylating) activity"; "glyceraldehyde-3-phosphate dehydrogenase (NADP+) (non-phosphorylating) activity"; "nucleotide binding"; "oxidoreductase activity, acting on the aldehyde or oxo group of donors, NAD or NADP as acceptor"	apoplast; "chloroplast"; "cytoplasm"; "cytosol"; "membrane"; "mitochondrial envelope"; "mitochondrion"; "nucleus"; "plasma membrane"; "vacuolar membrane"	AT3G04120.1|Symbols:GAPC, GAPC-1, GAPC1|glyceraldehyde-3-phosphate dehydrogenase C subunit 1|chr3:1081077-1083131 FORWARD LENGTH=338	22.7787	38.3249	13.0305	18.0305	70.54	20.5	0	0	0	0	0	0	0	0	0	0	0	0	18.31	417.077	69.4689	2662.39	87.9451	1145.97	24.8882	448.746	40.9601	2889.33	68.6667	1407.67	11.6107	250.138	41.6698	1656.59	53.3687	701.599	15.3475	269.64	24.6812	1673.03
Glyma04g09180	Glyma.04g086900	2.7.1.11	GO:0006096 GO:0010053	GO:0003872 GO:0005524	GO:0005737 GO:0005829 GO:0005945	glycolysis; "root epidermal cell differentiation"	6-phosphofructokinase activity; "ATP binding"	6-phosphofructokinase complex; "cytoplasm"; "cytosol"	AT4G26270.1|Symbols:PFK3|phosphofructokinase 3|chr4:13301094-13304030 REVERSE LENGTH=489	14.1966	44.1967	13.4906	7.6341	81.7514	21.0383	0	0	0	0	0	0	0	0	0	0	0	0	4.40796	62.578	11.1385	492.284	17.1745	231.693	6.93605	52.9505	7.30297	597.028	11.8532	249.371	2.23232	29.9731	5.33586	244.628	8.32351	113.287	3.4159	25.4099	3.51441	276.089
Glyma07g04850	Glyma.07g043500	NA	GO:0009733 GO:0016126	GO:0003674	GO:0005634	response to auxin stimulus; "sterol biosynthetic process"	molecular function	nucleus	AT1G72430.1|Symbols:|SAUR-like auxin-responsive protein family|chr1:27265150-27265509 REVERSE LENGTH=119	13.6887	73.5536	15.1858	44.816	17.6394	13.7673	0	0	1.45439e-14	0	5.5167e-13	4.21765e-11	0	0	3.10326e-13	0	9.5718e-12	8.92195e-10	4.06889	55.6977	0.293118	21.5599	1.18445	17.9867	0.816005	36.5701	0.952561	16.8026	1.22619	16.8814	4.54807	58.8818	0.309923	23.6467	1.26699	19.4111	0.88699	38.734	1.01176	17.15
Glyma02g12050	Glyma.02g108300	NA	NA	GO:0008270	GO:0005634	NA	zinc ion binding	nucleus	AT1G26800.1|Symbols:|RING/U-box superfamily protein|chr1:9285576-9286190 REVERSE LENGTH=204	25.7132	40.6211	14.6653	24.7048	58.3976	14.1203	0	0	0	0	0	0	0	0	0	0	0	0	18.31	470.809	12.0178	488.177	13.325	195.415	20.4001	503.982	19.0512	1112.54	15.9405	225.085	17.3882	422.866	10.7957	454.9	12.1098	179.172	18.8397	453.518	17.1919	964.763
Glyma13g37731		NA	NA	NA	NA	NA	NA	NA	NA	115.951	11.3833	12.3545	62.0889	15.7629	7.97055	0	0.00108813	0.000777615	0	0.000105201	0.00891366	0	0.00493839	0.00445603	0	0.000663786	0.0455477	0.339074	39.316	0.293118	3.33665	0.296112	3.65831	0.816005	50.6648	0.31752	5.00502	0.408731	3.25781	0	62.968	0	5.54423	0	5.98117	1.34377	81.2978	0	7.73929
Glyma15g25400	Glyma.15g207700	NA	GO:0055114	GO:0047800	GO:0005575	oxidation-reduction process	cysteamine dioxygenase activity	cellular component	AT1G18490.1|Symbols:|Protein of unknown function (DUF1637)|chr1:6367116-6368640 FORWARD LENGTH=282	75.3682	24.6273	5.06852	21.0075	38.056	13.4775	0	0	5.9875e-10	1.3655e-11	0	0	0	0	8.81688e-09	7.17515e-10	0	0	0.339074	25.5554	2.34494	57.7497	3.84945	19.511	0.816005	17.1422	1.5876	60.4178	2.04365	27.5433	0.265329	18.9132	1.73573	44.3417	2.88266	14.7407	0.620952	12.7108	1.1805	43.171
Glyma13g16950	Glyma.13g109800	NA	GO:0006569 GO:0007165 GO:0009414 GO:0009611 GO:0009620 GO:0009684 GO:0009694 GO:0009695 GO:0009723 GO:0009733 GO:0009738 GO:0009753 GO:0009867 GO:0010193 GO:0042538 GO:0055114	GO:0003824 GO:0010181 GO:0016491 GO:0016629	GO:0005777	abscisic acid mediated signaling pathway; "hyperosmotic salinity response"; "indoleacetic acid biosynthetic process"; "jasmonic acid biosynthetic process"; "jasmonic acid mediated signaling pathway"; "jasmonic acid metabolic process"; "oxidation-reduction process"; "response to auxin stimulus"; "response to ethylene stimulus"; "response to fungus"; "response to jasmonic acid stimulus"; "response …	12-oxophytodienoate reductase activity; "FMN binding"; "catalytic activity"; "oxidoreductase activity"	peroxisome	AT2G06050.3|Symbols:OPR3|oxophytodienoate-reductase 3|chr2:2359240-2361971 REVERSE LENGTH=391	-1.03492	50.787	-1.94261	1.55611	126.103	11.5935	0.980637	9.99201e-16	0.576872	0.538949	0	0.000671102	0.985038	1.84561e-14	0.974433	0.970956	0	0.00489392	0.339074	0.327633	0.293118	14.8866	0.592223	0.304859	1.22401	1.90469	0.635041	80.0803	0.408731	4.73863	0.277589	0.253681	0	11.9585	0.463979	0.240965	0.974466	1.47757	0.49402	59.8647
Glyma08g08520	Glyma.08g080400	NA	GO:0055114	GO:0003824 GO:0008762 GO:0009055 GO:0016491 GO:0016614 GO:0050660	GO:0005886 GO:0009507 GO:0048046	oxidation-reduction process	UDP-N-acetylmuramate dehydrogenase activity; "catalytic activity"; "electron carrier activity"; "flavin adenine dinucleotide binding"; "oxidoreductase activity"; "oxidoreductase activity, acting on CH-OH group of donors"	apoplast; "chloroplast"; "plasma membrane"	AT4G20840.1|Symbols:|FAD-binding Berberine family protein|chr4:11157916-11159535 FORWARD LENGTH=539	32.8528	33.0291	17.5022	14.0828	55.3201	22.935	0	0	0	0	0	0	0	0	0	0	0	0	2.71259	89.1163	7.32795	242.035	10.0678	176.209	4.89603	68.9499	4.7628	263.479	9.40081	215.608	1.37785	42.8121	3.52095	120.634	4.89391	86.4156	2.41844	33.1868	2.29887	122.208
Glyma13g08190	Glyma.13g041300	NA	GO:0008150	GO:0051119	GO:0005886 GO:0005887 GO:0016020 GO:0016021	biological process	sugar transmembrane transporter activity	integral to membrane; "integral to plasma membrane"; "membrane"; "plasma membrane"	AT5G53190.1|Symbols:SWEET3, AtSWEET3|Nodulin MtN3 family protein|chr5:21572417-21574284 REVERSE LENGTH=263	10.6289	10.5077	92.6587	16.806	13.511	82.6039	0.00215597	0.00198068	0	3.09289e-05	0.000447851	0	0.0393663	0.00840606	0	0.000780426	0.00246493	0	0.339074	3.60397	0.293118	3.07998	0.296112	27.4374	0.408003	6.85689	0.31752	4.29002	0.408731	33.7628	0	3.44652	0.280356	3.05583	0.286529	26.7853	0.401186	6.56976	0	3.96099
Glyma07g00780	Glyma.07g005800	NA	NA	NA	NA	NA	NA	NA	NA	-1.03492	40.2793	52.5066	-1.07105	43.9108	38.4036	0.980637	1.78424e-12	1.44329e-15	0.961295	1.05094e-12	1.93956e-12	0.985038	2.63526e-11	3.28255e-14	0.970956	1.79096e-11	4.62074e-11	0.339074	0.327633	0.293118	11.8066	0.296112	15.5478	0.408003	0.380939	0.31752	13.9426	0.408731	15.6967	0	0.361689	0	13.5224	0	17.5215	0	0	0	14.8605
Glyma19g39990	Glyma.19g212300	NA	GO:0009409 GO:0009741 GO:0015824 GO:0042545	GO:0004857 GO:0030599	GO:0005576 GO:0005618	cell wall modification; "proline transport"; "response to brassinosteroid stimulus"; "response to cold"	enzyme inhibitor activity; "pectinesterase activity"	cell wall; "extracellular region"	AT4G02330.1|Symbols:ATPMEPCRB|Plant invertase/pectin methylesterase inhibitor superfamily|chr4:1032479-1034928 FORWARD LENGTH=573	33.8191	11.3833	26.4249	34.0789	9.85178	58.6922	0	2.78222e-13	0	0	1.47498e-08	0	0	4.37142e-12	0	0	1.7266e-07	0	0.678148	22.9343	1.46559	16.6832	0.888335	23.4742	0.816005	27.8085	1.27008	12.5126	0.408731	23.9893	0.402505	12.8743	0.822846	9.71626	0.504577	13.4519	0.470992	15.64	0.716329	6.78155
Glyma02g38240	Glyma.02g217800	NA	NA	GO:0003677 GO:0003700	GO:0005634	NA	DNA binding; "sequence-specific DNA binding transcription factor activity"	nucleus	AT5G65640.1|Symbols:bHLH093|beta HLH protein 93|chr5:26237137-26238904 FORWARD LENGTH=351	44.1718	7.62778	8.73052	97.1014	6.53032	9.32313	0	0	0	0	0	0	0	0	0	0	0	0	2.37352	104.843	13.1903	100.613	7.40279	64.6302	1.22401	118.853	17.4636	114.043	6.13096	57.1598	0.970893	40.561	5.1038	40.3835	2.89787	25.5247	0.486897	46.0683	6.7881	42.5975
Glyma15g02850	Glyma.15g024600	3.2.1.26	GO:0002679 GO:0005975 GO:0006865 GO:0009611 GO:0010167 GO:0010200 GO:0015706 GO:0080167	GO:0004553 GO:0004564	GO:0005576 GO:0005618 GO:0005886	amino acid transport; "carbohydrate metabolic process"; "nitrate transport"; "respiratory burst involved in defense response"; "response to chitin"; "response to karrikin"; "response to nitrate"; "response to wounding"	beta-fructofuranosidase activity; "hydrolase activity, hydrolyzing O-glycosyl compounds"	cell wall; "extracellular region"; "plasma membrane"	AT3G13790.1|Symbols:ATCWINV1, ATBFRUCT1|Glycosyl hydrolases family 32 protein|chr3:4533084-4535831 REVERSE LENGTH=584	23.8344	9.98228	26.0817	21.341	12.5727	76.0825	0	2.47279e-11	0	0	2.22045e-16	0	0	3.31264e-10	0	0	4.8021e-15	0	2.03444	48.4897	1.46559	14.6299	0.888335	23.1693	2.85602	60.9502	1.90512	23.9526	0.408731	31.0973	1.07958	24.3362	0.735669	7.61771	0.451119	11.8705	1.47382	30.6478	0.960656	11.6065
Glyma04g04510	Glyma.04g042500	NA	GO:0006468 GO:0048544	GO:0004672 GO:0004674 GO:0005524 GO:0016772 GO:0030246	GO:0005886	protein phosphorylation; "recognition of pollen"	ATP binding; "carbohydrate binding"; "protein kinase activity"; "protein serine/threonine kinase activity"; "transferase activity, transferring phosphorus-containing groups"	plasma membrane	AT2G19130.1|Symbols:|S-locus lectin protein kinase family protein|chr2:8293789-8296275 FORWARD LENGTH=828	71.9863	22.4482	9.93732	29.6744	19.9062	15.5788	0	0	0	0	0	0	0	0	0	0	0	0	3.39074	244.087	6.44859	144.759	6.81057	67.6788	9.38406	278.466	7.93801	158.016	6.53969	101.881	1.41977	96.6629	2.55416	59.476	2.72905	27.3604	3.8211	110.487	3.15842	60.4171
Glyma06g45240	Glyma.06g297600	NA	GO:0009611	GO:0003674	GO:0005634	response to wounding	molecular function	nucleus	AT4G10265.1|Symbols:|Wound-responsive family protein|chr4:6373226-6373477 REVERSE LENGTH=83	49.0645	13.3973	12.7957	69.6515	14.8871	9.00569	0	0	0	0	0	4.06342e-14	0	0	0	0	0	1.09032e-12	3.05167	149.728	2.93118	39.2698	2.07278	26.5228	2.04001	142.09	2.85768	42.5427	2.86111	25.7663	4.30742	199.883	3.91365	54.389	2.79987	36.1448	2.80019	190.046	3.83292	54.833
Glyma08g06340	Glyma.08g058900	NA	GO:0006970 GO:0009611 GO:0009617 GO:0009651 GO:0009693 GO:0009737 GO:0009751 GO:0009753 GO:0009961 GO:0010200	GO:0003674	GO:0005634	ethylene biosynthetic process; "response to 1-Aminocyclopropane-1-carboxylic Acid"; "response to abscisic acid stimulus"; "response to bacterium"; "response to chitin"; "response to jasmonic acid stimulus"; "response to osmotic stress"; "response to salicylic acid stimulus"; "response to salt stress"; "response to wounding"	molecular function	nucleus	AT1G61340.1|Symbols:|F-box family protein|chr1:22628526-22629741 FORWARD LENGTH=185	12.0092	66.9864	6.73162	8.47482	54.3818	19.9264	0	0	4.996e-15	0	0	0	0	0	1.09934e-13	0	0	0	2.37352	28.5041	1.17247	78.5396	3.84945	25.9131	5.30403	44.9508	3.1752	172.673	1.63492	32.5781	2.46073	27.9493	1.14983	79.8972	3.81921	25.938	5.34751	44.1592	3.12808	163.468
Glyma01g17590	Glyma.01g078700	NA	NA	NA	NA	NA	NA	NA	NA	2.80675	1.54524	55.5953	2.27988	4.9862	105.066	1.29224e-05	0.145035	0	1.88339e-06	4.92956e-10	0	0.000400041	0.333512	0	5.7776e-05	6.71171e-09	0	7.12056	19.9856	4.983	7.69996	0.592223	32.9248	17.5441	39.9986	4.44528	22.1651	0.408731	42.9439	17.6096	46.7461	11.657	18.6851	1.4016	78.615	42.193	93.7331	10.4465	50.0543
Glyma06g45370	Glyma.06g298600	NA	GO:0009611	GO:0003674	GO:0005634	response to wounding	molecular function	nucleus	AT4G10265.1|Symbols:|Wound-responsive family protein|chr4:6373226-6373477 REVERSE LENGTH=83	35.862	19.6493	6.60118	59.574	24.5128	16.9444	0	0	0	0	0	0	0	0	0	0	0	0	11.8676	425.596	7.32795	143.989	15.1017	99.689	12.6481	753.497	11.1132	272.416	10.627	180.068	14.3459	486.58	8.37929	170.792	17.4701	116.348	14.8684	863.098	12.7655	300.701
Glyma01g01370	Glyma.01g010200	2.7.1.19	GO:0000165 GO:0005975 GO:0006098 GO:0006364 GO:0006612 GO:0008152 GO:0009058 GO:0009409 GO:0009595 GO:0009637 GO:0009657 GO:0009697 GO:0009773 GO:0009814 GO:0009862 GO:0009867 GO:0009902 GO:0010103 GO:0010114 GO:0010200 GO:0010207 GO:0010218 GO:0010310 GO:0010363 GO:0015979 GO:0018119 GO:0019344 GO:0019684 GO:0031348 GO:0035304 GO:0042742 GO:0043900 GO:0050832	GO:0005515 GO:0005524 GO:0008974 GO:0016301	GO:0009507 GO:0009535 GO:0009570 GO:0009579 GO:0009941 GO:0010319 GO:0016020 GO:0048046	MAPK cascade; "biosynthetic process"; "carbohydrate metabolic process"; "chloroplast relocation"; "cysteine biosynthetic process"; "defense response, incompatible interaction"; "defense response to bacterium"; "defense response to fungus"; "detection of biotic stimulus"; "jasmonic acid mediated signaling pathway"; "metabolic process"; "negative regulation of defense response"; "pentose-phosphate …	ATP binding; "kinase activity"; "phosphoribulokinase activity"; "protein binding"	apoplast; "chloroplast"; "chloroplast envelope"; "chloroplast stroma"; "chloroplast thylakoid membrane"; "membrane"; "stromule"; "thylakoid"	AT1G32060.1|Symbols:PRK|phosphoribulokinase|chr1:11532668-11534406 FORWARD LENGTH=395	5.3681	15.4331	7.61861	5.602	104.71	23.9117	4.31068e-08	0	9.35543e-08	7.1636e-08	0	3.63043e-14	1.8202e-06	0	1.07607e-06	2.62577e-06	0	9.78987e-13	3.05167	16.3817	2.34494	36.1898	1.48056	11.2798	3.26402	18.2851	0.635041	66.4953	0.817461	19.5469	1.92177	9.75697	1.39687	22.3627	0.892267	6.85825	1.9989	10.9113	0.380016	38.2378
Glyma16g20490	Glyma.16g109300	NA	GO:0009639 GO:0009687 GO:0048838 GO:0050832 GO:0055114	GO:0005506 GO:0009055 GO:0010295 GO:0016705 GO:0019825 GO:0020037	GO:0005576	abscisic acid metabolic process; "defense response to fungus"; "oxidation-reduction process"; "release of seed from dormancy"; "response to red or far red light"	(+)-abscisic acid 8'-hydroxylase activity; "electron carrier activity"; "heme binding"; "iron ion binding"; "oxidoreductase activity, acting on paired donors, with incorporation or reduction of molecular oxygen"; "oxygen binding"	extracellular region	AT4G19230.1|Symbols:CYP707A1|cytochrome P450, family 707, subfamily A, polypeptide 1|chr4:10521524-10523517 FORWARD LENGTH=467	6.28069	19.5559	142.077	-4.28418	1.59505	19.9264	0.00328674	1.22125e-15	0	0.143573	0.211476	1.12993e-11	0.055574	2.24731e-14	0	0.634995	0.469517	2.51599e-10	0.678148	4.25923	0.879354	17.1966	0.296112	42.0706	1.63201	0.380939	3.81024	6.07753	0.817461	16.2891	0.361639	2.1482	0.443583	8.9984	0	21.6609	0.846347	0.192495	1.93081	2.95948
Glyma16g16530	Glyma.16g108700	NA	GO:0008150	GO:0003674	NA	biological process	molecular function	NA	AT2G35612.1|Symbols:|FUNCTIONS IN: molecular_function unknown; INVOLVED IN: biological_process unknown; LOCATED IN: endomembrane system; EXPRESSED IN: flower; BEST Arabidopsis thaliana protein match is: Copper amine oxidase family protein (TAIR:AT1G31670.1); Has 35333 Blast hits to 34131 proteins in 2444 species: Archae - 798; Bacteria - 22429; Metazoa - 974; Fungi - 991; Plants - 531; Viruses - …	-1.03492	9.63202	75.1565	-1.07105	4.50367	83.3285	0.980637	0.003598	0	0.961295	0.129306	0	0.985038	0.0143547	0	0.970956	0.31758	0	0.339074	0.327633	0.293118	2.82332	0.296112	22.2547	0.408003	0.380939	0.31752	1.43001	0.408731	34.0589	0	0	0	5.92537	0	45.9571	0.848634	0.772062	0	2.79292
Glyma04g06470	Glyma.04g061300	NA	GO:0000165 GO:0002237 GO:0002679 GO:0006355 GO:0006612 GO:0006944 GO:0009595 GO:0009611 GO:0009612 GO:0009620 GO:0009646 GO:0009695 GO:0009697 GO:0009723 GO:0009738 GO:0009751 GO:0009753 GO:0009862 GO:0009863 GO:0009867 GO:0009873 GO:0010200 GO:0010310 GO:0010363 GO:0016045 GO:0030968 GO:0031347 GO:0031348 GO:0035556 GO:0042742 GO:0043069 GO:0043900 GO:0050691 GO:0050776 GO:0050832	GO:0003700 GO:0005515 GO:0043565	GO:0005634	MAPK cascade; "abscisic acid mediated signaling pathway"; "cellular membrane fusion"; "defense response to bacterium"; "defense response to fungus"; "detection of bacterium"; "detection of biotic stimulus"; "endoplasmic reticulum unfolded protein response"; "ethylene mediated signaling pathway"; "intracellular signal transduction"; "jasmonic acid biosynthetic process"; "jasmonic acid mediated sig…	protein binding; "sequence-specific DNA binding"; "sequence-specific DNA binding transcription factor activity"	nucleus	AT1G80840.1|Symbols:WRKY40, ATWRKY40|WRKY DNA-binding protein 40|chr1:30383834-30385356 FORWARD LENGTH=302	32.8528	39.4037	9.26587	28.01	55.17	5.07217	6.01648e-10	3.31379e-12	0.00584876	1.40109e-08	6.66134e-16	0.0677856	3.04905e-08	4.77841e-11	0.0264113	5.52431e-07	1.39767e-14	0.235751	0.339074	11.1395	0.293118	11.5499	0.296112	2.74374	0.408003	11.4282	0.31752	17.5176	0.408731	2.07315	0.329382	10.2344	0	11.0092	0	2.57332	0.385427	10.5195	0	15.5387
Glyma06g03420	Glyma.06g031000	NA	GO:0006499 GO:0009061	GO:0003674	GO:0005634	N-terminal protein myristoylation; "anaerobic respiration"	molecular function	nucleus	AT1G19530.1|Symbols:|unknown protein; FUNCTIONS IN: molecular_function unknown; INVOLVED IN: N-terminal protein myristoylation, anaerobic respiration; LOCATED IN: cellular_component unknown; EXPRESSED IN: leaf apex, inflorescence meristem, hypocotyl, root, flower; EXPRESSED DURING: petal differentiation and expansion stage; Has 47 Blast hits to 47 proteins in 13 species: Archae - 0; Bacteria - 0;…	12.8932	54.2896	8.04915	6.9998	52.4356	20.5785	0	0	1.11022e-16	0	0	0	0	0	2.68991e-15	0	0	0	33.5683	432.804	1.75871	95.4795	3.25723	26.2179	70.5845	494.077	4.44528	233.091	2.04365	42.0554	37.5216	457.546	1.85954	104.721	3.48421	28.2942	76.7247	523.312	4.72157	237.911
Glyma03g24020	Glyma.03g098600	1.3.1.74	GO:0006865 GO:0006979 GO:0009407 GO:0010583 GO:0015824 GO:0046686	GO:0000166 GO:0008270 GO:0016491 GO:0016747 GO:0032440	GO:0005634 GO:0005737 GO:0005829	amino acid transport; "proline transport"; "response to cadmium ion"; "response to cyclopentenone"; "response to oxidative stress"; "toxin catabolic process"	2-alkenal reductase [NAD(P)] activity; "nucleotide binding"; "oxidoreductase activity"; "transferase activity, transferring acyl groups other than amino-acyl groups"; "zinc ion binding"	cytoplasm; "cytosol"; "nucleus"	AT5G16970.1|Symbols:AT-AER, AER|alkenal reductase|chr5:5576291-5578001 REVERSE LENGTH=345	1.28834	54.1145	1.44136	1.24489	99.4828	21.7379	0.738912	0	0.373698	0.773334	0	0	0.985038	0	0.744086	0.970956	0	0	1.01722	1.31053	1.46559	79.3096	2.96112	4.26803	1.22401	1.52375	4.44528	442.229	1.22619	26.6548	0.786142	0.957911	1.07141	60.1427	2.19	3.18463	0.919906	1.11587	3.26452	312.082
Glyma11g04250	Glyma.11g039800	NA	GO:0008150	GO:0003674	GO:0005634	biological process	molecular function	nucleus	AT5G47060.1|Symbols:|Protein of unknown function (DUF581)|chr5:19116843-19117639 FORWARD LENGTH=177	76.9786	4.68466	6.75637	52.6588	4.28474	8.19351	0	1.58984e-13	0	0	0	0	0	2.54671e-12	0	0	0	0	1.01722	78.3044	5.86236	27.4632	4.73779	32.0102	2.04001	107.425	11.4307	48.9777	5.3135	43.5362	0.79862	58.1437	4.35368	21.1567	3.55963	24.2639	1.55751	79.9176	8.52773	35.1123
Glyma01g40340	Glyma.01g195500	NA	GO:0008152	GO:0016597	GO:0005634	metabolic process	amino acid binding	nucleus	AT5G65890.1|Symbols:ACR1|ACT domain repeat 1|chr5:26355701-26357721 FORWARD LENGTH=477	10.1457	41.155	36.4201	11.204	25.8961	28.531	0	0	0	4.66294e-15	0	0	0	0	0	3.10337e-13	0	0	2.71259	27.5212	2.93118	120.633	2.36889	86.2752	2.44802	27.4276	6.66793	172.673	3.26985	93.2918	1.50892	14.4791	1.54235	65.8445	1.26105	46.3356	1.32425	14.4572	3.52458	87.7089
Glyma06g15990	Glyma.06g154400	NA	GO:0006355 GO:0007275 GO:0010089 GO:0043067 GO:0048367	GO:0003677 GO:0003700	GO:0005634	multicellular organismal development; "regulation of programmed cell death"; "regulation of transcription, DNA-dependent"; "shoot system development"; "xylem development"	DNA binding; "sequence-specific DNA binding transcription factor activity"	nucleus	AT5G64530.1|Symbols:ANAC104, XND1|xylem NAC domain 1|chr5:25795360-25796699 FORWARD LENGTH=187	8.59187	46.6825	15.1156	9.39502	54.1419	15.0354	0	0	0	0	0	0	0	0	0	0	0	0	25.0915	215.583	4.68989	218.935	6.51445	98.4696	19.5841	183.993	7.30297	395.397	6.53969	98.3266	35.6711	289.865	6.30684	305.407	8.86283	135.157	27.075	247.86	9.86561	513.286
Glyma01g42130	Glyma.01g212100	NA	GO:0008150	GO:0003674	NA	biological process	molecular function	NA	AT3G60780.1|Symbols:|Protein of unknown function (DUF1442)|chr3:22462695-22463630 FORWARD LENGTH=218	16.3804	31.1082	3.87592	34.2656	54.4381	4.11702	0	0	3.44192e-08	0	0	1.32006e-12	0	0	4.18367e-07	0	0	3.1784e-11	7.12056	116.637	5.56924	173.249	5.0339	19.511	4.08003	139.804	6.35041	345.704	8.99207	37.0206	5.83743	90.4353	4.3188	139.364	3.94927	15.4431	3.25271	108.603	4.94703	258.791
Glyma20g33060	Glyma.20g189300	NA	GO:0006096 GO:0046686	GO:0000287 GO:0003824 GO:0004743 GO:0030955	GO:0005737 GO:0005829 GO:0016020	glycolysis; "response to cadmium ion"	catalytic activity; "magnesium ion binding"; "potassium ion binding"; "pyruvate kinase activity"	cytoplasm; "cytosol"; "membrane"	AT3G52990.1|Symbols:|Pyruvate kinase family protein|chr3:19649046-19652237 FORWARD LENGTH=527	6.7316	39.1724	15.7228	4.93806	49.2534	27.3855	0	0	0	0	0	0	0	0	0	0	0	0	10.1722	68.4754	15.5352	608.553	23.985	377.111	18.3601	90.6634	16.1935	797.586	13.8968	380.571	5.60852	35.7074	8.10234	329.233	12.6554	200.747	9.84423	47.3672	8.48416	401.556
Glyma02g01120	Glyma.02g008200	NA	GO:0006355	GO:0003677 GO:0003700	GO:0005634 GO:0009507	regulation of transcription, DNA-dependent	DNA binding; "sequence-specific DNA binding transcription factor activity"	chloroplast; "nucleus"	AT1G75250.2|Symbols:ATRL6, RSM3, RL6|RAD-like 6|chr1:28244463-28245453 REVERSE LENGTH=97	-1.03492	5.25383	111.19	3.73466	4.91309	31.5199	0.980637	0.00157582	0	0.18874	5.23864e-08	0	0.985038	0.00689803	0	0.736033	5.73572e-07	0	0.339074	0.327633	0.879354	4.61997	0.296112	32.9248	0.408003	1.52375	3.49272	17.1601	1.63492	51.5326	0	1.47726	3.96552	21.6117	1.35094	151.547	0	6.88344	15.8225	74.7021
Glyma07g36010	Glyma.07g232500	NA	GO:0002229 GO:0034635 GO:0046686	NA	GO:0009507 GO:0009536	defense response to oomycetes; "glutathione transport"; "response to cadmium ion"	NA	chloroplast; "plastid"	AT5G12170.2|Symbols:CLT3|CRT (chloroquine-resistance transporter)-like transporter 3|chr5:3931649-3934961 FORWARD LENGTH=452	41.5491	51.1373	10.7634	21.4743	32.6516	47.8234	1.51967e-12	0	0	1.26515e-06	0	0	9.4305e-11	0	0	3.97101e-05	0	0	0.339074	14.0882	1.46559	74.9462	3.25723	35.0588	0.408003	8.76159	1.90512	62.2053	0.817461	39.0937	0	8.09469	0.842217	44.676	1.89367	20.5635	0.24104	5.04369	1.09979	34.5077
Glyma17g01970	Glyma.17g016300	NA	GO:0009733 GO:0010044	GO:0003674	GO:0005737 GO:0005886	response to aluminum ion; "response to auxin stimulus"	molecular function	cytoplasm; "plasma membrane"	AT5G19140.1|Symbols:ATAILP1, AILP1|Aluminium induced protein with YGL and LRDR motifs|chr5:6423398-6425785 FORWARD LENGTH=234	4.78905	44.156	17.872	3.81586	42.9953	26.8917	0	0	0	0	0	0	0	0	0	0	0	0	62.0506	297.163	32.243	1423.72	42.0478	751.479	56.3044	214.849	33.9747	1460.75	29.0199	780.394	67.6385	306.363	33.2463	1522.81	43.8628	790.882	59.6849	221.92	35.1916	1453.99
Glyma09g29200	Glyma.09g162600	NA	GO:0006457 GO:0009408 GO:0009644 GO:0010167 GO:0015706 GO:0034976 GO:0042542	GO:0004866	GO:0005576 GO:0005618 GO:0048046	nitrate transport; "protein folding"; "response to endoplasmic reticulum stress"; "response to heat"; "response to high light intensity"; "response to hydrogen peroxide"; "response to nitrate"	endopeptidase inhibitor activity	apoplast; "cell wall"; "extracellular region"	AT1G17860.1|Symbols:|Kunitz family trypsin and protease inhibitor protein|chr1:6149343-6149933 FORWARD LENGTH=196	-1.03492	37.6524	32.9453	-1.07105	27.022	107.24	0.980637	1.1424e-11	8.27225e-10	0.961295	6.96024e-08	0	0.985038	1.57159e-10	1.20212e-08	0.970956	7.48751e-07	0	0.339074	0.327633	0.293118	11.0366	0.296112	9.7555	0.408003	0.380939	0.31752	8.58004	0.408731	43.8324	0	0	0	20.7345	0	18.0335	0	0	0	15.0007
Glyma01g31670	Glyma.01g126700	NA	GO:0006499 GO:0006952 GO:0009807	GO:0003674	GO:0009507	N-terminal protein myristoylation; "defense response"; "lignan biosynthetic process"	molecular function	chloroplast	AT1G58170.1|Symbols:|Disease resistance-responsive (dirigent-like protein) family protein|chr1:21536188-21536745 FORWARD LENGTH=185	11.5951	17.5128	77.2156	9.33666	19.7035	60.1414	0.00113261	1.57806e-05	0	0.00482877	2.84871e-10	0	0.0228101	0.000105597	0	0.0634641	3.97754e-09	0	0.339074	3.9316	0.293118	5.1333	0.296112	22.8645	0.408003	3.80939	0.635041	12.5126	0.408731	24.5817	0	5.22373	0	7.07602	0	31.0118	0.557387	5.07094	0.847727	16.051
Glyma06g45570	Glyma.06g300400	NA	GO:0006355 GO:0009651 GO:0009723 GO:0009733 GO:0009751 GO:0009753	GO:0003677 GO:0003700	GO:0005634	regulation of transcription, DNA-dependent; "response to auxin stimulus"; "response to ethylene stimulus"; "response to jasmonic acid stimulus"; "response to salicylic acid stimulus"; "response to salt stress"	DNA binding; "sequence-specific DNA binding transcription factor activity"	nucleus	AT2G31180.1|Symbols:ATMYB14, MYB14AT, MYB14|myb domain protein 14|chr2:13286806-13288175 REVERSE LENGTH=249	40.5829	40.2793	9.26587	22.408	33.7775	1.44919	2.95675e-12	1.78424e-12	0.00584876	6.6604e-07	8.30119e-10	0.757724	1.7998e-10	2.63526e-11	0.0264113	2.16974e-05	1.10468e-08	0.860171	0.339074	13.7606	0.293118	11.8066	0.296112	2.74374	0.408003	9.14253	0.31752	10.725	0.408731	0.592329	0	14.9992	0.319552	13.3517	0	3.05301	0.457274	9.98433	0	11.2869
Glyma07g16420	Glyma.07g136800	NA	GO:0008150	GO:0003674	NA	biological process	molecular function	NA	AT2G37750.1|Symbols:|unknown protein; Has 21 Blast hits to 21 proteins in 7 species: Archae - 0; Bacteria - 0; Metazoa - 0; Fungi - 0; Plants - 21; Viruses - 0; Other Eukaryotes - 0 (source: NCBI BLink).|chr2:15831017-15831265 FORWARD LENGTH=82	7.07126	49.583	14.0799	5.46549	39.0174	20.86	0	0	0	0	0	0	0	0	0	0	0	0	126.814	896.733	16.4146	813.885	42.9362	604.536	226.034	1235.38	41.2776	1610.54	42.508	886.717	196.523	1314.32	24.0623	1237.61	63.6759	904.517	340.639	1814.11	60.7851	2279.07
Glyma12g23150	Glyma.12g150500	NA	GO:0001666 GO:0008150 GO:0009862 GO:0010310	GO:0005515	GO:0005634 GO:0005829 GO:0005886 GO:0009506	biological process; "regulation of hydrogen peroxide metabolic process"; "response to hypoxia"; "systemic acquired resistance, salicylic acid mediated signaling pathway"	protein binding	cytosol; "nucleus"; "plasma membrane"; "plasmodesma"	AT4G27450.1|Symbols:|Aluminium induced protein with YGL and LRDR motifs|chr4:13727665-13728683 REVERSE LENGTH=250	3.87981	42.6298	18.4402	3.77412	29.551	35.0221	0	0	0	0	0	0	0	0	0	0	0	0	110.877	430.183	11.1385	474.831	13.325	245.717	86.9046	327.988	20.6388	609.898	6.13096	214.719	125.591	460.85	11.9344	527.748	14.444	268.718	95.7264	352.036	22.2144	630.825
Glyma16g01050	Glyma.16g008500	NA	GO:0006468	GO:0004672 GO:0004674 GO:0005524 GO:0016301 GO:0016772	GO:0005886	protein phosphorylation	ATP binding; "kinase activity"; "protein kinase activity"; "protein serine/threonine kinase activity"; "transferase activity, transferring phosphorus-containing groups"	plasma membrane	AT1G72540.1|Symbols:|Protein kinase superfamily protein|chr1:27314932-27316669 REVERSE LENGTH=450	23.2051	36.4342	8.35513	18.3359	35.4825	11.4003	0	0	0	0	0	0	0	0	0	0	0	0	22.0398	511.436	6.74171	245.629	7.6989	64.3253	33.8642	620.93	11.1132	394.324	6.13096	69.8948	13.5069	296.435	3.9082	147.706	4.51523	38.0606	20.1819	360.581	6.47174	220.667
Glyma10g28900	Glyma.10g147700	NA	GO:0002238	GO:0003674	GO:0005634 GO:0005773	response to molecule of fungal origin	molecular function	nucleus; "vacuole"	AT3G62550.1|Symbols:|Adenine nucleotide alpha hydrolases-like superfamily protein|chr3:23136194-23137074 FORWARD LENGTH=162	4.39902	47.5725	10.0314	4.78551	49.8654	15.8635	0	0	0	0	0	0	0	0	0	0	0	0	90.1937	396.764	22.277	1059.77	34.6451	347.54	100.777	482.268	45.0879	2248.33	34.3334	544.647	107.496	447.241	25.115	1239.37	39.5151	399.916	116.802	544.652	51.0636	2446.88
Glyma10g42520	Glyma.10g278600	NA	NA	NA	NA	NA	NA	NA	NA	6.67921	45.9113	18.7377	6.07856	35.8219	17.8075	0	0	0	0	0	0	0	0	0	0	0	0	73.5791	491.45	12.8972	592.127	13.325	249.68	78.3365	476.173	24.1315	864.439	13.4881	240.189	85.0472	537.251	14.1014	671.573	14.7393	278.635	88.053	521.536	26.5049	912.382
Glyma10g09750	Glyma.10g079900	NA	GO:0000165 GO:0002679 GO:0006612 GO:0006944 GO:0009862 GO:0009867 GO:0010150 GO:0010200 GO:0010310 GO:0010363 GO:0031348 GO:0042742 GO:0043069 GO:0050832 GO:0051607 GO:0051707	GO:0003674	GO:0005739 GO:0009507	MAPK cascade; "cellular membrane fusion"; "defense response to bacterium"; "defense response to fungus"; "defense response to virus"; "jasmonic acid mediated signaling pathway"; "leaf senescence"; "negative regulation of defense response"; "negative regulation of programmed cell death"; "protein targeting to membrane"; "regulation of hydrogen peroxide metabolic process"; "regulation of plant-type…	molecular function	chloroplast; "mitochondrion"	AT2G35980.1|Symbols:YLS9, NHL10, ATNHL10|Late embryogenesis abundant (LEA) hydroxyproline-rich glycoprotein family|chr2:15110635-15111318 FORWARD LENGTH=227	4.29448	17.8046	5.35362	8.99269	99.8313	3.86451	0	0	5.69553e-05	0	0	0.000494363	0	0	0.000420089	0	0	0.00376676	12.2067	52.4213	2.63806	46.9697	1.48056	7.92635	7.75205	69.7118	0.952561	95.0954	2.45238	9.47727	11.3559	46.1239	2.32151	42.8762	1.31812	7.11943	7.0132	61.4533	0.84208	80.7834
Glyma06g06550	Glyma.06g062100	NA	GO:0006468 GO:0007165 GO:0050832	GO:0004672 GO:0004674 GO:0005524 GO:0016301 GO:0016772	GO:0005886	defense response to fungus; "protein phosphorylation"; "signal transduction"	ATP binding; "kinase activity"; "protein kinase activity"; "protein serine/threonine kinase activity"; "transferase activity, transferring phosphorus-containing groups"	plasma membrane	AT5G25110.1|Symbols:CIPK25, SnRK3.25|CBL-interacting protein kinase 25|chr5:8657740-8659206 REVERSE LENGTH=488	38.0557	20.1397	15.7005	22.9915	13.124	20.7234	0	0	0	0	0	0	0	0	0	0	0	0	4.40796	167.748	7.91418	159.389	5.92223	92.9821	6.52804	150.09	10.1606	133.348	6.13096	127.055	2.30509	82.9661	3.91486	81.7865	2.96374	46.9458	3.31977	74.373	5.04902	63.6757
Glyma02g03031		NA	GO:0010190 GO:0010207	GO:0003674	GO:0009507	cytochrome b6f complex assembly; "photosystem II assembly"	molecular function	chloroplast	AT1G59840.2 | Symbols: CCB4 | cofactor assembly of complex C | chr1:22026569-22028174 FORWARD LENGTH=297	7.73007	9.41311	24.2972	4.2015	74.3106	22.4625	0.0146336	5.55112e-16	0	0.0369943	0	0	0.177394	1.04421e-14	0	0.283544	0	0	0.339074	2.62107	2.34494	22.0732	1.48056	35.9734	0.816005	3.42845	0.31752	23.5951	1.22619	27.5433	0	2.59041	2.31788	22.6327	1.48057	36.2933	0.829211	3.39476	0.315286	22.5142
Glyma03g03400	Glyma.03g029100	3.1.1.11	GO:0042545	GO:0004857 GO:0030599	GO:0005576 GO:0005618 GO:0009505 GO:0016020	cell wall modification	enzyme inhibitor activity; "pectinesterase activity"	cell wall; "extracellular region"; "membrane"; "plant-type cell wall"	AT2G45220.1|Symbols:|Plant invertase/pectin methylesterase inhibitor superfamily|chr2:18644281-18646394 REVERSE LENGTH=511	1.93252	18.3884	80.3042	-1.07105	15.7629	49.9971	0.579924	8.58283e-06	0	0.961295	0.000105201	3.33067e-16	0.985038	6.02689e-05	0	0.970956	0.000663786	1.01143e-14	0.339074	0.655267	0.293118	5.38997	0.296112	23.779	0.408003	0.380939	0.31752	5.00502	0.408731	20.4354	0	0.370058	0	3.15805	0	13.7088	0	0	0	2.72899
Glyma03g27220	Glyma.03g117800	NA	GO:0008150	NA	GO:0005575	biological process	NA	cellular component	AT3G60520.1|Symbols:|unknown protein; BEST Arabidopsis thaliana protein match is: unknown protein (TAIR:AT1G02070.1); Has 107 Blast hits to 107 proteins in 14 species: Archae - 0; Bacteria - 0; Metazoa - 0; Fungi - 0; Plants - 107; Viruses - 0; Other Eukaryotes - 0 (source: NCBI BLink).|chr3:22361751-22362467 REVERSE LENGTH=129	3.52894	20.515	46.3294	2.12197	13.9258	43.7173	3.47822e-09	0	0	0.000181201	0	0	1.62582e-07	0	0	0.003897	0	0	7.79871	27.5212	2.05183	42.0931	0.888335	41.156	13.4641	28.5704	6.03289	84.0129	1.22619	53.6058	8.51666	28.4254	2.11957	45.1056	0.928384	43.3937	14.2987	29.5649	6.26047	83.7779
Glyma11g04774	Glyma.11g044400	NA	GO:0008150	GO:0003674	GO:0005634	biological process	molecular function	nucleus	AT5G67020.1|Symbols:|unknown protein; BEST Arabidopsis thaliana protein match is: unknown protein (TAIR:AT3G50340.1); Has 1807 Blast hits to 1807 proteins in 277 species: Archae - 0; Bacteria - 0; Metazoa - 736; Fungi - 347; Plants - 385; Viruses - 0; Other Eukaryotes - 339 (source: NCBI BLink).|chr5:26749962-26751146 FORWARD LENGTH=394	6.62578	11.1139	41.1817	4.66833	43.6293	22.4625	9.57094e-09	0	0	6.81575e-05	0	0	4.2781e-07	0	0	0.00161807	0	0	2.37352	15.7264	3.81053	42.3498	0.888335	36.5831	2.44802	11.4282	1.27008	55.4127	1.63492	36.7244	1.54809	9.70122	2.35099	27.1037	0.55448	23.0374	1.55272	7.06309	0.787175	33.0028
Glyma14g00510	Glyma.14g002000	NA	GO:0006855 GO:0055085	GO:0015238 GO:0015297	GO:0005886 GO:0009507 GO:0016020	drug transmembrane transport; "transmembrane transport"	antiporter activity; "drug transmembrane transporter activity"	chloroplast; "membrane"; "plasma membrane"	AT4G38380.1|Symbols:|MATE efflux family protein|chr4:17971855-17974787 REVERSE LENGTH=560	12.5614	29.8593	12.7957	24.2753	38.5064	11.1709	2.7038e-09	0	0	1.8425e-07	0	0	1.27595e-07	0	0	6.4565e-06	0	0	1.01722	12.7777	2.93118	87.5228	4.14556	53.0455	0.408003	9.9044	3.1752	122.266	4.90477	54.7904	0.567174	6.73822	1.54598	47.8845	2.21202	28.5559	0.221227	5.2329	1.68231	62.2503
Glyma01g39451	Glyma.01g187600	NA	GO:0006355 GO:0007623 GO:0009409 GO:0009908 GO:0010114 GO:0010154 GO:0010187 GO:0048440	GO:0003677 GO:0003700 GO:0005515	GO:0005634	carpel development; "circadian rhythm"; "flower development"; "fruit development"; "negative regulation of seed germination"; "regulation of transcription, DNA-dependent"; "response to cold"; "response to red light"	DNA binding; "protein binding"; "sequence-specific DNA binding transcription factor activity"	nucleus	AT4G36930.1|Symbols:SPT|basic helix-loop-helix (bHLH) DNA-binding superfamily protein|chr4:17414167-17415945 FORWARD LENGTH=373	22.224	38.0902	24.1943	13.0713	26.2714	39.8527	8.64202e-07	0	4.22218e-13	0.000391588	0	6.63025e-13	3.17411e-05	0	8.13141e-12	0.00771989	0	1.63493e-11	0.339074	7.53557	0.586236	22.3299	0.592223	14.3284	0.408003	5.33314	0.952561	25.0251	0.408731	16.2891	0	4.90735	0.381831	15.0868	0.390237	9.5254	0.273197	3.47965	0.623256	15.7345
Glyma19g37420	Glyma.19g190100	2.7.1.40	GO:0006096 GO:0046686	GO:0000287 GO:0003824 GO:0004743 GO:0030955	GO:0005737 GO:0005829 GO:0016020	glycolysis; "response to cadmium ion"	catalytic activity; "magnesium ion binding"; "potassium ion binding"; "pyruvate kinase activity"	cytoplasm; "cytosol"; "membrane"	AT3G52990.1|Symbols:|Pyruvate kinase family protein|chr3:19649046-19652237 FORWARD LENGTH=527	15.4601	44.2197	11.1105	4.04589	51.7922	21.2307	8.46837e-05	0	0	0.0137442	0	0	0.00227793	0	0	0.1418	0	0	0.339074	5.24213	1.75871	77.7696	7.10668	78.9586	1.22401	4.9522	1.5876	82.2253	4.08731	86.7762	0.17592	2.57229	0.863125	39.5915	3.52851	39.5518	0.617559	2.43463	0.782702	38.955
Glyma10g23790	Glyma.U032500	1.7.3.3	GO:0006144 GO:0006635 GO:0055114	GO:0004846	GO:0005739 GO:0005777	fatty acid beta-oxidation; "oxidation-reduction process"; "purine nucleobase metabolic process"	urate oxidase activity	mitochondrion; "peroxisome"	AT2G26230.1|Symbols:|uricase / urate oxidase / nodulin 35, putative|chr2:11164956-11166968 FORWARD LENGTH=309	7.5663	32.2566	21.7276	5.37525	23.3462	37.1614	0	0	0	0	0	0	0	0	0	0	0	0	20.0054	151.367	21.6907	699.669	14.2134	308.823	28.5602	153.518	32.3871	756.116	8.58334	318.969	16.2101	116.001	16.6254	556.294	11.0215	241.599	22.5047	117.873	24.9371	559.453
Glyma08g18690	Glyma.08g175200	NA	GO:0006094 GO:0006096 GO:0006635 GO:0006979 GO:0009407 GO:0009651 GO:0010583 GO:0016036 GO:0019375 GO:0042631 GO:0043161 GO:0046686 GO:0051788 GO:0080129	GO:0004364 GO:0043295	GO:0005737 GO:0005774 GO:0005829 GO:0005886 GO:0009507 GO:0009570	cellular response to phosphate starvation; "cellular response to water deprivation"; "fatty acid beta-oxidation"; "galactolipid biosynthetic process"; "gluconeogenesis"; "glycolysis"; "proteasomal ubiquitin-dependent protein catabolic process"; "proteasome core complex assembly"; "response to cadmium ion"; "response to cyclopentenone"; "response to misfolded protein"; "response to oxidative stres…	glutathione binding; "glutathione transferase activity"	chloroplast; "chloroplast stroma"; "cytoplasm"; "cytosol"; "plasma membrane"; "vacuolar membrane"	AT1G78380.1|Symbols:ATGSTU19, GST8, GSTU19|glutathione S-transferase TAU 19|chr1:29486659-29487819 REVERSE LENGTH=219	2.98662	51.6627	6.27531	1.58723	55.2638	13.5165	0.000676167	0	0	0.00845121	0	0	0.0145651	0	0	0.0985397	0	0	3.72982	11.1395	4.10365	212.005	6.21834	39.022	20.4001	32.3798	19.0512	1052.84	10.627	143.64	3.99238	11.2773	4.15504	222.671	6.36977	40.3275	21.235	32.8422	19.3777	1029.07
Glyma13g01110	Glyma.13g095300	2.4.1.207	GO:0005975 GO:0006073	GO:0004553 GO:0016762 GO:0016798	GO:0005576 GO:0005618 GO:0005794 GO:0048046	carbohydrate metabolic process; "cellular glucan metabolic process"	hydrolase activity, acting on glycosyl bonds; "hydrolase activity, hydrolyzing O-glycosyl compounds"; "xyloglucan:xyloglucosyl transferase activity"	Golgi apparatus; "apoplast"; "cell wall"; "extracellular region"	AT4G25810.1|Symbols:XTR6, XTH23|xyloglucan endotransglycosylase 6|chr4:13128694-13129715 FORWARD LENGTH=286	18.569	19.4232	10.2954	19.8293	27.3035	29.8534	0	0	0	0	0	0	0	0	0	0	0	0	7.79871	144.814	6.44859	125.253	5.33001	54.8747	8.56806	169.899	7.62049	208.066	2.04365	61.0099	7.28372	127.918	5.69712	114.786	4.7639	49.4823	7.78193	150.361	6.76314	177.447
Glyma07g06320	Glyma.07g057400	NA	GO:0000165 GO:0006355 GO:0006612 GO:0009595 GO:0009697 GO:0009751 GO:0009816 GO:0009862 GO:0009867 GO:0010150 GO:0010193 GO:0010200 GO:0010310 GO:0010363 GO:0031347 GO:0031348 GO:0042542 GO:0042742 GO:0043900 GO:0045893 GO:0050832	GO:0003677 GO:0003700 GO:0005515 GO:0043565	GO:0005634 GO:0009507	MAPK cascade; "defense response to bacterium"; "defense response to bacterium, incompatible interaction"; "defense response to fungus"; "detection of biotic stimulus"; "jasmonic acid mediated signaling pathway"; "leaf senescence"; "negative regulation of defense response"; "positive regulation of transcription, DNA-dependent"; "protein targeting to membrane"; "regulation of defense response"; "re…	DNA binding; "protein binding"; "sequence-specific DNA binding"; "sequence-specific DNA binding transcription factor activity"	chloroplast; "nucleus"	AT4G23810.1|Symbols:WRKY53, ATWRKY53|WRKY family transcription factor|chr4:12392666-12393739 REVERSE LENGTH=324	47.574	21.1196	7.88629	31.3297	11.1046	5.85715	0	0	0	0	0	0	0	0	0	0	0	0	5.76426	274.229	12.311	260.002	14.8056	116.761	7.34405	230.087	16.1935	179.823	14.7143	86.1839	3.40427	153.174	6.87752	150.671	8.36778	66.5772	4.21784	128.761	9.08776	96.9757
Glyma04g06830	Glyma.04g064400	NA	GO:0008150 GO:0009873 GO:0010200	GO:0003674	GO:0005773 GO:0005886	biological process; "ethylene mediated signaling pathway"; "response to chitin"	molecular function	plasma membrane; "vacuole"	AT5G64870.1|Symbols:|SPFH/Band 7/PHB domain-containing membrane-associated protein family|chr5:25929776-25931308 REVERSE LENGTH=479	13.5276	21.8909	18.7892	4.2015	38.2812	45.6495	0.000310706	2.57605e-12	0	0.0369943	4.2937e-11	8.99281e-15	0.00733123	3.75963e-11	0	0.283544	6.44888e-10	2.5269e-13	0.339074	4.58687	0.586236	12.8333	1.18445	22.2547	0.816005	3.42845	0.31752	12.1551	0.408731	18.6584	0.308906	3.95221	0.505201	11.4721	1.03265	19.575	0.722935	2.95967	0.274877	10.1117
Glyma10g21980	Glyma.10g100700	NA	GO:0008150	GO:0003674	GO:0005634	biological process	molecular function	nucleus	AT3G20898.1|Symbols:|unknown protein; FUNCTIONS IN: molecular_function unknown; INVOLVED IN: biological_process unknown; LOCATED IN: cellular_component unknown; BEST Arabidopsis thaliana protein match is: unknown protein (TAIR:AT1G51355.1); Has 66 Blast hits to 66 proteins in 10 species: Archae - 0; Bacteria - 0; Metazoa - 0; Fungi - 0; Plants - 66; Viruses - 0; Other Eukaryotes - 0 (source: NCBI…	27.5384	6.67674	4.07527	75.627	4.62014	5.8349	2.77556e-15	0	5.74951e-12	0	1.11022e-16	0	1.98634e-13	0	1.01558e-10	0	2.42428e-15	0	0.678148	18.6751	4.68989	31.3132	7.10668	28.9616	0.408003	30.856	9.20809	42.5427	7.76588	45.3132	0.917912	23.9074	6.0048	41.5888	9.20551	37.8483	0.537049	39.5759	11.8435	52.5821
Glyma05g37350	Glyma.05g212300	NA	GO:0008150	GO:0003674	GO:0005575	biological process	molecular function	cellular component	AT5G41590.1|Symbols:|Protein of unknown function (DUF567)|chr5:16632221-16633896 REVERSE LENGTH=221	57.0093	5.25383	1.02954	46.6833	14.9184	3.38145	0	7.84378e-06	0.967158	3.28626e-14	7.01661e-14	0.0316265	0	5.55836e-05	0.985905	2.03933e-12	1.28769e-12	0.129418	0.339074	19.3304	1.75871	9.23995	1.18445	1.21944	0.408003	19.0469	1.27008	18.9476	1.22619	4.1463	0.343434	18.5174	1.68501	9.18313	1.14807	1.19249	0.40187	18.2805	1.2224	17.5242
Glyma14g06080	Glyma.14g056200	NA	GO:0006355 GO:0009737 GO:0010286	GO:0003677 GO:0003700 GO:0005515	GO:0005634	heat acclimation; "regulation of transcription, DNA-dependent"; "response to abscisic acid stimulus"	DNA binding; "protein binding"; "sequence-specific DNA binding transcription factor activity"	nucleus	AT2G40340.1|Symbols:DREB2C, AtERF48|Integrase-type DNA-binding superfamily protein|chr2:16848665-16850357 REVERSE LENGTH=341	4.27915	11.6752	24.3658	4.85507	15.7628	62.3152	7.99274e-05	4.44089e-16	0	0.000166262	0	0	0.00216395	8.4062e-15	0	0.00361012	0	0	2.37352	10.1566	1.75871	20.5332	0.888335	21.645	2.04001	9.9044	1.5876	25.0251	0.408731	25.4702	1.44489	5.84768	1.01273	12.2651	0.517515	12.7217	1.20767	5.71326	0.918371	13.9109
Glyma13g25450	Glyma.13g185000	NA	GO:0008150	GO:0016757	GO:0005739	biological process	transferase activity, transferring glycosyl groups	mitochondrion	AT1G61240.4|Symbols:|Protein of unknown function (DUF707)|chr1:22582537-22585050 FORWARD LENGTH=425	31.8866	23.4963	14.4136	10.2703	28.7109	13.5862	1.16765e-09	0	0	1.79914e-07	0	4.29656e-14	5.73504e-08	0	0	6.31271e-06	0	1.15231e-12	0.339074	10.8119	1.75871	41.3231	2.07278	29.8762	1.22401	12.571	2.54016	72.9303	1.63492	22.2123	0	5.27538	0.858249	20.9182	1.02333	14.881	0.61407	6.14529	1.24525	34.3561
Glyma10g32620	Glyma.10g182900	NA	GO:0009658 GO:0010193 GO:0042742	GO:0005198	GO:0005634 GO:0005886 GO:0009507 GO:0009534 GO:0009535 GO:0009579 GO:0009941 GO:0010287 GO:0016020 GO:0031977	chloroplast organization; "defense response to bacterium"; "response to ozone"	structural molecule activity	chloroplast; "chloroplast envelope"; "chloroplast thylakoid"; "chloroplast thylakoid membrane"; "membrane"; "nucleus"; "plasma membrane"; "plastoglobule"; "thylakoid"; "thylakoid lumen"	AT3G23400.1|Symbols:FIB4|Plastid-lipid associated protein PAP / fibrillin family protein|chr3:8376636-8378225 REVERSE LENGTH=284	11.5951	91.942	142.077	-1.07105	29.2739	20.2887	0.00113261	0	0	0.961295	1.59369e-08	1.21447e-06	0.0228101	0	0	0.970956	1.85354e-07	1.52477e-05	0.339074	3.9316	0.293118	26.9498	0.296112	42.0706	0.408003	0.380939	0.31752	9.29504	0.408731	8.29261	0.607096	6.6577	0.496438	47.3469	0	72.7258	0	0	0	15.1968
Glyma04g24910	Glyma.04g156900	NA	GO:0055114	GO:0047800	GO:0005575	oxidation-reduction process	cysteamine dioxygenase activity	cellular component	AT1G18490.1|Symbols:|Protein of unknown function (DUF1637)|chr1:6367116-6368640 FORWARD LENGTH=282	20.1304	21.1698	11.8001	11.0342	25.6974	31.1576	0	0	0	0	0	0	0	0	0	0	0	0	2.03444	40.9542	4.983	105.489	3.84945	45.4241	4.48803	49.522	5.39785	138.711	1.63492	50.9403	1.49445	28.4528	3.46247	76.0355	2.70606	32.2157	3.20601	34.4705	3.76782	93.0425
Glyma09g29340	Glyma.09g163700	NA	GO:0006457 GO:0009408 GO:0009644 GO:0010167 GO:0015706 GO:0034976 GO:0042542	GO:0004866	GO:0005576 GO:0005618 GO:0048046	nitrate transport; "protein folding"; "response to endoplasmic reticulum stress"; "response to heat"; "response to high light intensity"; "response to hydrogen peroxide"; "response to nitrate"	endopeptidase inhibitor activity	apoplast; "cell wall"; "extracellular region"	AT1G17860.1|Symbols:|Kunitz family trypsin and protease inhibitor protein|chr1:6149343-6149933 FORWARD LENGTH=196	1.81657	16.6585	26.2778	2.88892	15.988	61.8494	0	0	0	0	0	0	0	0	0	0	0	0	101.722	184.785	12.0178	200.199	6.21834	163.405	90.9846	262.848	31.752	507.652	5.72223	353.917	94.5586	162.459	10.5675	182.608	5.53177	146.655	82.2484	231.528	28.0473	430.912
Glyma05g28380	Glyma.05g151100	1.1.1.3 2.7.2.4	GO:0006164 GO:0006520 GO:0008152 GO:0008652 GO:0009067 GO:0055114	GO:0000166 GO:0004072 GO:0004412 GO:0016491 GO:0016597 GO:0050661	GO:0009507 GO:0009570	aspartate family amino acid biosynthetic process; "cellular amino acid biosynthetic process"; "cellular amino acid metabolic process"; "metabolic process"; "oxidation-reduction process"; "purine nucleotide biosynthetic process"	NADP binding; "amino acid binding"; "aspartate kinase activity"; "homoserine dehydrogenase activity"; "nucleotide binding"; "oxidoreductase activity"	chloroplast; "chloroplast stroma"	AT4G19710.2|Symbols:AK-HSDH II, AK-HSDH|aspartate kinase-homoserine dehydrogenase ii|chr4:10725229-10729536 FORWARD LENGTH=916	2.70552	32.1067	12.6596	2.02294	65.575	9.84598	4.75764e-05	0	0	0.0105008	0	0	0.00134033	0	0	0.114787	0	0	6.78148	18.3475	14.0697	451.731	15.99	202.427	7.34405	14.8566	9.20809	603.82	20.8453	205.242	1.99358	5.10127	3.91249	130.305	4.49846	57.4546	2.09952	4.1385	2.57226	162.089
Glyma09g37490	Glyma.09g240100	NA	GO:0001666 GO:0009862 GO:0010089 GO:0010310 GO:0044036 GO:0055114	GO:0047800	GO:0005634	cell wall macromolecule metabolic process; "oxidation-reduction process"; "regulation of hydrogen peroxide metabolic process"; "response to hypoxia"; "systemic acquired resistance, salicylic acid mediated signaling pathway"; "xylem development"	cysteamine dioxygenase activity	nucleus	AT5G39890.1|Symbols:|Protein of unknown function (DUF1637)|chr5:15974543-15976013 FORWARD LENGTH=276	39.6166	18.3884	4.19737	43.8823	8.55697	4.78233	5.75162e-12	0	1.85444e-07	2.31148e-13	1.04096e-08	0.000104801	3.42035e-10	0	2.05659e-06	1.3761e-11	1.24161e-07	0.000939684	0.339074	13.433	1.17247	21.5599	3.84945	16.1576	0.408003	17.9041	1.5876	13.5851	2.04365	9.77343	0.297051	11.1301	0.971626	18.5334	3.22731	13.6666	0	14.8629	1.32164	10.8676
Glyma07g31500	Glyma.07g195300	NA	GO:0001666 GO:0008150 GO:0009862 GO:0010310	GO:0005515	GO:0005634 GO:0005829 GO:0005886 GO:0009506	biological process; "regulation of hydrogen peroxide metabolic process"; "response to hypoxia"; "systemic acquired resistance, salicylic acid mediated signaling pathway"	protein binding	cytosol; "nucleus"; "plasma membrane"; "plasmodesma"	AT4G27450.1|Symbols:|Aluminium induced protein with YGL and LRDR motifs|chr4:13727665-13728683 REVERSE LENGTH=250	3.55687	44.297	1.19069	2.52356	69.0441	2.50458	0	0	0.169856	0	0	3.66035e-09	0	0	0.422806	0	0	6.39263e-08	164.79	586.136	4.983	220.732	34.0528	40.5463	229.298	578.646	9.84313	679.61	18.8016	47.0902	151.877	510.918	4.34422	199.617	30.0343	36.0793	205.51	505.344	8.62042	571.949
Glyma01g04250	Glyma.01g036000	2.4.1.195	GO:0006569 GO:0008152 GO:0009684 GO:0019761 GO:0042742 GO:0048767 GO:0052544	GO:0008194 GO:0016757 GO:0016758 GO:0047251	GO:0005634	defense response by callose deposition in cell wall; "defense response to bacterium"; "glucosinolate biosynthetic process"; "indoleacetic acid biosynthetic process"; "metabolic process"; "root hair elongation"; "tryptophan catabolic process"	UDP-glycosyltransferase activity; "thiohydroximate beta-D-glucosyltransferase activity"; "transferase activity, transferring glycosyl groups"; "transferase activity, transferring hexosyl groups"	nucleus	AT1G24100.1|Symbols:UGT74B1|UDP-glucosyl transferase 74B1|chr1:8525547-8527010 REVERSE LENGTH=460	36.7179	32.3986	1.02954	23.3417	25.8961	1.44919	4.2272e-11	4.65431e-10	0.983575	3.50415e-07	0	0.757724	2.36579e-09	5.54902e-09	0.985905	1.18574e-05	0	0.860171	0.339074	12.4501	0.293118	9.49661	0.296112	0.304859	0.408003	9.52346	0.952561	24.6676	0.408731	0.592329	0.227919	7.91497	0	6.26364	0	0.197848	0	6.06589	0.608434	15.1408
Glyma18g22775		NA	NA	NA	NA	NA	NA	NA	NA	13.8497	18.5343	11.8397	22.408	37.9059	13.7673	2.25753e-10	0	6.47593e-11	6.6604e-07	0	4.21765e-11	1.19086e-08	0	1.04446e-09	2.16974e-05	0	8.92195e-10	1.01722	14.0882	1.75871	32.5965	1.18445	14.0235	0.408003	9.14253	0.952561	36.1077	1.22619	16.8814	1.88969	24.7528	3.0905	59.4181	2.10569	25.1524	0.737076	16.0937	1.68152	61.2508
Glyma10g43080	Glyma.10g284500	NA	GO:0006355	GO:0003700 GO:0008270	GO:0005634	regulation of transcription, DNA-dependent	sequence-specific DNA binding transcription factor activity; "zinc ion binding"	nucleus	AT4G00990.1|Symbols:|Transcription factor jumonji (jmjC) domain-containing protein|chr4:427035-431535 FORWARD LENGTH=840	11.9977	32.6175	7.39064	11.6284	48.8367	5.7468	0	0	0	0	0	0	0	0	0	0	0	0	4.06889	48.8174	3.51741	114.729	8.29112	61.2768	4.48803	52.1886	2.54016	124.053	11.8532	68.1179	1.09351	12.4084	0.894195	30.2549	2.13239	15.8998	1.17295	13.2904	0.648702	30.4434
Glyma19g22590	Glyma.19g076800	NA	GO:0006499 GO:0006612 GO:0006820 GO:0006862 GO:0006865 GO:0006888 GO:0006944 GO:0010363 GO:0015696 GO:0015802 GO:0030968 GO:0043069 GO:0043090 GO:0043269 GO:0080167	GO:0015171	GO:0005886 GO:0016020	ER to Golgi vesicle-mediated transport; "N-terminal protein myristoylation"; "amino acid import"; "amino acid transport"; "ammonium transport"; "anion transport"; "basic amino acid transport"; "cellular membrane fusion"; "endoplasmic reticulum unfolded protein response"; "negative regulation of programmed cell death"; "nucleotide transport"; "protein targeting to membrane"; "regulation of ion tra…	amino acid transmembrane transporter activity	membrane; "plasma membrane"	AT5G40780.1|Symbols:LHT1|lysine histidine transporter 1|chr5:16323823-16327082 FORWARD LENGTH=446	-1.65587	13.5724	34.4897	3.73467	32.2763	36.9544	0.369488	2.10498e-13	0	0.0228183	0	5.67024e-12	0.985038	3.33443e-12	0	0.200096	0	1.29287e-10	2.71259	1.63817	1.17247	15.9132	0.592223	20.4256	1.22401	4.57126	0.952561	30.7451	0.408731	15.1044	1.60042	0.91411	0.654351	9.21254	0.334378	11.6351	0.702274	2.55563	0.534043	16.5639
Glyma06g45261	Glyma.06g297700	NA	GO:0009926 GO:0055085	GO:0009672	GO:0016021	auxin polar transport; "transmembrane transport"	auxin:hydrogen symporter activity	integral to membrane	AT5G65980.1|Symbols:|Auxin efflux carrier family protein|chr5:26392444-26394232 FORWARD LENGTH=395	55.0768	13.1346	1.54431	62.0889	16.8888	3.62298	0	0.00032672	0.630392	0	5.08548e-05	0.182461	0	0.00167582	0.985905	0	0.000343824	0.480496	0.678148	37.3502	0.293118	3.84998	0.592223	0.914578	0.816005	50.6648	0.31752	5.36252	0.408731	1.48082	2.1816	113.641	0.891974	12.1529	1.82322	2.84065	2.5528	154.444	0.970636	15.7527
Glyma13g33920	Glyma.13g264200	NA	GO:0008150 GO:0015995	GO:0003674	GO:0005634	biological process; "chlorophyll biosynthetic process"	molecular function	nucleus	AT1G28100.2|Symbols:|unknown protein; Has 64 Blast hits to 64 proteins in 27 species: Archae - 0; Bacteria - 14; Metazoa - 0; Fungi - 6; Plants - 42; Viruses - 0; Other Eukaryotes - 2 (source: NCBI BLink).|chr1:9802120-9803981 FORWARD LENGTH=282	2.45281	14.448	6.04856	5.29078	79.3771	15.6996	0.00392155	0	1.7341e-08	8.77851e-06	0	7.30416e-13	0.0644572	0	2.17566e-07	0.000243635	0	1.79132e-11	4.40796	10.8119	1.75871	25.4099	2.36889	14.3284	2.44802	12.9519	0.635041	50.4077	1.22619	19.2507	3.89038	9.02502	1.46828	22.0054	2.0008	12.2095	2.10108	10.8318	0.532587	40.6245
Glyma01g24143	Glyma.01g098300	NA	NA	NA	NA	NA	NA	NA	NA	1.44939	2.33503	26.0817	1.86733	3.1901	89.1252	0.477088	0.186793	0	0.0694345	0.00877622	0	0.985038	0.411546	0	0.419842	0.0340826	0	2.03444	2.9487	0.879354	2.05332	0.888335	23.1693	4.89603	9.14253	1.90512	6.07753	0.408731	36.4282	2.08552	2.85884	0.85269	2.06537	0.871463	22.9313	4.88074	8.88071	1.85578	5.68894
Glyma19g02430	Glyma.19g020500	NA	GO:0001666 GO:0009862 GO:0010089 GO:0010310 GO:0044036 GO:0055114	GO:0047800	GO:0005634	cell wall macromolecule metabolic process; "oxidation-reduction process"; "regulation of hydrogen peroxide metabolic process"; "response to hypoxia"; "systemic acquired resistance, salicylic acid mediated signaling pathway"; "xylem development"	cysteamine dioxygenase activity	nucleus	AT5G39890.1|Symbols:|Protein of unknown function (DUF1637)|chr5:15974543-15976013 FORWARD LENGTH=276	26.1458	21.891	1.77177	20.1562	46.1626	3.55052	0	0	0.00236795	0	0	5.22092e-09	0	0	0.0119735	0	0	8.92813e-08	5.76426	150.711	3.2243	70.5829	12.7328	22.5596	6.93605	139.804	2.22264	102.603	8.17461	29.0241	3.89668	96.3584	2.0618	46.8192	8.23721	14.7241	4.55972	89.5543	1.42776	63.3357
Glyma15g01610	Glyma.15g013300	NA	GO:0080037	GO:0003674	GO:0005634 GO:0019005	negative regulation of cytokinin mediated signaling pathway	molecular function	SCF ubiquitin ligase complex; "nucleus"	AT1G80440.1|Symbols:|Galactose oxidase/kelch repeat superfamily protein|chr1:30241763-30242827 FORWARD LENGTH=354	9.20581	29.7801	16.4135	10.6599	27.5553	20.0217	0	0	0	0	0	0	0	0	0	0	0	0	93.2454	858.399	30.4843	907.825	25.7617	422.84	61.6084	656.738	30.1644	831.191	23.2976	466.459	63.7608	555.147	19.718	609.118	16.858	279.158	40.9676	425.532	19.6	518.996
Glyma02g17470	Glyma.02g155600	NA	GO:0002238	GO:0003674	GO:0005773 GO:0005794 GO:0005886	response to molecule of fungal origin	molecular function	Golgi apparatus; "plasma membrane"; "vacuole"	AT2G47710.1|Symbols:|Adenine nucleotide alpha hydrolases-like superfamily protein|chr2:19555045-19555956 REVERSE LENGTH=162	4.26612	37.9584	20.7546	4.49808	26.8135	19.2439	0	0	0	0	0	0	0	0	0	0	0	0	71.8837	306.665	24.3288	923.481	13.0289	270.41	69.3605	311.989	34.2922	919.494	17.5754	338.22	33.9288	136.897	10.8622	427.7	5.88506	123.228	31.8364	139.538	15.3804	396.3
Glyma01g44930	Glyma.01g238800	NA	GO:0009414 GO:0009651 GO:0009737 GO:0015749 GO:0016310 GO:0043090	GO:0005351 GO:0005358 GO:0009679 GO:0015144 GO:0015145	GO:0005737 GO:0005886 GO:0009506 GO:0016020	amino acid import; "monosaccharide transport"; "phosphorylation"; "response to abscisic acid stimulus"; "response to salt stress"; "response to water deprivation"	carbohydrate transmembrane transporter activity; "hexose:hydrogen symporter activity"; "high-affinity hydrogen:glucose symporter activity"; "monosaccharide transmembrane transporter activity"; "sugar:hydrogen symporter activity"	cytoplasm; "membrane"; "plasma membrane"; "plasmodesma"	AT5G26340.1|Symbols:MSS1, STP13, ATSTP13|Major facilitator superfamily protein|chr5:9243851-9246994 REVERSE LENGTH=526	12.2393	19.6143	10.1483	9.40849	44.8959	16.3034	0	0	7.54952e-15	0	0	0	0	0	1.63926e-13	0	0	0	4.06889	49.8003	2.93118	57.493	2.07278	21.0353	10.6081	99.8059	2.54016	114.043	2.45238	39.9822	2.36304	27.3539	1.61027	32.7629	1.152	11.7948	5.99109	54.9244	1.40182	60.4785
Glyma12g16750	Glyma.12g137700	NA	GO:0009640	GO:0003700 GO:0004871	GO:0005634 GO:0005737	photomorphogenesis	sequence-specific DNA binding transcription factor activity; "signal transducer activity"	cytoplasm; "nucleus"	AT5G48150.2|Symbols:PAT1|GRAS family transcription factor|chr5:19522497-19524053 REVERSE LENGTH=490	5.79755	60.419	17.5022	18.6733	27.5849	5.07217	2.56788e-07	0	2.58788e-05	3.1419e-10	1.17684e-14	0.00979563	1.00227e-05	0	0.000204192	1.45855e-08	2.28349e-13	0.0494298	2.37352	13.7606	0.293118	17.7099	0.296112	5.18261	0.816005	15.2375	0.635041	17.5176	0.817461	4.1463	1.2612	6.91548	0.147331	9.23383	0.150575	2.65882	0.421658	7.67224	0.320649	8.4997
Glyma12g25460	Glyma.12g155900	NA	GO:0006468	GO:0004672 GO:0004674 GO:0004713 GO:0005524 GO:0016301 GO:0016772	GO:0005886	protein phosphorylation	ATP binding; "kinase activity"; "protein kinase activity"; "protein serine/threonine kinase activity"; "protein tyrosine kinase activity"; "transferase activity, transferring phosphorus-containing groups"	plasma membrane	AT1G53430.1|Symbols:|Leucine-rich repeat transmembrane protein kinase|chr1:19935298-19940959 FORWARD LENGTH=1030	2.80527	29.0078	15.2022	2.0674	26.2154	36.7314	1.18601e-07	0	0	5.09658e-05	0	0	4.8165e-06	0	0	0.00123815	0	0	10.5113	29.487	13.7765	399.628	13.9172	211.572	17.1361	35.4273	21.2739	557.702	5.3135	195.172	3.4971	9.27842	4.33562	130.461	4.43107	67.9606	5.54419	11.1687	6.72563	169.43
Glyma15g30610	Glyma.15g217700	NA	GO:0008150	GO:0005509	GO:0005634 GO:0005829	biological process	calcium ion binding	cytosol; "nucleus"	AT2G44310.1|Symbols:|Calcium-binding EF-hand family protein|chr2:18309285-18309713 FORWARD LENGTH=142	4.00065	16.7325	26.0932	4.66833	19.1719	39.4692	0	0	0	0	0	0	0	0	0	0	0	0	19.3272	77.3215	29.6049	495.364	26.65	695.384	14.2801	66.6643	22.8615	438.297	13.8968	548.497	19.985	75.6182	28.9573	502.61	26.3716	694.234	14.3595	65.3193	22.4633	413.847
Glyma13g21925	Glyma.11g210300	NA	GO:0000096 GO:0006546 GO:0006636 GO:0006733 GO:0006766 GO:0008652 GO:0009072 GO:0009106 GO:0009108 GO:0009117 GO:0009266 GO:0009416 GO:0009695 GO:0009915 GO:0009965 GO:0010189 GO:0015994 GO:0019216 GO:0019288 GO:0019748 GO:0030154 GO:0031347 GO:0031408 GO:0042362 GO:0044272 GO:0045893 GO:0071555	GO:0004659 GO:0010176	GO:0005886 GO:0009507 GO:0016021	aromatic amino acid family metabolic process; "cell differentiation"; "cell wall organization"; "cellular amino acid biosynthetic process"; "chlorophyll metabolic process"; "coenzyme biosynthetic process"; "fat-soluble vitamin biosynthetic process"; "glycine catabolic process"; "isopentenyl diphosphate biosynthetic process, mevalonate-independent pathway"; "jasmonic acid biosynthetic process"; "l…	homogentisate phytyltransferase activity; "prenyltransferase activity"	chloroplast; "integral to membrane"; "plasma membrane"	AT2G18950.1|Symbols:HPT1, TPT1, ATHPT, VTE2|homogentisate phytyltransferase 1|chr2:8207491-8210047 FORWARD LENGTH=393	3.86503	31.45	31.4654	3.39515	16.8619	21.7379	0.00013238	0	0	2.35548e-08	0	0	0.00342324	0	0	9.10837e-07	0	0	2.71259	10.4843	3.51741	110.623	4.73779	149.076	8.97606	30.4751	13.3359	224.868	4.49604	97.7343	1.91441	6.9981	2.34819	76.6068	3.19985	101.579	6.16042	20.3802	8.94347	144.916
Glyma20g35240	Glyma.20g210100	NA	GO:0006508 GO:0009651	GO:0004190	GO:0005576 GO:0005618 GO:0005794 GO:0005886 GO:0009505 GO:0009506 GO:0016020	proteolysis; "response to salt stress"	aspartic-type endopeptidase activity	Golgi apparatus; "cell wall"; "extracellular region"; "membrane"; "plant-type cell wall"; "plasma membrane"; "plasmodesma"	AT1G03220.1|Symbols:|Eukaryotic aspartyl protease family protein|chr1:787143-788444 FORWARD LENGTH=433	13.5276	35.9012	29.8567	7.46933	51.7922	31.8822	4.2074e-10	3.93484e-11	6.62567e-09	1.69654e-06	5.77316e-15	2.40956e-10	2.16258e-08	5.19041e-10	8.76119e-08	5.23703e-05	1.1398e-13	4.73822e-09	1.01722	13.7606	0.293118	10.5233	0.296112	8.84092	1.63201	12.19	0.31752	16.4451	0.408731	13.0312	0.531009	6.79384	0.14474	5.39025	0	4.45585	0.828482	6.02982	0	7.83896
Glyma13g16870	Glyma.13g108800	NA	GO:0000394 GO:0008150 GO:0009086 GO:0019344 GO:0019761	GO:0003674	GO:0005777 GO:0009507 GO:0009570	RNA splicing, via endonucleolytic cleavage and ligation; "biological process"; "cysteine biosynthetic process"; "glucosinolate biosynthetic process"; "methionine biosynthetic process"	molecular function	chloroplast; "chloroplast stroma"; "peroxisome"	AT2G31670.1|Symbols:|Stress responsive alpha-beta barrel domain protein|chr2:13472699-13473490 REVERSE LENGTH=263	2.37848	5.25383	32.9454	3.26783	1.12592	74.6334	0.00570719	8.66318e-12	0	0.0223451	0.69415	0	0.0870783	1.20495e-10	0	0.198093	0.942617	0	4.40796	10.4843	4.10365	21.5599	2.36889	78.044	1.63201	5.33314	6.98545	7.86503	0.817461	61.0099	4.29603	9.66405	3.7832	20.6181	2.20942	73.4371	1.54677	4.92522	6.46931	6.99949
Glyma17g12303	Glyma.17g114300	NA	GO:0008150	GO:0003674	GO:0009507	biological process	molecular function	chloroplast	AT1G52565.1|Symbols:|unknown protein; FUNCTIONS IN: molecular_function unknown; INVOLVED IN: biological_process unknown; LOCATED IN: endomembrane system; BEST Arabidopsis thaliana protein match is: unknown protein (TAIR:AT3G15760.1); Has 35333 Blast hits to 34131 proteins in 2444 species: Archae - 798; Bacteria - 22429; Metazoa - 974; Fungi - 991; Plants - 531; Viruses - 0; Other Eukaryotes - 961…	12.2853	10.7266	4.5421	17.4284	34.059	28.0781	0	0	1.38086e-10	0	0	0	0	0	2.16083e-09	0	0	0	2.37352	29.1594	3.51741	37.7298	5.0339	22.8645	2.44802	42.6651	2.54016	86.5154	1.63492	45.9055	2.86044	33.2361	4.00981	44.6166	5.80562	26.6041	2.86899	48.7222	2.90895	95.2073
Glyma19g36800	Glyma.19g184100	NA	GO:0010200 GO:0030001	GO:0046872	GO:0005886	metal ion transport; "response to chitin"	metal ion binding	plasma membrane	AT5G03380.1|Symbols:|Heavy metal transport/detoxification superfamily protein|chr5:832400-834301 REVERSE LENGTH=392	12.9153	29.9987	2.97672	11.0192	45.2994	3.51272	0	0	8.26728e-12	0	0	0	0	0	1.43276e-10	0	0	0	34.2465	442.305	7.91418	237.415	13.6211	40.5463	39.1683	431.603	9.52561	431.504	18.8016	66.0447	28.1725	344.131	6.15851	191.642	10.7233	32.2039	31.3342	336.441	7.44625	324.139
Glyma06g13170	Glyma.06g126300	NA	GO:0000041 GO:0005992 GO:0008152	GO:0003824 GO:0004805	GO:0005634	metabolic process; "transition metal ion transport"; "trehalose biosynthetic process"	catalytic activity; "trehalose-phosphatase activity"	nucleus	AT1G78090.1|Symbols:ATTPPB, TPPB|trehalose-6-phosphate phosphatase|chr1:29373955-29376295 FORWARD LENGTH=374	-1.03492	7.88074	60.7429	-1.07105	13.511	44.9249	0.980637	0.011785	0	0.961295	0.000447851	1.54321e-14	0.985038	0.0408846	0	0.970956	0.00246493	4.27202e-13	0.339074	0.327633	0.293118	2.30999	0.296112	17.9867	0.408003	0.380939	0.31752	4.29002	0.408731	18.3622	0.223365	0.204128	0.182652	1.49315	0.186673	11.4398	0.261372	0	0.19876	2.58058
Glyma09g01180	Glyma.09g009000	NA	GO:0006511	GO:0004221	NA	ubiquitin-dependent protein catabolic process	ubiquitin thiolesterase activity	NA	AT4G22290.1|Symbols:|Ubiquitin-specific protease family C19-related protein|chr4:11783199-11785730 REVERSE LENGTH=445	35.51	12.5091	5.14771	30.1108	13.6435	8.33285	0	0	1.58079e-11	0	0	2.14273e-14	0	0	2.68462e-10	0	0	5.88653e-13	1.3563	48.1621	4.10365	51.333	4.44167	22.8645	1.63201	49.1411	5.39785	73.6453	3.26985	27.2471	0.740579	24.8722	2.11957	27.5034	2.32096	12.0538	0.86659	25.4258	2.80074	36.7197
Glyma04g00600	Glyma.04g004500	NA	GO:0007623 GO:0019761	NA	GO:0009507	circadian rhythm; "glucosinolate biosynthetic process"	NA	chloroplast	AT4G34950.1|Symbols:|Major facilitator superfamily protein|chr4:16642544-16644759 REVERSE LENGTH=567	6.26113	28.8388	10.3951	7.08809	44.2558	8.21209	0	0	0	0	0	0	0	0	0	0	0	0	58.6598	367.277	31.3636	904.488	27.5384	286.263	48.9603	347.035	19.6863	871.231	30.6548	251.74	23.4061	138.604	11.8379	354.132	10.5156	110.281	18.998	131.213	7.46427	317.438
Glyma05g21680	Glyma.05g101300	NA	GO:0009733 GO:0010252	GO:0010279	GO:0005737	auxin homeostasis; "response to auxin stimulus"	indole-3-acetic acid amido synthetase activity	cytoplasm	AT4G37390.1|Symbols:YDK1, GH3.2, BRU6, GH3-2, AUR3|Auxin-responsive GH3 family protein|chr4:17579722-17581768 FORWARD LENGTH=603	1.44939	22.9417	15.0313	1.81131	31.6383	34.7806	0.09055	0	0	0.000467374	0	0	0.581126	0	0	0.0090203	0	0	11.5285	16.7093	4.39677	100.869	1.48056	22.2547	20.4001	36.951	3.1752	100.458	0.817461	28.4318	5.83838	8.0033	2.10626	50.1246	0.717544	10.8815	10.0468	17.7321	1.52801	46.4558
Glyma09g27430	Glyma.09g148900	2.7.1.4	GO:0006014 GO:0046686	GO:0004747 GO:0016301 GO:0016773	GO:0005737 GO:0005829	D-ribose metabolic process; "response to cadmium ion"	kinase activity; "phosphotransferase activity, alcohol group as acceptor"; "ribokinase activity"	cytoplasm; "cytosol"	AT5G51830.1|Symbols:|pfkB-like carbohydrate kinase family protein|chr5:21069709-21071450 FORWARD LENGTH=343	6.76382	10.2888	16.9875	8.40299	65.3032	11.5935	0.0275111	1.08087e-09	5.24054e-09	0.00899422	0	3.84065e-09	0.27853	1.24588e-08	6.97729e-08	0.102841	0	6.69573e-08	0.339074	2.29343	1.17247	12.0633	0.592223	10.0604	0.408003	3.42845	0.31752	20.7351	1.22619	14.2159	0.234971	1.50313	0.768566	8.20269	0.392743	6.731	0.274951	2.25128	0.209086	13.1208
Glyma13g03510	Glyma.13g077800	NA	NA	NA	GO:0005576 GO:0016020	NA	NA	extracellular region; "membrane"	AT4G08290.1|Symbols:|nodulin MtN21 /EamA-like transporter family protein|chr4:5239088-5240861 FORWARD LENGTH=384	2.89878	10.3325	40.1522	9.33666	23.3628	29.9258	0.322439	8.10463e-12	0	0.00482877	0	0	0.985038	1.12929e-10	0	0.0634641	0	0	0.339074	0.9829	1.46559	15.1432	2.665	107.006	0.408003	3.80939	1.27008	29.6726	4.08731	122.316	0.267979	0.734696	1.09567	11.7435	2.01562	81.6507	0.313576	2.85283	0.953834	21.4141
Glyma08g18910	Glyma.08g177400	NA	GO:0009624 GO:0015729 GO:0015743 GO:0015813 GO:0019676 GO:0071423	GO:0005313 GO:0015131 GO:0015140 GO:0015367	GO:0009507 GO:0009534 GO:0009536 GO:0009941 GO:0016020	L-glutamate transport; "ammonia assimilation cycle"; "malate transmembrane transport"; "malate transport"; "oxaloacetate transport"; "response to nematode"	L-glutamate transmembrane transporter activity; "malate transmembrane transporter activity"; "oxaloacetate transmembrane transporter activity"; "oxoglutarate:malate antiporter activity"	chloroplast; "chloroplast envelope"; "chloroplast thylakoid"; "membrane"; "plastid"	AT5G64290.1|Symbols:DCT, DIT2.1|dicarboxylate transport 2.1|chr5:25714495-25716642 REVERSE LENGTH=563	10.4356	12.2589	6.3008	6.43193	50.9478	17.2454	1.25587e-11	0	0	1.61293e-10	0	0	7.28447e-10	0	0	7.66494e-09	0	0	1.69537	17.6922	7.03483	86.2395	7.40279	46.6435	3.67203	23.6182	2.54016	129.416	4.08731	70.4872	0.887356	8.75804	3.48295	44.2906	3.70794	23.5706	1.86902	11.7137	1.26337	61.8524
Glyma06g20500	Glyma.06g192100	NA	GO:0015706 GO:0055085 GO:0070417	GO:0005351 GO:0015144 GO:0022857	GO:0005886 GO:0009705 GO:0016020 GO:0016021	cellular response to cold; "nitrate transport"; "transmembrane transport"	carbohydrate transmembrane transporter activity; "sugar:hydrogen symporter activity"; "transmembrane transporter activity"	integral to membrane; "membrane"; "plant-type vacuole membrane"; "plasma membrane"	AT1G16390.1|Symbols:ATOCT3, 3-Oct|organic cation/carnitine transporter 3|chr1:5602921-5604477 FORWARD LENGTH=518	2.89878	47.2844	5.1477	1.86733	56.2959	7.24595	0.322439	1.25455e-14	0.0818005	0.6002	3.33067e-16	0.0148673	0.985038	2.16106e-13	0.237196	0.970956	7.12353e-15	0.0705346	0.339074	0.9829	0.293118	13.8599	0.296112	1.5243	0.408003	0.761877	0.31752	17.8751	0.408731	2.96165	0	0.569408	0.169834	8.33021	0	0.901445	0	0.442203	0.184811	9.99786
Glyma03g37860	Glyma.03g220000	NA	GO:0008150	GO:0003674	GO:0005575	biological process	molecular function	cellular component	AT1G02570.1|Symbols:|unknown protein; BEST Arabidopsis thaliana protein match is: unknown protein (TAIR:AT1G02575.1); Has 108 Blast hits to 55 proteins in 6 species: Archae - 0; Bacteria - 0; Metazoa - 0; Fungi - 0; Plants - 108; Viruses - 0; Other Eukaryotes - 0 (source: NCBI BLink).|chr1:541380-542216 FORWARD LENGTH=278	2.89878	16.3452	32.9453	-1.07105	16.5134	37.679	0.161722	7.95031e-13	8.27225e-10	0.961295	4.55436e-12	3.31657e-12	0.777318	1.21019e-11	1.20212e-08	0.970956	7.42499e-11	7.72132e-11	0.678148	1.9658	0.879354	14.3733	0.296112	9.7555	0.408003	0.380939	0.952561	15.7301	0.408731	15.4006	0.938239	2.57229	1.15083	19.5127	0.392057	13.0312	0.548942	0.499411	1.25232	19.8727
Glyma10g07530	Glyma.10g065400	NA	GO:0008150 GO:0042744	GO:0003674	GO:0005634	biological process; "hydrogen peroxide catabolic process"	molecular function	nucleus	AT5G04550.1|Symbols:|Protein of unknown function (DUF668)|chr5:1303757-1305556 REVERSE LENGTH=599	6.76381	38.0903	9.95224	9.89687	28.3731	9.6009	3.77717e-11	0	0	5.16734e-11	0	0	2.1205e-09	0	0	2.55887e-09	0	0	3.05167	20.6409	1.17247	44.6597	3.55334	35.3637	2.04001	20.1897	1.5876	45.0452	3.26985	31.3934	1.57707	10.0887	0.573162	22.6467	1.75734	17.6449	1.02523	9.8869	0.779636	21.2569
Glyma06g41510	Glyma.06g265600	NA	GO:0006468 GO:0009409	GO:0004672 GO:0004674 GO:0004713 GO:0005516 GO:0005524 GO:0016772	GO:0005886	protein phosphorylation; "response to cold"	ATP binding; "calmodulin binding"; "protein kinase activity"; "protein serine/threonine kinase activity"; "protein tyrosine kinase activity"; "transferase activity, transferring phosphorus-containing groups"	plasma membrane	AT5G54590.2|Symbols:CRLK1|Protein kinase superfamily protein|chr5:22180480-22182698 FORWARD LENGTH=440	8.51739	31.6689	10.5041	15.226	29.1631	7.47699	0	0	0	0	0	0	0	0	0	0	0	0	9.155	77.9767	15.8284	501.267	21.9123	230.169	5.30403	80.759	19.3687	564.852	28.2024	210.869	5.65727	45.5728	9.2522	303.942	12.9581	137.323	3.18735	47.2883	11.3733	318.728
Glyma05g04520	Glyma.05g058100	1.1.1.27	GO:0005975 GO:0006096 GO:0009651 GO:0009737 GO:0044262 GO:0055114	GO:0000166 GO:0003824 GO:0004457 GO:0004459 GO:0016491 GO:0016616	GO:0005737 GO:0005829 GO:0005886	carbohydrate metabolic process; "cellular carbohydrate metabolic process"; "glycolysis"; "oxidation-reduction process"; "response to abscisic acid stimulus"; "response to salt stress"	L-lactate dehydrogenase activity; "catalytic activity"; "lactate dehydrogenase activity"; "nucleotide binding"; "oxidoreductase activity"; "oxidoreductase activity, acting on the CH-OH group of donors, NAD or NADP as acceptor"	cytoplasm; "cytosol"; "plasma membrane"	AT4G17260.1|Symbols:|Lactate/malate dehydrogenase family protein|chr4:9674057-9675309 FORWARD LENGTH=353	23.1773	17.9895	3.08863	34.4146	20.2186	3.58244	0	0	0	0	0	0	0	0	0	0	0	0	25.4306	589.412	26.3806	474.574	57.7418	178.343	23.2562	800.352	29.8469	603.463	58.4485	209.388	16.2126	355.392	15.9089	296.875	35.2282	109.774	14.4181	483.494	18.0814	351.304
Glyma07g30740	Glyma.07g188000	NA	GO:0008150	GO:0003674	GO:0009507	biological process	molecular function	chloroplast	AT1G61667.1|Symbols:|Protein of unknown function, DUF538|chr1:22767674-22768269 FORWARD LENGTH=156	55.0768	11.3833	16.4727	12.6045	23.2689	10.8689	1.11022e-16	1.53084e-08	5.12607e-05	4.41525e-12	0	0.00112921	8.37693e-15	1.5606e-07	0.000381567	2.40157e-10	0	0.00777223	0.339074	18.6751	0.879354	10.0099	0.296112	4.87775	1.63201	20.5707	0.952561	22.1651	0.408731	4.44247	0.418404	21.795	1.02642	12.1201	0	5.81123	1.95839	24.0527	1.11694	24.9751
Glyma12g33720	Glyma.12g209600	NA	GO:0008150	NA	GO:0005773 GO:0009506	biological process	NA	plasmodesma; "vacuole"	AT2G42570.1|Symbols:TBL39|TRICHOME BIREFRINGENCE-LIKE 39|chr2:17717498-17719921 REVERSE LENGTH=367	8.43709	26.4359	9.31377	7.57918	40.9195	9.60531	0	0	0	0	0	0	0	0	0	0	0	0	27.8041	234.586	24.6219	650.903	38.1984	355.771	27.7442	210.278	21.2739	870.516	33.5159	321.931	20.2363	161.479	16.9513	464.848	26.6055	250	19.6367	145.021	14.7131	578.543
Glyma19g40041	Glyma.19g212800	2.4.1.13	GO:0001666 GO:0005982 GO:0005985 GO:0005986 GO:0009414 GO:0010431 GO:0010555 GO:0019375	GO:0008194 GO:0016157 GO:0016757	GO:0009507	galactolipid biosynthetic process; "response to hypoxia"; "response to mannitol stimulus"; "response to water deprivation"; "seed maturation"; "starch metabolic process"; "sucrose biosynthetic process"; "sucrose metabolic process"	UDP-glycosyltransferase activity; "sucrose synthase activity"; "transferase activity, transferring glycosyl groups"	chloroplast	AT4G02280.1|Symbols:SUS3, ATSUS3|sucrose synthase 3|chr4:995166-998719 FORWARD LENGTH=809	4.04466	33.778	18.3022	3.42721	24.0055	18.2759	0	0	0	0	0	0	0	0	0	0	0	0	264.478	1069.72	75.9175	2564.34	46.4895	850.863	303.554	1040.34	126.691	3041.27	36.7858	672.294	96.069	367.5	26.0853	913.993	16.1605	298.401	107.227	358.084	43.7294	1008.75
Glyma10g34760	Glyma.10g204400	NA	GO:0006355 GO:0009873 GO:0030003 GO:0048573 GO:0070838	GO:0003677 GO:0003700	GO:0005634	cellular cation homeostasis; "divalent metal ion transport"; "ethylene mediated signaling pathway"; "photoperiodism, flowering"; "regulation of transcription, DNA-dependent"	DNA binding; "sequence-specific DNA binding transcription factor activity"	nucleus	AT1G25560.1|Symbols:TEM1, EDF1|AP2/B3 transcription factor family protein|chr1:8981891-8982976 REVERSE LENGTH=361	18.4233	15.485	9.56004	25.7342	13.1826	19.2535	0	0	0	0	0	0	0	0	0	0	0	0	10.1722	187.406	5.56924	86.2395	6.21834	59.4476	6.52804	167.994	7.62049	100.458	2.86111	55.0866	6.11399	106.533	3.16639	50.8614	3.57675	34.4977	3.81563	95.679	4.35238	55.1354
Glyma01g02110	Glyma.01g017000	NA	GO:0008150	NA	GO:0009507	biological process	NA	chloroplast	AT4G17940.1|Symbols:|Tetratricopeptide repeat (TPR)-like superfamily protein|chr4:9965787-9966778 FORWARD LENGTH=274	9.75921	18.5891	31.0922	7.11023	22.8359	12.0863	0	0	0	0	0	0	0	0	0	0	0	0	13.563	132.364	14.0697	261.542	5.92223	184.135	15.9121	113.139	12.3833	282.784	10.2183	123.501	12.0151	110.9	11.79	227.345	5.02067	157.491	13.708	94.9723	10.4242	228.751
Glyma02g31430	Glyma.02g182400	2.7.4.8	GO:0006163 GO:0009117 GO:0010200 GO:0030968 GO:0050832	GO:0004385	GO:0005737	defense response to fungus; "endoplasmic reticulum unfolded protein response"; "nucleotide metabolic process"; "purine nucleotide metabolic process"; "response to chitin"	guanylate kinase activity	cytoplasm	AT3G57550.1|Symbols:AGK2, GK-2|guanylate kinase|chr3:21307269-21309193 FORWARD LENGTH=389	6.40146	26.7695	6.17725	15.2499	52.9181	2.65685	2.38248e-09	0	6.84982e-07	1.15155e-11	0	0.0214628	1.13319e-07	0	6.99112e-06	6.08422e-10	0	0.09444	2.71259	17.3646	2.05183	54.9264	1.77667	10.9749	1.22401	18.666	1.27008	67.2103	2.45238	6.51562	2.56781	15.5466	1.8373	51.019	1.6095	10.0306	1.12677	16.7434	1.14247	58.0967
Glyma14g10290	Glyma.14g090400	1.14.99.7	GO:0000271 GO:0008152 GO:0009228 GO:0009414 GO:0016126 GO:0016132 GO:0019745 GO:0055114	GO:0004506 GO:0016491 GO:0050660	GO:0005576 GO:0016021	brassinosteroid biosynthetic process; "metabolic process"; "oxidation-reduction process"; "pentacyclic triterpenoid biosynthetic process"; "polysaccharide biosynthetic process"; "response to water deprivation"; "sterol biosynthetic process"; "thiamine biosynthetic process"	flavin adenine dinucleotide binding; "oxidoreductase activity"; "squalene monooxygenase activity"	extracellular region; "integral to membrane"	AT1G58440.1|Symbols:XF1, SQE1|FAD/NAD(P)-binding oxidoreductase family protein|chr1:21714094-21717246 REVERSE LENGTH=531	1.88651	17.6879	37.4621	1.4208	15.4814	30.0986	0.015139	0	0	0.18645	0	0	0.182418	0	0	0.736033	0	0	7.12056	13.433	7.32795	129.616	9.17946	343.881	9.38406	13.3329	7.62049	117.975	10.627	319.858	3.78361	6.75083	3.68329	67.5809	4.66783	176.42	4.84907	6.71321	3.84778	57.2429
Glyma05g31410	Glyma.05g180300	NA	GO:0006355 GO:0009686 GO:0009740 GO:0043687 GO:0045893 GO:0080167	GO:0003700	GO:0005634	gibberellic acid mediated signaling pathway; "gibberellin biosynthetic process"; "positive regulation of transcription, DNA-dependent"; "post-translational protein modification"; "regulation of transcription, DNA-dependent"; "response to karrikin"	sequence-specific DNA binding transcription factor activity	nucleus	AT5G10120.1|Symbols:|Ethylene insensitive 3 family protein|chr5:3169732-3171147 FORWARD LENGTH=471	26.089	35.9012	8.23633	15.8723	64.1773	10.1443	6.18739e-08	3.93484e-11	0.0113903	5.84509e-05	0	0.00189747	2.58245e-06	5.19041e-10	0.0464417	0.00140674	0	0.0122071	0.339074	8.8461	0.293118	10.5233	0.296112	2.43888	0.408003	6.47596	0.31752	20.3776	0.408731	4.1463	0	7.1502	0	8.82465	0	2.01238	0	5.24435	0	15.9024
Glyma07g33511		NA	GO:0002679 GO:0006355 GO:0009693 GO:0010200 GO:0035556 GO:0050832	GO:0003677 GO:0003700	GO:0005634	respiratory burst involved in defense response; "regulation of transcription, DNA-dependent"; "ethylene biosynthetic process"; "response to chitin"; "intracellular signal transduction"; "defense response to fungus"	DNA binding; "sequence-specific DNA binding transcription factor activity"	nucleus	AT4G34410.1 | Symbols: RRTF1 | redox responsive transcription factor 1 | chr4:16451992-16452798 FORWARD LENGTH=268	43.4817	1.75128	2.05908	56.02	16.8888	1.44919	4.01124e-13	0.506916	0.543251	0	5.08548e-05	0.757724	2.60875e-11	0.863944	0.967539	0	0.000343824	0.860171	0.339074	14.7435	0.586236	1.02666	0.296112	0.609719	0.408003	22.8563	0.31752	5.36252	0.408731	0.592329	0.220792	9.07993	0.361095	0.655978	0	0.383324	0	14.1029	0	3.18857
Glyma19g42010	Glyma.19g231900	NA	NA	GO:0003824 GO:0004301	GO:0005737	NA	catalytic activity; "epoxide hydrolase activity"	cytoplasm	AT3G05600.1|Symbols:|alpha/beta-Hydrolases superfamily protein|chr3:1623485-1624704 REVERSE LENGTH=331	4.21289	13.2891	35.5192	2.8689	11.2796	31.5309	2.04947e-13	0	0	2.91545e-13	0	0	1.359e-11	0	0	1.72428e-11	0	0	8.47686	35.712	9.96601	132.439	10.66	378.635	22.4401	64.3786	17.4636	196.983	13.4881	425.292	6.81749	27.1642	7.58178	104.515	8.2045	294.007	17.5505	49.062	13.3462	144.663
Glyma20g34420	Glyma.20g202200	2.7.13.-	GO:0000160 GO:0006355 GO:0007165 GO:0009165 GO:0009873 GO:0010105	GO:0000155 GO:0000156 GO:0004673 GO:0004674 GO:0004871 GO:0004872 GO:0005515 GO:0051740	GO:0005783 GO:0005789 GO:0016020	ethylene mediated signaling pathway; "negative regulation of ethylene mediated signaling pathway"; "nucleotide biosynthetic process"; "phosphorelay signal transduction system"; "regulation of transcription, DNA-dependent"; "signal transduction"	ethylene binding; "phosphorelay response regulator activity"; "phosphorelay sensor kinase activity"; "protein binding"; "protein histidine kinase activity"; "protein serine/threonine kinase activity"; "receptor activity"; "signal transducer activity"	endoplasmic reticulum; "endoplasmic reticulum membrane"; "membrane"	AT3G23150.1|Symbols:ETR2|Signal transduction histidine kinase, hybrid-type, ethylene sensor|chr3:8255156-8257560 FORWARD LENGTH=773	39.6166	14.2729	5.72963	25.888	8.81075	4.11985	0	0	0	0	0	0	0	0	0	0	0	0	5.76426	228.36	11.7247	167.346	13.6211	78.044	8.97606	232.373	20.0038	176.248	14.3056	58.9368	1.87365	70.2034	3.60502	53.3744	4.23705	24.4924	2.8373	71.5722	6.17863	52.3127
Glyma06g43070	Glyma.06g277700	NA	GO:0008150	GO:0003723	GO:0005634	biological process	RNA binding	nucleus	AT1G06340.1|Symbols:|Plant Tudor-like protein|chr1:1933583-1933987 REVERSE LENGTH=134	15.046	15.9605	9.95224	12.1377	22.8936	21.6344	0	0	0	1.11022e-16	0	0	0	0	0	8.01951e-15	0	0	2.37352	35.712	6.44859	102.923	6.21834	61.8865	2.44802	29.7132	3.81024	87.2304	2.86111	61.8984	6.56767	93.46	16.8789	279.449	16.4664	165.334	6.5873	77.9081	10.0186	220.406
Glyma09g09973	Glyma.09g083300	NA	GO:0006355 GO:0048573	GO:0003700 GO:0032453	GO:0005634	photoperiodism, flowering; "regulation of transcription, DNA-dependent"	histone demethylase activity (H3-K4 specific); "sequence-specific DNA binding transcription factor activity"	nucleus	AT1G30810.2|Symbols:|Transcription factor jumonji (jmj) family protein / zinc finger (C5HC2 type) family protein|chr1:10938139-10941505 REVERSE LENGTH=819	4.5092	25.1746	12.7663	18.6733	33.2146	26.0855	0.0067045	0	1.58762e-14	8.63352e-06	0	1.55431e-15	0.098486	0	3.37423e-13	0.000240103	0	4.5689e-14	1.01722	4.58687	1.17247	29.5165	1.48056	18.9013	0.408003	7.61877	1.27008	42.1852	0.817461	21.3239	0.27431	1.16986	0.299081	7.81023	0.382082	4.92113	0.106995	1.94682	0.325456	10.3878
Glyma12g35070	Glyma.12g222400	NA	GO:0001666 GO:0008150 GO:0009862 GO:0010310	GO:0005515	GO:0005634 GO:0005829 GO:0005886 GO:0009506	biological process; "regulation of hydrogen peroxide metabolic process"; "response to hypoxia"; "systemic acquired resistance, salicylic acid mediated signaling pathway"	protein binding	cytosol; "nucleus"; "plasma membrane"; "plasmodesma"	AT4G27450.1|Symbols:|Aluminium induced protein with YGL and LRDR motifs|chr4:13727665-13728683 REVERSE LENGTH=250	1.85861	20.9883	27.2106	1.55488	16.4674	31.934	0	0	0	0	0	0	0	0	0	0	0	0	545.231	1013.37	114.023	2393.15	69.5862	1893.48	620.572	964.917	160.348	2640.51	45.7778	1461.87	412.247	724.664	81.5508	1775.49	50.3506	1382.24	456.292	691.322	115.206	1823.06
Glyma11g04950	Glyma.11g046200	NA	GO:0008152	GO:0016597	GO:0005634	metabolic process	amino acid binding	nucleus	AT5G65890.1|Symbols:ACR1|ACT domain repeat 1|chr5:26355701-26357721 FORWARD LENGTH=477	7.73007	37.6524	13.384	-1.07105	22.5183	22.4625	0.0146336	1.1424e-11	8.39287e-10	0.890827	7.87181e-12	2.47163e-07	0.177394	1.57159e-10	1.21866e-08	0.970956	1.25872e-10	3.42808e-06	0.339074	2.62107	0.293118	11.0366	0.888335	11.8895	3.26402	3.04751	0.635041	14.3001	0.408731	9.1811	0	1.1134	0.124532	4.86393	0.381821	5.15573	1.42563	1.29699	0.271029	5.86481
Glyma02g39840	Glyma.02g232500	NA	GO:0008150	GO:0003674	NA	biological process	molecular function	NA	AT1G06980.1|Symbols:|unknown protein; FUNCTIONS IN: molecular_function unknown; INVOLVED IN: biological_process unknown; LOCATED IN: endomembrane system; EXPRESSED IN: sepal, male gametophyte, carpel; EXPRESSED DURING: 4 anthesis; BEST Arabidopsis thaliana protein match is: unknown protein (TAIR:AT2G30230.1); Has 159 Blast hits to 159 proteins in 13 species: Archae - 0; Bacteria - 0; Metazoa - 0;…	29.954	33.2742	12.0113	30.3442	9.00733	23.1871	1.11022e-16	2.51071e-10	1.11573e-08	0	4.18442e-06	1.03362e-13	8.37693e-15	3.08012e-09	1.43438e-07	0	3.46781e-05	2.70775e-12	0.678148	20.3133	0.293118	9.75328	0.888335	10.6701	0.816005	24.761	0.952561	8.58004	0.817461	18.9545	0.87028	24.6551	0.355825	12.2817	1.09098	13.2205	1.01836	30.1104	1.16162	10.0545
Glyma09g29290	Glyma.09g163100	NA	GO:0006457 GO:0009408 GO:0009644 GO:0010167 GO:0015706 GO:0034976 GO:0042542	GO:0004866	GO:0005576 GO:0005618 GO:0048046	nitrate transport; "protein folding"; "response to endoplasmic reticulum stress"; "response to heat"; "response to high light intensity"; "response to hydrogen peroxide"; "response to nitrate"	endopeptidase inhibitor activity	apoplast; "cell wall"; "extracellular region"	AT1G17860.1|Symbols:|Kunitz family trypsin and protease inhibitor protein|chr1:6149343-6149933 FORWARD LENGTH=196	-1.03492	11.3833	37.0635	-1.07105	12.3851	57.9676	0.980637	0.00108813	5.13473e-11	0.961295	0.000921194	0	0.985038	0.00493839	8.32856e-10	0.970956	0.00468642	0	0.339074	0.327633	0.293118	3.33665	0.296112	10.9749	0.408003	0.380939	0.31752	3.93252	0.408731	23.6932	0	0	0	5.99769	0	19.4111	0	0	0	6.57822
Glyma01g04530	Glyma.01g038600	NA	GO:0006355 GO:0009651 GO:0009723 GO:0009733 GO:0009737 GO:0009739 GO:0009751 GO:0009753 GO:0046686 GO:0080167	GO:0003676 GO:0003677 GO:0003700 GO:0008270	GO:0005634	regulation of transcription, DNA-dependent; "response to abscisic acid stimulus"; "response to auxin stimulus"; "response to cadmium ion"; "response to ethylene stimulus"; "response to gibberellin stimulus"; "response to jasmonic acid stimulus"; "response to karrikin"; "response to salicylic acid stimulus"; "response to salt stress"	DNA binding; "nucleic acid binding"; "sequence-specific DNA binding transcription factor activity"; "zinc ion binding"	nucleus	AT1G70000.2|Symbols:|myb-like transcription factor family protein|chr1:26363674-26364635 REVERSE LENGTH=261	4.61657	4.58251	19.2445	8.6831	18.4168	39.0074	1.15919e-11	0	0	0	0	0	6.74537e-10	0	0	0	0	0	6.10334	28.1765	8.79354	40.2964	3.84945	74.0808	4.08003	35.4273	4.44528	81.8678	2.45238	95.6612	3.30675	14.4382	4.50669	21.4226	1.99589	38.7513	2.14967	18.188	2.28859	40.5027
Glyma13g43730	Glyma.13g360600	NA	GO:0080037	GO:0003674	GO:0005634 GO:0019005	negative regulation of cytokinin mediated signaling pathway	molecular function	SCF ubiquitin ligase complex; "nucleus"	AT1G80440.1|Symbols:|Galactose oxidase/kelch repeat superfamily protein|chr1:30241763-30242827 FORWARD LENGTH=354	12.6232	20.3403	10.7264	15.3424	20.4229	14.7124	0	0	0	0	0	0	0	0	0	0	0	0	42.3843	535.025	14.0697	286.182	12.7328	136.577	30.1922	463.221	11.4307	233.448	9.40081	138.309	27.3441	326.456	8.58622	181.164	7.86116	85.0713	18.9421	283.179	7.00757	137.526
Glyma04g06520	Glyma.04g061500	NA	GO:0006468 GO:0007165 GO:0050832	GO:0004672 GO:0004674 GO:0005524 GO:0016301 GO:0016772	GO:0005886	defense response to fungus; "protein phosphorylation"; "signal transduction"	ATP binding; "kinase activity"; "protein kinase activity"; "protein serine/threonine kinase activity"; "transferase activity, transferring phosphorus-containing groups"	plasma membrane	AT5G25110.1|Symbols:CIPK25, SnRK3.25|CBL-interacting protein kinase 25|chr5:8657740-8659206 REVERSE LENGTH=488	22.56	11.6265	9.0085	40.1477	5.78312	4.9959	0	0	0	0	0	3.88578e-15	0	0	0	0	0	1.11678e-13	7.79871	175.939	5.27612	61.343	3.55334	32.0102	4.08003	163.804	6.98545	40.3977	7.76588	38.7976	6.37137	135.946	4.07742	49.1754	2.77812	25.2491	3.24151	126.808	5.423	30.1373
Glyma04g04250	Glyma.04g040200	NA	NA	GO:0016740 GO:0016747	GO:0005737 GO:0005829	NA	transferase activity; "transferase activity, transferring acyl groups other than amino-acyl groups"	cytoplasm; "cytosol"	AT5G42830.1|Symbols:|HXXXD-type acyl-transferase family protein|chr5:17176384-17177906 FORWARD LENGTH=450	3.29755	37.0687	6.47528	6.31159	32.6114	7.97056	0	0	0	0	0	0	0	0	0	0	0	0	21.3617	70.4412	5.27612	195.579	11.2522	72.8614	10.2001	64.3786	8.89057	289.934	9.80954	78.1874	17.9842	56.0888	4.20177	161.567	9.06568	59.2245	8.35092	51.3585	7.11249	222.891
Glyma11g08590	Glyma.11g081000	NA	GO:0008150	GO:0003674	GO:0005886 GO:0009507	biological process	molecular function	chloroplast; "plasma membrane"	AT2G17705.1|Symbols:|unknown protein; FUNCTIONS IN: molecular_function unknown; INVOLVED IN: biological_process unknown; LOCATED IN: plasma membrane; EXPRESSED IN: cultured cell; BEST Arabidopsis thaliana protein match is: unknown protein (TAIR:AT4G08330.1); Has 135 Blast hits to 135 proteins in 32 species: Archae - 5; Bacteria - 29; Metazoa - 0; Fungi - 0; Plants - 91; Viruses - 0; Other Eukaryo…	8.72475	15.3862	11.4145	13.6938	31.3551	12.8222	0	0	0	0	0	0	0	0	0	0	0	0	23.057	201.167	22.5701	347.268	13.6211	155.478	17.1361	234.658	10.4782	328.544	9.40081	120.539	31.0321	256.069	28.7343	458.612	17.5439	202.034	22.4282	299.266	13.4007	403.774
Glyma17g07580	Glyma.17g068200	NA	NA	GO:0008270	GO:0005634	NA	zinc ion binding	nucleus	AT2G18670.1|Symbols:|RING/U-box superfamily protein|chr2:8093469-8094452 FORWARD LENGTH=181	10.6288	26.8754	8.83239	9.93517	32.5578	4.56495	0	0	0	0	0	9.92539e-14	0	0	0	0	0	2.60265e-12	14.9193	158.575	3.81053	102.409	5.62612	49.6921	15.9121	158.09	3.81024	124.053	8.17461	37.3167	7.34558	73.8422	1.7747	49.4756	2.65089	23.6218	7.6187	73.7558	1.78265	55.7729
Glyma18g03870	Glyma.18g034600	NA	GO:0008150	NA	GO:0005737	biological process	NA	cytoplasm	AT3G55580.1|Symbols:|Regulator of chromosome condensation (RCC1) family protein|chr3:20612766-20615730 FORWARD LENGTH=488	-1.12624	2.1891	55.5953	-1.94736	2.64346	37.679	0.616597	0.00327693	0	0.0101393	4.17797e-05	0	0.985038	0.0132711	0	0.112385	0.000288996	0	12.5457	11.1395	5.27612	11.5499	0.592223	32.9248	16.3201	8.38065	7.30297	19.3051	1.22619	46.2017	6.78173	5.69512	2.69786	6.12627	0.306361	17.1836	8.57909	4.29275	3.75127	9.52911
Glyma19g38670	Glyma.19g199300	NA	GO:0002679 GO:0006865 GO:0006952 GO:0009414 GO:0010200 GO:0015824 GO:0016567 GO:0051865	GO:0004842	GO:0000151 GO:0005737 GO:0005829	amino acid transport; "defense response"; "proline transport"; "protein autoubiquitination"; "protein ubiquitination"; "respiratory burst involved in defense response"; "response to chitin"; "response to water deprivation"	ubiquitin-protein ligase activity	cytoplasm; "cytosol"; "ubiquitin ligase complex"	AT3G52450.1|Symbols:PUB22|plant U-box 22|chr3:19440943-19442250 REVERSE LENGTH=435	12.5614	10.3325	28.3124	15.3121	11.8221	14.6368	0	8.10463e-12	1.77636e-15	0	0	0	0	1.12929e-10	4.00976e-14	0	0	0	2.37352	29.8146	1.46559	15.1432	0.592223	16.7673	2.04001	31.237	2.54016	30.0301	2.04365	29.9126	1.56356	18.5756	0.913258	9.78843	0.373346	10.6643	1.30686	19.4986	1.59008	18.0641
Glyma07g30380	Glyma.07g185000	NA	GO:0008150	GO:0008270	GO:0005794 GO:0016020	biological process	zinc ion binding	Golgi apparatus; "membrane"	AT2G14255.1|Symbols:|Ankyrin repeat family protein with DHHC zinc finger domain|chr2:6036974-6040892 FORWARD LENGTH=536	3.94234	17.4654	9.45654	5.5631	36.1419	20.3692	5.5892e-12	0	0	0	0	0	3.33107e-10	0	0	0	0	0	8.47686	33.4186	10.8454	189.419	7.99501	75.6051	9.79206	54.4742	6.35041	229.516	3.67858	74.9296	4.31316	16.0821	5.21994	94.5709	3.89301	37.1415	4.84518	26.2643	3.07042	106.638
Glyma02g00290	Glyma.02g000800	NA	GO:0006355	GO:0003677 GO:0003700	GO:0005634	regulation of transcription, DNA-dependent	DNA binding; "sequence-specific DNA binding transcription factor activity"	nucleus	AT5G43650.1|Symbols:BHLH92|basic helix-loop-helix (bHLH) DNA-binding superfamily protein|chr5:17533310-17534758 REVERSE LENGTH=247	38.6504	2.62691	2.57386	54.1526	3.00244	7.24595	1.11855e-11	0.371538	0.0922753	2.22045e-16	0.0837839	0.0148673	6.51585e-10	0.695428	0.261506	1.58072e-14	0.226046	0.0705346	0.339074	13.1053	0.293118	0.769996	1.18445	3.0486	0.408003	22.0944	0.952561	2.86001	0.408731	2.96165	0	13.8807	0	0.846119	1.26938	3.29623	0.444332	23.4459	1.01367	2.92466
Glyma01g01010	Glyma.01g006800	3.1.1.11	GO:0009411 GO:0009813 GO:0042545	GO:0030599	GO:0005618 GO:0005737 GO:0009505 GO:0009507	cell wall modification; "flavonoid biosynthetic process"; "response to UV"	pectinesterase activity	cell wall; "chloroplast"; "cytoplasm"; "plant-type cell wall"	AT5G19730.1|Symbols:|Pectin lyase-like superfamily protein|chr5:6670562-6673202 FORWARD LENGTH=383	1.25614	-1.55731	32.6022	1.4005	-2.36844	59.4168	0.586259	0.260971	0	0.598533	0.179236	0	0.985038	0.527956	0	0.970956	0.420296	0	3.39074	4.25923	4.39677	2.82332	0.888335	28.9616	1.63201	2.28563	2.54016	1.07251	0.408731	24.2855	2.55558	3.03612	3.13465	2.08799	0.640733	21.0749	1.19617	1.63236	1.81925	0.738128
Glyma03g39100	Glyma.03g231700	NA	GO:0002238	GO:0003674	GO:0005634 GO:0005773	response to molecule of fungal origin	molecular function	nucleus; "vacuole"	AT3G62550.1|Symbols:|Adenine nucleotide alpha hydrolases-like superfamily protein|chr3:23136194-23137074 FORWARD LENGTH=162	3.53124	20.9263	14.2872	3.34902	18.6124	30.6504	0	0	0	1.77636e-15	0	0	0	0	0	1.21049e-13	0	0	18.6491	65.8543	17.294	361.898	16.8784	241.144	18.7681	62.8549	25.7191	478.695	8.17461	250.555	18.3108	61.1542	16.0622	348.665	15.8593	228.598	17.9203	58.4794	23.9961	429.186
Glyma16g01890	Glyma.16g016300	NA	GO:0009409	GO:0003824 GO:0005509	GO:0005634	response to cold	calcium ion binding; "catalytic activity"	nucleus	AT1G02270.1|Symbols:|Calcium-binding endonuclease/exonuclease/phosphatase family|chr1:443301-446197 REVERSE LENGTH=484	22.8581	14.6809	6.48806	23.6314	12.9047	10.7884	0	0	0	0	0	0	0	0	0	0	0	0	10.8504	248.018	13.7765	202.252	15.6939	101.823	11.8321	279.609	16.5111	213.071	11.0357	119.058	6.09567	131.781	7.32111	111.492	8.43747	55.2293	6.46416	148.848	8.81427	109.304
Glyma15g19900	Glyma.15g179800	NA	GO:0006612 GO:0006816 GO:0006833 GO:0007030 GO:0008150 GO:0009651 GO:0009750 GO:0009963 GO:0010363	NA	NA	Golgi organization; "biological process"; "calcium ion transport"; "positive regulation of flavonoid biosynthetic process"; "protein targeting to membrane"; "regulation of plant-type hypersensitive response"; "response to fructose stimulus"; "response to salt stress"; "water transport"	NA	NA	AT5G20700.1|Symbols:|Protein of unknown function (DUF581)|chr5:7006178-7007003 REVERSE LENGTH=248	64.7394	3.28364	3.77499	26.1427	3.1901	8.69515	0	0.00100881	0.00141087	1.31006e-14	0.000210426	1.39358e-06	0	0.00461241	0.007591	8.40908e-13	0.00124602	1.73278e-05	0.339074	21.9514	2.34494	7.69996	1.77667	6.70691	0.816005	21.3326	3.81024	12.1551	1.22619	10.6619	0	19.9556	2.13207	7.26223	1.63426	6.22413	0.76274	19.4297	3.48014	10.6685
Glyma07g39410	Glyma.07g264100	NA	GO:0008150	GO:0008270	GO:0005737	biological process	zinc ion binding	cytoplasm	AT4G03965.1|Symbols:|RING/U-box superfamily protein|chr4:1889576-1890205 FORWARD LENGTH=209	8.77065	28.8961	6.69203	5.05279	26.7718	12.8616	0	0	0	6.4293e-13	0	0	0	0	0	3.7332e-11	0	0	4.40796	38.6607	2.34494	67.7596	6.51445	43.5949	6.93605	35.0464	2.85768	76.5053	3.26985	42.0554	4.14624	34.3937	2.08646	62.5404	5.86407	39.5913	6.34458	31.2373	2.55426	65.7121
Glyma18g40652	Glyma.18g187300	NA	GO:0008150	GO:0003674	GO:0005739	biological process	molecular function	mitochondrion	AT5G02090.1|Symbols:|unknown protein; Has 30 Blast hits to 30 proteins in 10 species: Archae - 0; Bacteria - 0; Metazoa - 0; Fungi - 0; Plants - 30; Viruses - 0; Other Eukaryotes - 0 (source: NCBI BLink).|chr5:412350-412607 REVERSE LENGTH=85	6.17666	29.5668	9.38992	3.65686	28.3541	11.8082	0	0	0	0	0	0	0	0	0	0	0	0	70.8665	437.718	13.7765	407.328	24.5773	230.779	102.817	375.986	22.5439	639.213	22.0715	260.625	85.3179	498.409	15.6892	481.189	28.3163	268.251	120.375	428.929	25.7908	702.719
Glyma14g34610	Glyma.14g171700	NA	GO:0005992 GO:0008152	GO:0003824 GO:0004805	GO:0009507	metabolic process; "trehalose biosynthetic process"	catalytic activity; "trehalose-phosphatase activity"	chloroplast	AT5G10100.1|Symbols:TPPI|Haloacid dehalogenase-like hydrolase (HAD) superfamily protein|chr5:3157980-3160275 FORWARD LENGTH=369	-1.03492	2.1891	59.7134	1.4005	1.80147	28.2593	0.980637	0.0499576	0	0.70967	0.137999	1.11022e-16	0.985038	0.140609	0	0.970956	0.336683	3.44283e-15	0.339074	0.327633	2.34494	5.1333	0.296112	17.6818	0.816005	1.14282	3.1752	5.72002	0.817461	23.1008	0.223242	0	1.4604	3.31627	0.186569	11.2397	0.522454	0.712969	1.98649	3.43887
Glyma19g43030	Glyma.19g241500	NA	GO:0008152	GO:0008080	GO:0005737 GO:0016020	metabolic process	N-acetyltransferase activity	cytoplasm; "membrane"	AT3G22560.1|Symbols:|Acyl-CoA N-acyltransferases (NAT) superfamily protein|chr3:7998915-7999442 REVERSE LENGTH=175	4.72393	7.56233	11.325	6.36591	10.7207	46.193	4.28102e-12	0	0	2.36022e-12	0	0	2.58844e-10	0	0	1.30741e-10	0	0	6.10334	28.8317	6.44859	48.7664	4.44167	50.3018	4.48803	28.5704	7.30297	78.2928	1.63492	75.522	9.14783	40.8709	9.14273	71.7207	6.37092	72.7916	6.54155	40.5771	10.4012	107.154
Glyma14g09970	Glyma.U029900	NA	GO:0008150	GO:0003674	GO:0005886	biological process	molecular function	plasma membrane	AT1G10140.1|Symbols:|Uncharacterised conserved protein UCP031279|chr1:3322970-3323473 REVERSE LENGTH=167	13.6543	21.289	4.66003	13.7853	29.3489	3.92807	0	0	3.77387e-12	0	0	2.98971e-10	0	0	6.77658e-11	0	0	5.8451e-09	41.3671	564.84	4.68989	99.8428	5.62612	26.2179	34.6802	478.078	4.7628	139.783	7.76588	30.505	55.6122	718.179	5.964	131.706	7.23817	34.0299	45.339	609.015	6.08434	171.596
Glyma12g29971	Glyma.12g176100	NA	NA	NA	NA	NA	NA	NA	NA	-1.03492	7.0051	13.384	1.24489	3.15257	72.4595	0.980637	0.00112149	8.39287e-10	0.773334	0.018239	0	0.985038	0.00507446	1.21866e-08	0.970956	0.0634361	0	0.339074	0.327633	0.586236	4.10664	0.888335	11.8895	1.22401	1.52375	1.5876	5.00502	0.408731	29.6165	0.537389	0	0.878874	6.38637	1.34733	18.1931	1.88648	2.28835	2.39095	7.24331
Glyma03g31680	Glyma.03g160100	NA	GO:0009611 GO:0009694 GO:0009753 GO:0055114	GO:0005506 GO:0009055 GO:0016705 GO:0019825 GO:0020037	GO:0009507	jasmonic acid metabolic process; "oxidation-reduction process"; "response to jasmonic acid stimulus"; "response to wounding"	electron carrier activity; "heme binding"; "iron ion binding"; "oxidoreductase activity, acting on paired donors, with incorporation or reduction of molecular oxygen"; "oxygen binding"	chloroplast	AT5G63450.1|Symbols:CYP94B1|cytochrome P450, family 94, subfamily B, polypeptide 1|chr5:25408987-25410519 REVERSE LENGTH=510	8.69633	59.5434	-4.85653	1.08928	26.2714	4.58911	0.00775308	0	0.0945089	0.877726	0	0.00377911	0.109552	0	0.261506	0.970956	0	0.0220522	0.339074	2.9487	0.293118	17.4532	1.48056	0.304859	2.44802	2.66657	0.952561	25.0251	1.22619	5.62713	0.212516	1.74791	0	10.7336	0.888027	0.184477	1.49205	1.58366	0.567315	14.3222
Glyma11g37780	Glyma.11g243400	NA	GO:0008150	GO:0008270	GO:0005634	biological process	zinc ion binding	nucleus	AT1G67856.1|Symbols:|RING/U-box superfamily protein|chr1:25442486-25442887 FORWARD LENGTH=133	9.17946	17.8046	18.8749	10.7372	8.33179	40.5773	9.04537e-05	4.17444e-14	2.23155e-14	1.11299e-05	1.98912e-08	3.87579e-13	0.00241992	6.96061e-13	4.70405e-13	0.000302692	2.29229e-07	9.73439e-12	0.678148	6.22503	0.879354	15.6566	0.888335	16.7673	0.816005	8.76159	1.5876	13.2276	0.408731	16.5852	0.905522	7.86155	1.1107	20.5137	1.13516	21.6164	1.0596	11.0859	2.01442	16.1284
Glyma17g04150	Glyma.17g037300	NA	GO:0045487 GO:0055114	GO:0005506 GO:0016491 GO:0016706 GO:0052634	GO:0005737 GO:0016020	gibberellin catabolic process; "oxidation-reduction process"	C-19 gibberellin 2-beta-dioxygenase activity; "iron ion binding"; "oxidoreductase activity"; "oxidoreductase activity, acting on paired donors, with incorporation or reduction of molecular oxygen, 2-oxoglutarate as one donor, and incorporation of one atom each of oxygen into both donors"	cytoplasm; "membrane"	AT1G47990.1|Symbols:ATGA2OX4, GA2OX4|gibberellin 2-oxidase 4|chr1:17698655-17700834 FORWARD LENGTH=321	5.79755	55.1652	5.14771	10.2703	30.3998	1.93226	0.0514712	0	0.0138472	0.00258527	7.61932e-09	0.309753	0.420391	0	0.0551597	0.0383193	9.24886e-08	0.710752	0.339074	1.9658	0.293118	16.1699	0.592223	3.0486	0.408003	4.19032	0.31752	9.65254	1.22619	2.36932	0	1.55864	0.232442	13.3013	0.475119	2.46751	0	3.3287	0.252941	7.3891
Glyma18g01321	Glyma.18g009600	NA	NA	NA	NA	NA	NA	NA	NA	12.5614	13.5724	10.8102	12.1377	70.9328	18.1149	0.00059376	0	1.41217e-05	0.000736002	0	5.94235e-06	0.013002	0	0.00011689	0.013293	0	6.72784e-05	0.339074	4.25923	1.75871	23.8699	0.592223	6.40205	0.408003	4.9522	0.31752	22.5226	0.408731	7.40411	0	3.78015	1.56113	21.979	0.531833	5.80031	0.372326	4.4035	0	19.2993
Glyma03g26640	Glyma.03g113600	NA	GO:0009926 GO:0015824 GO:0019344 GO:0055085	GO:0009672	GO:0016021	auxin polar transport; "cysteine biosynthetic process"; "proline transport"; "transmembrane transport"	auxin:hydrogen symporter activity	integral to membrane	AT1G76520.2|Symbols:|Auxin efflux carrier family protein|chr1:28715384-28717289 FORWARD LENGTH=390	2.89878	1.16752	50.9624	-2.14209	-1.77633	32.8483	0.322439	0.684103	0	0.520973	0.0273813	0	0.985038	0.935643	0	0.970956	0.0898421	0	0.339074	0.9829	3.51741	4.10664	0.592223	30.1811	0.816005	0.380939	13.3359	7.50753	1.22619	40.2784	0	0.596494	2.13495	2.58562	0.363659	18.6976	0.50918	0	8.13131	4.39884
Glyma16g02960	Glyma.16g026400	NA	GO:0006355 GO:0009627 GO:0009697 GO:0010200	GO:0003700 GO:0043565	GO:0005634 GO:0005730	regulation of transcription, DNA-dependent; "response to chitin"; "salicylic acid biosynthetic process"; "systemic acquired resistance"	sequence-specific DNA binding; "sequence-specific DNA binding transcription factor activity"	nucleolus; "nucleus"	AT2G46400.1|Symbols:WRKY46, ATWRKY46|WRKY DNA-binding protein 46|chr2:19043676-19044754 REVERSE LENGTH=295	16.0813	7.56233	22.9931	22.7815	6.47402	7.45299	0	5.55112e-16	0	0	7.61724e-13	4.62737e-11	0	1.04421e-14	0	0	1.3088e-11	9.76578e-10	4.74704	76.3386	3.2243	24.3832	0.888335	20.4256	4.08003	92.949	3.81024	24.6676	2.86111	21.3239	2.87503	43.7277	1.84721	14.4905	0.514874	11.9438	2.40302	53.3432	2.19284	13.6422
Glyma11g33160	Glyma.13g152500	2.7.7.9	GO:0008152 GO:0009555 GO:0009651 GO:0010264 GO:0046686 GO:0052543	GO:0003983 GO:0016779	GO:0005737 GO:0005829 GO:0005886	callose deposition in cell wall; "metabolic process"; "myo-inositol hexakisphosphate biosynthetic process"; "pollen development"; "response to cadmium ion"; "response to salt stress"	UTP:glucose-1-phosphate uridylyltransferase activity; "nucleotidyltransferase activity"	cytoplasm; "cytosol"; "plasma membrane"	AT5G17310.2|Symbols:UGP2|UDP-glucose pyrophosphorylase 2|chr5:5696955-5700845 REVERSE LENGTH=470	-1.20051	12.3067	12.9058	-1.09782	22.6636	35.3173	0.342907	0	0	0.674522	0	0	0.985038	0	0	0.970956	0	0	19.6663	16.3817	16.1215	198.402	37.6062	485.336	16.7281	15.2375	19.6863	446.162	22.0715	779.505	11.6785	9.20055	9.05583	115.607	21.3711	278.261	9.66016	8.57417	11.1087	241.932
Glyma04g42800	Glyma.04g249000	NA	GO:0006355 GO:0007275 GO:0009414 GO:0009611 GO:0009620 GO:0009695 GO:0009737 GO:0009753 GO:0009788 GO:0010200 GO:0042538	GO:0003677 GO:0003700	GO:0005634	hyperosmotic salinity response; "jasmonic acid biosynthetic process"; "multicellular organismal development"; "negative regulation of abscisic acid mediated signaling pathway"; "regulation of transcription, DNA-dependent"; "response to abscisic acid stimulus"; "response to chitin"; "response to fungus"; "response to jasmonic acid stimulus"; "response to water deprivation"; "response to wounding"	DNA binding; "sequence-specific DNA binding transcription factor activity"	nucleus	AT1G01720.1|Symbols:ATAF1, ANAC002|NAC (No Apical Meristem) domain transcriptional regulator superfamily protein|chr1:268471-269514 FORWARD LENGTH=289	9.8449	21.2634	7.74518	7.6759	25.6947	10.9485	0	0	0	0	0	0	0	0	0	0	0	0	35.9419	353.844	35.1741	747.922	32.2762	249.985	46.1043	353.892	39.055	1003.51	33.5159	366.948	14.8195	137.987	13.7189	302.596	12.7356	99.5165	18.4863	138.267	15.3019	377.826
Glyma13g04940	Glyma.13g066500	1.14.11.2	GO:0009627 GO:0018401 GO:0034976 GO:0055114	GO:0005506 GO:0016491 GO:0016705 GO:0016706 GO:0031418	GO:0005576 GO:0005768 GO:0005774 GO:0005794 GO:0005802	oxidation-reduction process; "peptidyl-proline hydroxylation to 4-hydroxy-L-proline"; "response to endoplasmic reticulum stress"; "systemic acquired resistance"	L-ascorbic acid binding; "iron ion binding"; "oxidoreductase activity"; "oxidoreductase activity, acting on paired donors, with incorporation or reduction of molecular oxygen"; "oxidoreductase activity, acting on paired donors, with incorporation or reduction of molecular oxygen, 2-oxoglutarate as one donor, and incorporation of one atom each of oxygen into both donors"	Golgi apparatus; "endosome"; "extracellular region"; "trans-Golgi network"; "vacuolar membrane"	AT3G28480.1|Symbols:|Oxoglutarate/iron-dependent oxygenase|chr3:10676266-10678262 REVERSE LENGTH=316	13.3761	21.3234	3.97109	16.978	21.6214	5.59388	0	0	0	0	0	0	0	0	0	0	0	0	17.2928	231.309	15.8284	337.515	22.8006	90.5433	15.5041	263.229	18.7337	405.049	20.4365	114.32	12.9758	164.155	11.2348	248.505	16.3727	65.5953	11.3133	187.162	13.3576	277.533
Glyma04g05390	Glyma.04g051000	NA	GO:0006355	GO:0003676 GO:0003677 GO:0003700 GO:0008270	GO:0005634	regulation of transcription, DNA-dependent	DNA binding; "nucleic acid binding"; "sequence-specific DNA binding transcription factor activity"; "zinc ion binding"	nucleus	AT5G56840.1|Symbols:|myb-like transcription factor family protein|chr5:22980789-22982152 FORWARD LENGTH=233	-1.03492	10.5077	41.1816	2.801	21.3924	41.3019	0.980637	0.00198068	3.17135e-12	0.339073	2.74028e-06	2.26597e-13	0.985038	0.00840606	5.73267e-11	0.970327	2.3486e-05	5.7796e-12	0.339074	0.327633	0.293118	3.07998	0.296112	12.1944	0.408003	1.14282	0.31752	6.79253	0.408731	16.8814	0	0	0	2.69943	0	10.5162	0	0.967256	0	5.54012
Glyma20g38070	Glyma.20g236900	NA	GO:0001666	GO:0003674	GO:0005575	response to hypoxia	molecular function	cellular component	AT3G05550.1|Symbols:|Hypoxia-responsive family protein|chr3:1612860-1613748 FORWARD LENGTH=97	14.6012	9.74148	5.54809	14.4718	21.5249	16.0729	0	0	0	0	0	0	0	0	0	0	0	0	6.10334	89.1163	7.03483	68.5296	10.66	59.1427	8.16005	118.091	5.39785	116.188	4.49604	72.2642	6.77744	93.5939	7.38945	74.6706	11.3282	63.4084	8.81182	124.259	5.69579	117.814
Glyma18g07680	Glyma.18g068800	NA	GO:0008150	GO:0017040	GO:0005576 GO:0005774	biological process	ceramidase activity	extracellular region; "vacuolar membrane"	AT1G07380.1|Symbols:|Neutral/alkaline non-lysosomal ceramidase|chr1:2264829-2268306 REVERSE LENGTH=779	-1.03492	18.6073	44.8881	-1.28525	5.62958	12.8012	0.952595	0	0	0.677791	3.07663e-08	0	0.985038	0	0	0.970956	3.45945e-07	0	2.03444	1.9658	2.34494	43.6331	1.48056	66.4594	2.44802	1.90469	2.85768	16.0876	3.67858	47.0902	0.744689	0.680551	0.811936	15.6718	0.518632	23.4873	0.8714	0.660645	0.993981	5.3772
Glyma03g31381	Glyma.03g157300	NA	GO:0006355 GO:0009407	GO:0003677 GO:0003700 GO:0043565	GO:0005634	regulation of transcription, DNA-dependent; "toxin catabolic process"	DNA binding; "sequence-specific DNA binding"; "sequence-specific DNA binding transcription factor activity"	nucleus	AT3G22830.1|Symbols:AT-HSFA6B, HSFA6B|heat shock transcription factor A6B|chr3:8078981-8080895 FORWARD LENGTH=406	21.4993	8.93881	1.8215	35.4793	15.7628	2.41532	0	0	0.0776496	7.94775e-11	0	0.0041217	0	0	0.228519	3.87203e-09	0	0.0237926	1.3563	29.1594	7.03483	62.883	3.84945	7.01177	0.408003	14.4757	5.39785	85.0854	4.90477	11.8466	0.559228	11.3712	2.74377	25.4414	1.51893	2.79132	0	5.65571	2.1149	32.0351
Glyma09g36590	Glyma.09g231600	NA	GO:0006355 GO:0006826 GO:0010106 GO:0010167 GO:0010228 GO:0015706 GO:0048364 GO:0048481 GO:0048527 GO:0048589 GO:0048765	GO:0003677 GO:0003700 GO:0046983	GO:0005634	cellular response to iron ion starvation; "developmental growth"; "iron ion transport"; "lateral root development"; "nitrate transport"; "ovule development"; "regulation of transcription, DNA-dependent"; "response to nitrate"; "root development"; "root hair cell differentiation"; "vegetative to reproductive phase transition of meristem"	DNA binding; "protein dimerization activity"; "sequence-specific DNA binding transcription factor activity"	nucleus	AT1G71692.1|Symbols:AGL12, XAL1|AGAMOUS-like 12|chr1:26952903-26954939 REVERSE LENGTH=211	4.5092	3.94037	7.85026	1.24489	14.5346	54.5258	0.0067045	7.2361e-05	4.95937e-12	0.564592	0	0	0.098486	0.000424719	8.80897e-11	0.970956	0	0	1.01722	4.58687	2.34494	9.23995	2.36889	18.5964	4.89603	6.09502	3.49272	50.7652	1.63492	89.1455	1.00209	4.27364	2.18515	8.93164	2.23326	17.6875	4.69038	5.68955	3.26955	45.6659
Glyma07g05340	Glyma.07g047800	NA	NA	GO:0005509	NA	NA	calcium ion binding	NA	AT5G54130.2|Symbols:|Calcium-binding endonuclease/exonuclease/phosphatase family|chr5:21962900-21965279 FORWARD LENGTH=436	13.1866	13.3798	16.0609	17.7397	5.81724	14.5954	0	0	0	0	0	0	0	0	0	0	0	0	5.76426	76.0109	7.32795	98.0461	7.40279	118.895	2.44802	43.427	9.52561	55.4127	5.72223	83.5184	3.0064	37.4949	3.61532	50.1773	3.69491	59.8708	1.24163	21.4624	4.72098	26.3907
Glyma09g10830	Glyma.09g086800	NA	GO:0055114	GO:0003756 GO:0016671 GO:0050660	GO:0005634 GO:0005783 GO:0005789	oxidation-reduction process	flavin adenine dinucleotide binding; "oxidoreductase activity, acting on a sulfur group of donors, disulfide as acceptor"; "protein disulfide isomerase activity"	endoplasmic reticulum; "endoplasmic reticulum membrane"; "nucleus"	AT2G38960.1|Symbols:AERO2, ERO2|endoplasmic reticulum oxidoreductins 2|chr2:16265455-16267883 FORWARD LENGTH=472	4.91182	20.9569	7.10384	10.2703	28.1479	9.11783	4.73252e-09	0	0	1.55431e-15	0	0	2.18385e-07	0	0	1.06454e-13	0	0	4.06889	19.9856	4.39677	92.1428	5.92223	42.0706	2.85602	29.3323	4.7628	134.063	4.90477	44.7209	1.83932	8.5446	1.88007	40.871	2.56195	18.3615	1.2555	12.5644	2.04588	55.3385
Glyma06g38480	Glyma.06g249400	NA	GO:0008152	GO:0008168	GO:0005737 GO:0005774	metabolic process	methyltransferase activity	cytoplasm; "vacuolar membrane"	AT5G54400.1|Symbols:|S-adenosyl-L-methionine-dependent methyltransferases superfamily protein|chr5:22090680-22091998 FORWARD LENGTH=292	2.13957	7.33347	10.038	1.52054	51.7922	11.2312	0.000523969	1.49259e-11	5.44441e-09	0.0479843	0	2.76474e-11	0.0116959	2.03425e-10	7.23806e-08	0.334347	0	5.92953e-10	9.49408	20.3133	2.34494	17.1966	1.18445	11.8895	14.2801	21.7135	0.635041	32.8901	1.63492	18.3622	7.39995	14.9744	1.72889	13.152	0.883479	8.94721	10.8238	16.0369	0.470341	23.4088
Glyma01g42740	Glyma.01g218400	NA	GO:0008150	GO:0003674	GO:0005576 GO:0005768 GO:0005794 GO:0005802	biological process	molecular function	Golgi apparatus; "endosome"; "extracellular region"; "trans-Golgi network"	AT5G23850.1|Symbols:|Arabidopsis thaliana protein of unknown function (DUF821)|chr5:8038126-8040741 FORWARD LENGTH=542	24.5188	9.01304	11.7368	13.3826	13.7812	7.61994	0	0	0	0	0	0	0	0	0	0	0	0	2.71259	66.5096	17.0008	153.229	8.88335	104.262	4.89603	65.5214	15.876	218.791	12.6707	96.5497	1.46899	34.0653	8.70895	81.4235	4.6038	54.514	2.57842	33.6227	8.16981	108.194
Glyma03g09080	Glyma.03g063400	NA	GO:0006865 GO:0008150	GO:0003674	GO:0005886	amino acid transport; "biological process"	molecular function	plasma membrane	AT4G31980.1|Symbols:|unknown protein; CONTAINS InterPro DOMAIN/s: Protein of unknown function DUF247, plant (InterPro:IPR004158), Protein of unknown function DUF862, eukaryotic (InterPro:IPR008580); BEST Arabidopsis thaliana protein match is: Plant protein of unknown function (DUF247) (TAIR:AT5G11290.1); Has 1967 Blast hits to 1844 proteins in 183 species: Archae - 0; Bacteria - 6; Metazoa - 223;…	7.73007	19.0889	11.423	12.0043	20.3416	9.35074	0	0	0	0	0	0	0	0	0	0	0	0	6.10334	47.1792	4.39677	83.9295	6.21834	71.0323	5.71204	68.5689	4.7628	96.8829	8.58334	80.2606	3.11081	22.7431	2.11983	41.9753	3.03309	34.955	2.83121	33.1168	2.30677	45.0911
Glyma15g16851	Glyma.15g156700	NA	GO:0008152	GO:0003824 GO:0008967 GO:0016787	NA	metabolic process	catalytic activity; "hydrolase activity"; "phosphoglycolate phosphatase activity"	NA	AT5G44730.1|Symbols:|Haloacid dehalogenase-like hydrolase (HAD) superfamily protein|chr5:18045588-18046519 REVERSE LENGTH=255	28.6013	6.81475	4.69471	25.5825	10.3319	3.71355	0	0	9.99201e-16	0	0	4.55318e-08	0	0	2.30054e-14	0	0	6.99372e-07	1.69537	48.4897	6.74171	45.9431	7.40279	34.754	2.04001	52.1886	5.39785	55.7702	6.53969	24.2855	1.28843	34.8528	4.84647	34.26	5.38388	25.5004	1.50766	37.5824	3.89808	38.7021
Glyma03g32520	Glyma.03g168000	NA	GO:0000165 GO:0006612 GO:0006855 GO:0007165 GO:0009414 GO:0009595 GO:0009697 GO:0009723 GO:0009733 GO:0009737 GO:0009738 GO:0009751 GO:0009753 GO:0009862 GO:0009867 GO:0010193 GO:0010200 GO:0010310 GO:0010363 GO:0015692 GO:0031348 GO:0042538 GO:0042742 GO:0043069 GO:0043900 GO:0046865 GO:0050832 GO:0080168	GO:0000166 GO:0005524 GO:0016887 GO:0017111 GO:0042626	GO:0005886	MAPK cascade; "abscisic acid mediated signaling pathway"; "abscisic acid transport"; "defense response to bacterium"; "defense response to fungus"; "detection of biotic stimulus"; "drug transmembrane transport"; "hyperosmotic salinity response"; "jasmonic acid mediated signaling pathway"; "lead ion transport"; "negative regulation of defense response"; "negative regulation of programmed cell deat…	ATP binding; "ATPase activity"; "ATPase activity, coupled to transmembrane movement of substances"; "nucleoside-triphosphatase activity"; "nucleotide binding"	plasma membrane	AT1G15520.1|Symbols:PDR12, ATPDR12, ABCG40, ATABCG40|pleiotropic drug resistance 12|chr1:5331993-5338175 REVERSE LENGTH=1423	4.18712	37.6524	3.94658	2.58554	41.4542	3.11576	0.0114139	0	0.000847451	0.00183153	0	0.000332818	0.147931	0	0.00481597	0.0288943	0	0.0026341	1.01722	4.25923	2.34494	88.2928	1.77667	7.01177	5.30403	13.7138	3.49272	144.788	4.08731	12.7351	0.237372	0.940022	0.517615	20.2168	0.396758	1.57975	1.20364	3.0324	0.774486	30.8521
Glyma03g37851	Glyma.03g219900	NA	GO:0009686 GO:0009694 GO:0009723 GO:0009737 GO:0009739 GO:0009740 GO:0009753 GO:0009845 GO:0009863 GO:0009867 GO:0010162 GO:0010325 GO:0042538 GO:0048444	GO:0003700	GO:0005634	floral organ morphogenesis; "gibberellic acid mediated signaling pathway"; "gibberellin biosynthetic process"; "hyperosmotic salinity response"; "jasmonic acid mediated signaling pathway"; "jasmonic acid metabolic process"; "raffinose family oligosaccharide biosynthetic process"; "response to abscisic acid stimulus"; "response to ethylene stimulus"; "response to gibberellin stimulus"; "response t…	sequence-specific DNA binding transcription factor activity	nucleus	AT5G17490.1|Symbols:RGL3|RGA-like protein 3|chr5:5764316-5765887 REVERSE LENGTH=523	-1.37989	22.7666	37.0635	2.801	29.2739	42.0265	0.671603	4.04094e-07	0	0.339073	1.59369e-08	1.3245e-13	0.985038	3.46609e-06	0	0.970327	1.85354e-07	3.44147e-12	1.3563	0.9829	0.293118	6.6733	0.592223	21.9499	0.408003	1.14282	0.31752	9.29504	0.408731	17.1775	0.992001	0.679922	0	4.78928	0.414522	15.5002	0	0.792041	0	6.20791
Glyma13g09890		NA	NA	NA	NA	NA	NA	NA	NA	5.47546	44.6575	24.709	9.33666	33.7775	6.52136	0.00129975	8.04912e-14	2.10405e-07	0.00482877	8.30119e-10	0.0247331	0.0257173	1.3186e-12	2.31728e-06	0.0634641	1.10468e-08	0.10578	1.01722	5.56977	0.293118	13.0899	0.296112	7.31663	0.408003	3.80939	0.31752	10.725	0.408731	2.66548	1.50002	7.768	0.408868	18.9404	0.417869	10.4169	0	5.32291	0	14.4416
Glyma01g42560	Glyma.01g216600	NA	GO:0006855 GO:0055085	GO:0005215 GO:0015238 GO:0015297	GO:0005886 GO:0016020	drug transmembrane transport; "transmembrane transport"	antiporter activity; "drug transmembrane transporter activity"; "transporter activity"	membrane; "plasma membrane"	AT4G23030.1|Symbols:|MATE efflux family protein|chr4:12072857-12074365 FORWARD LENGTH=502	22.385	6.12946	-1.21413	56.02	3.94071	1.08689	0	0.00335991	0.771772	0	0.00756733	0.927081	0	0.0135434	0.985905	0	0.0298755	0.944071	2.03444	45.541	0.586236	3.59331	1.48056	1.21944	0.816005	45.7126	1.27008	5.00502	0.817461	0.888494	1.1397	24.1291	0.310654	1.97521	0.793734	0.659556	0.444542	24.2658	0.676101	2.56028
Glyma10g03060	Glyma.10g025300	NA	GO:0007131 GO:0008033 GO:0009691	GO:0005524 GO:0009824 GO:0016765 GO:0052622 GO:0052623	GO:0005634 GO:0009507 GO:0009536	cytokinin biosynthetic process; "reciprocal meiotic recombination"; "tRNA processing"	ADP dimethylallyltransferase activity; "AMP dimethylallyltransferase activity"; "ATP binding"; "ATP dimethylallyltransferase activity"; "transferase activity, transferring alkyl or aryl (other than methyl) groups"	chloroplast; "nucleus"; "plastid"	AT3G63110.1|Symbols:ATIPT3, IPT3|isopentenyltransferase 3|chr3:23318437-23319447 REVERSE LENGTH=336	15.7017	1.13833	1.7159	62.5556	2.25183	8.69514	1.9984e-15	0.757483	0.287661	0	0.0934665	0.00533223	1.44351e-13	0.935643	0.629608	0	0.249547	0.0296128	1.3563	21.2962	2.93118	3.33665	1.77667	3.0486	0.408003	25.5229	1.90512	4.29002	0.408731	3.55397	1.08127	16.0574	2.21047	2.61014	1.35548	2.34654	0	19.2808	1.44324	3.12304
Glyma17g13880	Glyma.17g129600	NA	GO:0008150	GO:0003674	GO:0009505	biological process	molecular function	plant-type cell wall	AT3G48530.1|Symbols:KING1|SNF1-related protein kinase regulatory subunit gamma 1|chr3:17987559-17989592 FORWARD LENGTH=424	4.02868	22.5131	6.30595	2.91945	33.5754	8.89504	0	0	0	0	0	0	0	0	0	0	0	0	42.0452	169.386	11.1385	250.762	16.5822	104.567	54.6724	159.613	12.3833	415.774	11.8532	105.435	26.1039	99.4624	6.54145	152.765	9.85227	62.68	33.0088	93.9012	7.30566	235.713
Glyma03g10690	Glyma.03g058600	NA	NA	NA	NA	NA	NA	NA	NA	-1.03492	4.37819	45.2998	-1.07105	1.12592	32.6068	0.980637	0.120851	1.95066e-13	0.961295	0.933186	1.41111e-10	0.985038	0.291695	3.85121e-12	0.970956	0.942617	2.844e-09	0.339074	0.327633	0.293118	1.28333	0.296112	13.4138	0.408003	0.380939	0.31752	0.357502	0.408731	13.3274	0	0	0	1.52687	0	15.7034	0	0	0	0
Glyma11g03240	Glyma.11g029700	NA	GO:0008150	GO:0003674	NA	biological process	molecular function	NA	AT3G60780.1|Symbols:|Protein of unknown function (DUF1442)|chr3:22462695-22463630 FORWARD LENGTH=218	12.513	16.7831	1.47078	15.4366	33.1341	1.64681	0	0	0.429883	0	0	0.156192	0	0	0.824362	0	0	0.443092	6.78148	84.857	3.51741	59.033	2.07278	3.0486	6.12004	94.4728	4.44528	147.291	4.49604	7.40411	7.31826	86.6091	3.5906	62.5102	2.14063	3.17636	6.42262	96.606	4.55846	145.143
Glyma11g21600	Glyma.11g154800	NA	NA	GO:0003676 GO:0003677 GO:0004386 GO:0005524 GO:0008270	GO:0005634 GO:0009506	NA	ATP binding; "DNA binding"; "helicase activity"; "nucleic acid binding"; "zinc ion binding"	nucleus; "plasmodesma"	AT3G54460.1|Symbols:|SNF2 domain-containing protein / helicase domain-containing protein / F-box family protein|chr3:20162050-20167186 REVERSE LENGTH=1378	4.66078	25.734	15.1572	3.18138	20.3644	8.69515	2.90672e-11	0	0	8.31194e-09	0	0	1.65238e-09	0	0	3.36044e-07	0	0	5.76426	26.8659	5.27612	135.776	5.33001	80.7878	11.0161	35.0464	7.30297	148.721	7.35715	63.9715	1.4091	6.21143	1.22004	32.5681	1.2469	19.0673	2.61878	8.1181	1.69641	33.1975
Glyma19g38740	Glyma.19g200200	NA	GO:0002679 GO:0006865 GO:0006952 GO:0009414 GO:0010200 GO:0015824 GO:0016567 GO:0051865	GO:0004842	GO:0000151 GO:0005737 GO:0005829	amino acid transport; "defense response"; "proline transport"; "protein autoubiquitination"; "protein ubiquitination"; "respiratory burst involved in defense response"; "response to chitin"; "response to water deprivation"	ubiquitin-protein ligase activity	cytoplasm; "cytosol"; "ubiquitin ligase complex"	AT3G52450.1|Symbols:PUB22|plant U-box 22|chr3:19440943-19442250 REVERSE LENGTH=435	5.9586	8.40613	13.384	36.8799	5.37938	7.42711	5.19962e-12	3.51503e-09	8.39287e-10	0	4.89608e-14	2.24165e-12	3.10915e-10	3.83925e-08	1.21866e-08	0	9.07132e-13	5.31008e-11	4.06889	24.2449	1.46559	12.3199	0.888335	11.8895	0.816005	30.0941	5.71537	30.7451	3.26985	24.2855	2.68039	15.1054	0.913258	7.96347	0.560019	7.56193	0.522743	18.7853	3.57767	18.4942
Glyma07g04460	Glyma.07g039700	NA	GO:0006468	GO:0004672 GO:0004674 GO:0005524 GO:0016301 GO:0016772	GO:0005886	protein phosphorylation	ATP binding; "kinase activity"; "protein kinase activity"; "protein serine/threonine kinase activity"; "transferase activity, transferring phosphorus-containing groups"	plasma membrane	AT1G72540.1|Symbols:|Protein kinase superfamily protein|chr1:27314932-27316669 REVERSE LENGTH=450	20.2642	29.9593	2.21352	15.8815	10.6024	4.64949	0	0	0.00232043	0	0	4.612e-09	0	0	0.0117693	0	0	7.95969e-08	24.0743	487.846	4.10365	122.943	5.92223	13.109	41.6163	660.928	22.8615	242.386	4.90477	22.8047	14.8998	285.563	2.40247	74.6625	3.50766	7.83326	25.0475	387.611	13.4452	136.985
Glyma13g35670	Glyma.13g280900	NA	GO:0008152	GO:0008168	GO:0005737 GO:0005774	metabolic process	methyltransferase activity	cytoplasm; "vacuolar membrane"	AT5G54400.1|Symbols:|S-adenosyl-L-methionine-dependent methyltransferases superfamily protein|chr5:22090680-22091998 FORWARD LENGTH=292	8.69633	5.54571	12.0113	31.7446	10.1333	8.21209	1.008e-07	1.00313e-08	1.11573e-08	1.05814e-09	1.05001e-10	3.65346e-06	4.13075e-06	1.04257e-07	1.43438e-07	4.71032e-08	1.51772e-09	4.25922e-05	1.3563	11.7948	2.63806	14.6299	0.888335	10.6701	0.408003	12.9519	1.5876	16.0876	1.22619	10.0696	2.17276	17.8707	3.99763	22.9971	1.36188	16.5034	0.635617	19.661	2.41677	23.5334
Glyma11g37360	Glyma.11g247600	1.2.1.12	GO:0006007 GO:0006094 GO:0006096 GO:0006098 GO:0006833 GO:0006972 GO:0006979 GO:0007010 GO:0007030 GO:0009060 GO:0009266 GO:0009408 GO:0009651 GO:0009744 GO:0010154 GO:0010498 GO:0034976 GO:0042542 GO:0046686 GO:0048316 GO:0051775	GO:0000166 GO:0004365 GO:0005507 GO:0008886 GO:0016620 GO:0050661 GO:0051287	GO:0005634 GO:0005737 GO:0005739 GO:0005740 GO:0005774 GO:0005829 GO:0005886 GO:0009507 GO:0016020 GO:0048046	Golgi organization; "aerobic respiration"; "cytoskeleton organization"; "fruit development"; "gluconeogenesis"; "glucose catabolic process"; "glycolysis"; "hyperosmotic response"; "pentose-phosphate shunt"; "proteasomal protein catabolic process"; "response to cadmium ion"; "response to endoplasmic reticulum stress"; "response to heat"; "response to hydrogen peroxide"; "response to oxidative stre…	NADP binding; "NAD binding"; "copper ion binding"; "glyceraldehyde-3-phosphate dehydrogenase (NAD+) (phosphorylating) activity"; "glyceraldehyde-3-phosphate dehydrogenase (NADP+) (non-phosphorylating) activity"; "nucleotide binding"; "oxidoreductase activity, acting on the aldehyde or oxo group of donors, NAD or NADP as acceptor"	apoplast; "chloroplast"; "cytoplasm"; "cytosol"; "membrane"; "mitochondrial envelope"; "mitochondrion"; "nucleus"; "plasma membrane"; "vacuolar membrane"	AT3G04120.1|Symbols:GAPC, GAPC-1, GAPC1|glyceraldehyde-3-phosphate dehydrogenase C subunit 1|chr3:1081077-1083131 FORWARD LENGTH=338	7.73007	13.0095	11.9903	5.56184	18.3654	19.513	0	0	0	0	0	0	0	0	0	0	0	0	29.1604	225.412	96.4358	1254.58	125.551	1505.4	37.9443	211.04	77.475	1422.86	92.7819	1810.45	21.8256	159.566	68.2765	921.391	89.9288	1087.85	27.6181	149.676	55.1023	972.458
Glyma11g19240	Glyma.11g185700	NA	GO:0007165 GO:0009414 GO:0009611 GO:0009620 GO:0009695 GO:0009723 GO:0009733 GO:0009738 GO:0009753 GO:0009867 GO:0042538 GO:0055114	GO:0005506 GO:0009055 GO:0016705 GO:0018685 GO:0019825 GO:0020037	GO:0005576 GO:0043231	abscisic acid mediated signaling pathway; "hyperosmotic salinity response"; "jasmonic acid biosynthetic process"; "jasmonic acid mediated signaling pathway"; "oxidation-reduction process"; "response to auxin stimulus"; "response to ethylene stimulus"; "response to fungus"; "response to jasmonic acid stimulus"; "response to water deprivation"; "response to wounding"; "signal transduction"	alkane 1-monooxygenase activity; "electron carrier activity"; "heme binding"; "iron ion binding"; "oxidoreductase activity, acting on paired donors, with incorporation or reduction of molecular oxygen"; "oxygen binding"	extracellular region; "intracellular membrane-bounded organelle"	AT2G27690.1|Symbols:CYP94C1|cytochrome P450, family 94, subfamily C, polypeptide 1|chr2:11809373-11810860 FORWARD LENGTH=495	20.4122	15.8588	4.18681	15.6545	12.5773	7.46334	0	0	2.31524e-08	0	0	3.44169e-15	0	0	2.86561e-07	0	0	9.92302e-14	8.13778	166.11	7.91418	125.509	4.44167	18.5964	12.2401	191.612	13.0183	163.736	4.08731	30.505	4.62206	89.2315	4.25203	69.9485	2.41424	10.1978	6.76065	103.126	7.0262	84.92
Glyma10g33240	Glyma.10g188500	2.7.13.-	GO:0000160 GO:0006355 GO:0007165 GO:0009165 GO:0009873 GO:0010105	GO:0000155 GO:0000156 GO:0004673 GO:0004674 GO:0004871 GO:0004872 GO:0005515 GO:0051740	GO:0005783 GO:0005789 GO:0016020	ethylene mediated signaling pathway; "negative regulation of ethylene mediated signaling pathway"; "nucleotide biosynthetic process"; "phosphorelay signal transduction system"; "regulation of transcription, DNA-dependent"; "signal transduction"	ethylene binding; "phosphorelay response regulator activity"; "phosphorelay sensor kinase activity"; "protein binding"; "protein histidine kinase activity"; "protein serine/threonine kinase activity"; "receptor activity"; "signal transducer activity"	endoplasmic reticulum; "endoplasmic reticulum membrane"; "membrane"	AT3G23150.1|Symbols:ETR2|Signal transduction histidine kinase, hybrid-type, ethylene sensor|chr3:8255156-8257560 FORWARD LENGTH=773	21.2577	10.7008	5.91987	22.8437	8.05201	7.09069	0	0	0	0	0	0	0	0	0	0	0	0	7.79871	165.782	19.932	213.289	16.5822	98.1647	6.12004	139.804	20.9563	168.741	11.4445	81.1491	2.68804	54.0435	6.49867	72.1363	5.46967	32.6675	2.05136	45.6613	6.86378	53.1092
Glyma13g26110	Glyma.13g191900	NA	GO:0007623 GO:0009651 GO:0009737 GO:0010264	GO:0003674	GO:0005634	circadian rhythm; "myo-inositol hexakisphosphate biosynthetic process"; "response to abscisic acid stimulus"; "response to salt stress"	molecular function	nucleus	AT3G12320.1|Symbols:|unknown protein; BEST Arabidopsis thaliana protein match is: unknown protein (TAIR:AT5G06980.4); Has 102 Blast hits to 102 proteins in 16 species: Archae - 0; Bacteria - 0; Metazoa - 0; Fungi - 0; Plants - 98; Viruses - 0; Other Eukaryotes - 4 (source: NCBI BLink).|chr3:3924034-3925262 FORWARD LENGTH=269	2.32618	18.2425	16.3011	2.74815	9.5971	26.5685	4.79826e-08	0	0	1.05561e-11	0	0	2.02135e-06	0	0	5.59567e-10	0	0	18.31	42.5923	1.75871	32.0832	1.77667	28.9616	21.6241	59.4264	6.66793	63.9928	1.22619	32.5781	10.5974	23.3149	0.962862	18.2205	0.98406	16.1838	12.1709	32.5915	3.66721	33.8204
Glyma01g24880	Glyma.01g102300	NA	GO:0008150	GO:0003674	GO:0005739	biological process	molecular function	mitochondrion	AT5G02090.1|Symbols:|unknown protein; Has 30 Blast hits to 30 proteins in 10 species: Archae - 0; Bacteria - 0; Metazoa - 0; Fungi - 0; Plants - 30; Viruses - 0; Other Eukaryotes - 0 (source: NCBI BLink).|chr5:412350-412607 REVERSE LENGTH=85	9.57976	11.5584	13.9179	10.1694	9.57029	20.7149	0	0	0	0	0	0	0	0	0	0	0	0	11.8676	113.689	4.39677	50.8197	7.99501	111.274	15.0961	153.518	10.7957	103.318	6.94842	143.936	9.33576	84.5856	3.27175	39.2276	6.01881	84.5136	11.5485	114.436	8.06998	74.2163
Glyma10g05900	Glyma.10g051700	NA	GO:0006952	GO:0043531	GO:0005634	defense response	ADP binding	nucleus	AT3G14460.1|Symbols:|LRR and NB-ARC domains-containing disease resistance protein|chr3:4851990-4856264 REVERSE LENGTH=1424	28.9877	5.76462	7.54998	20.1672	9.48987	3.09161	0	8.3149e-12	6.30191e-09	0	0	1.32174e-05	0	1.15799e-10	8.3453e-08	0	0	0.000141344	1.01722	29.487	3.51741	20.2766	1.77667	13.4138	4.08003	82.2827	4.44528	42.1852	6.13096	18.9545	0.887878	24.3422	2.90416	17.3662	1.48405	11.3041	3.46318	68.055	3.68699	33.6228
Glyma02g02200		NA	GO:0006511 GO:0009585 GO:0010099 GO:0032880 GO:0042752 GO:0048366 GO:0048573	GO:0004842 GO:0005515	GO:0005634	ubiquitin-dependent protein catabolic process; "red, far-red light phototransduction"; "regulation of photomorphogenesis"; "regulation of protein localization"; "regulation of circadian rhythm"; "leaf development"; "photoperiodism, flowering"	ubiquitin-protein ligase activity; "protein binding"	nucleus	AT4G02440.1 | Symbols: EID1 | F-box family protein | chr4:1072555-1073565 FORWARD LENGTH=336	2.89878	9.34744	15.2887	5.51712	21.2316	20.7027	2.69384e-05	0	0	4.47429e-10	0	0	0.000794875	0	0	2.04898e-08	0	0	6.10334	17.6922	11.7247	109.596	5.92223	90.5433	4.48803	24.761	6.66793	141.571	5.72223	118.466	10.5001	28.7873	19.0805	185.01	9.75028	150.394	7.50857	40.3654	10.9007	222.401
Glyma07g04650	Glyma.07g041700	NA	GO:0000096 GO:0000304 GO:0006364 GO:0006546 GO:0006636 GO:0006655 GO:0006733 GO:0006766 GO:0008652 GO:0009072 GO:0009073 GO:0009106 GO:0009108 GO:0009117 GO:0009416 GO:0009695 GO:0009965 GO:0015994 GO:0015995 GO:0016117 GO:0019216 GO:0019288 GO:0019344 GO:0019748 GO:0030154 GO:0031408 GO:0044272 GO:0045893	GO:0005515	GO:0005886 GO:0009507 GO:0009534 GO:0009535 GO:0009941 GO:0016020	aromatic amino acid family biosynthetic process; "aromatic amino acid family metabolic process"; "carotenoid biosynthetic process"; "cell differentiation"; "cellular amino acid biosynthetic process"; "chlorophyll biosynthetic process"; "chlorophyll metabolic process"; "coenzyme biosynthetic process"; "cysteine biosynthetic process"; "glycine catabolic process"; "isopentenyl diphosphate biosynthet…	protein binding	chloroplast; "chloroplast envelope"; "chloroplast thylakoid"; "chloroplast thylakoid membrane"; "membrane"; "plasma membrane"	AT3G14110.2|Symbols:FLU|Tetratricopeptide repeat (TPR)-like superfamily protein|chr3:4676222-4677010 REVERSE LENGTH=232	21.2577	35.4633	9.47179	4.2015	11.42	18.598	1.668e-06	0	3.84764e-10	0.00317974	1.11022e-16	1.55431e-15	5.8526e-05	0	5.76613e-09	0.0454519	2.42428e-15	4.5689e-14	0.339074	7.20793	0.586236	20.7899	1.48056	14.0235	1.63201	6.85689	2.22264	25.3826	1.22619	22.8047	0	5.90258	0.480143	17.663	1.22679	11.7231	1.37416	5.62575	1.8287	20.0684
Glyma19g06330		NA	NA	NA	NA	NA	NA	NA	NA	13.8037	20.7234	4.9418	8.29316	20.1414	6.97424	0	1.11022e-16	1.09443e-07	0	0	2.21657e-11	0	2.15039e-15	1.25007e-06	0	0	4.79279e-10	2.37352	32.7633	0.879354	18.2232	2.96112	14.6333	6.93605	57.5217	2.85768	57.5577	3.26985	22.8047	3.04928	39.8093	1.06863	22.9722	3.64053	18.1506	8.66543	70.0245	3.48862	67.5219
Glyma10g27756	Glyma.10g137200	NA	GO:0006355	GO:0003677 GO:0003700	NA	regulation of transcription, DNA-dependent	DNA binding; "sequence-specific DNA binding transcription factor activity"	NA	AT4G36570.1|Symbols:ATRL3, RL3|RAD-like 3|chr4:17254660-17254836 FORWARD LENGTH=58	4.8313	-3.42608	64.3464	-4.28418	-2.66449	10.0538	0.0957165	0.248854	0	0.0385978	0.0424596	0	0.590255	0.507651	0	0.285465	0.129373	0	0.339074	1.63817	0.879354	0.256665	0.592223	38.1074	3.26402	0.761877	4.7628	1.78751	3.26985	32.8743	1.59724	7.29837	3.91831	1.18636	2.66972	173.313	14.9521	3.40075	21.3193	7.68883
Glyma01g01420	Glyma.01g010700	NA	GO:0006952 GO:0009626	GO:0000166 GO:0005515 GO:0043531	GO:0005886	defense response; "plant-type hypersensitive response"	ADP binding; "nucleotide binding"; "protein binding"	plasma membrane	AT3G07040.1|Symbols:RPM1, RPS3|NB-ARC domain-containing disease resistance protein|chr3:2226244-2229024 REVERSE LENGTH=926	1.24679	56.9165	4.11817	1.34863	17.1139	9.41974	0.354884	0	0.0139256	0.164673	0	0.00318357	0.985038	0	0.0554149	0.689318	0	0.0190531	10.5113	13.1053	0.293118	16.6832	0.888335	3.65831	14.6881	19.8088	1.5876	27.1701	0.408731	3.85014	3.70037	4.36344	0.0976092	5.76291	0.299275	1.24342	5.02838	6.60786	0.531086	8.73408
Glyma06g45430	Glyma.06g302900	NA	GO:0009611	GO:0003674	GO:0005634	response to wounding	molecular function	nucleus	AT4G10265.1|Symbols:|Wound-responsive family protein|chr4:6373226-6373477 REVERSE LENGTH=83	15.138	8.75638	5.1477	58.821	29.2739	-1.38008	1.85092e-11	0.00652062	0.0818005	0	1.59369e-08	0.820192	1.06674e-09	0.024423	0.237196	0	1.85354e-07	0.860171	1.01722	15.3988	0.293118	2.56665	0.296112	1.5243	0.408003	23.9991	0.31752	9.29504	0.408731	0.296165	1.71766	24.5923	0	4.25266	0	2.48506	0	38.3999	0.50948	14.3321
Glyma15g41550	Glyma.15g262100	2.7.2.3	GO:0006096 GO:0034976 GO:0046685 GO:0046686	GO:0004618	GO:0005634 GO:0005737 GO:0005774 GO:0005829 GO:0005886 GO:0009506 GO:0009570 GO:0016020 GO:0048046	glycolysis; "response to arsenic-containing substance"; "response to cadmium ion"; "response to endoplasmic reticulum stress"	phosphoglycerate kinase activity	apoplast; "chloroplast stroma"; "cytoplasm"; "cytosol"; "membrane"; "nucleus"; "plasma membrane"; "plasmodesma"; "vacuolar membrane"	AT1G79550.2|Symbols:PGK|phosphoglycerate kinase|chr1:29924347-29926295 REVERSE LENGTH=401	4.54025	18.759	10.4214	4.0859	24.1124	11.9602	0	0	0	0	0	0	0	0	0	0	0	0	84.4295	383.331	156.525	2936.25	179.148	1866.96	85.6806	350.083	120.658	2909.35	136.516	1632.76	53.4526	229.531	93.7386	1824.07	108.54	1141.19	52.7511	210.019	72.588	1681.93
Glyma08g30150	Glyma.08g261200	2.1.1.10	GO:0009086	GO:0008898	GO:0005737	methionine biosynthetic process	homocysteine S-methyltransferase activity	cytoplasm	AT3G25900.1|Symbols:HMT-1, ATHMT-1|Homocysteine S-methyltransferase family protein|chr3:9480964-9482684 FORWARD LENGTH=326	2.34663	11.1445	7.85026	1.86733	30.5874	24.274	0.0465852	0	4.95937e-12	0.294534	0	2.14273e-14	0.396816	0	8.80897e-11	0.912524	0	5.88653e-13	2.37352	5.56977	3.2243	35.9331	2.36889	18.5964	1.63201	3.04751	1.90512	58.2727	0.817461	19.843	1.91019	4.23949	2.45459	28.376	1.82446	14.4498	1.27727	2.32404	1.45694	42.8239
Glyma10g29210	Glyma.10g151300	NA	GO:0001666 GO:0009723	GO:0003674	NA	response to ethylene stimulus; "response to hypoxia"	molecular function	NA	AT5G27760.1|Symbols:|Hypoxia-responsive family protein|chr5:9830396-9831559 FORWARD LENGTH=96	34.1164	6.22005	-1.50396	22.1109	10.9686	1.67975	0	0	0.0732435	0	0	0.0361894	0	0	0.218128	0	0	0.143957	4.40796	150.384	8.50042	52.873	14.2134	9.45064	8.97606	198.469	9.84313	107.965	8.99207	15.1044	6.06322	195.64	11.0603	71.3629	18.7097	12.5509	12.0067	258.685	12.8657	135.609
Glyma14g00620	Glyma.14g003200	1.3.3.3	GO:0006364 GO:0006779 GO:0009073 GO:0009965 GO:0015995 GO:0019243 GO:0019344 GO:0030154 GO:0033014 GO:0045893 GO:0055114	GO:0004109	GO:0009507 GO:0009536 GO:0009570 GO:0048046	aromatic amino acid family biosynthetic process; "cell differentiation"; "chlorophyll biosynthetic process"; "cysteine biosynthetic process"; "leaf morphogenesis"; "methylglyoxal catabolic process to D-lactate"; "oxidation-reduction process"; "porphyrin-containing compound biosynthetic process"; "positive regulation of transcription, DNA-dependent"; "rRNA processing"; "tetrapyrrole biosynthetic p…	coproporphyrinogen oxidase activity	apoplast; "chloroplast"; "chloroplast stroma"; "plastid"	AT1G03475.1|Symbols:LIN2, HEMF1, ATCPO-I|Coproporphyrinogen III oxidase|chr1:869302-871175 REVERSE LENGTH=386	2.95054	16.6014	13.4576	3.70741	21.8125	14.8449	0	0	0	0	0	0	0	0	0	0	0	0	56.9645	168.076	43.0883	715.326	37.3101	502.104	55.8964	207.231	42.5477	928.074	31.881	473.271	38.6404	107.829	27.6476	476.118	24.2197	328.835	36.8719	133.201	27.4252	574.854
Glyma02g09850	Glyma.02g089500	NA	NA	NA	GO:0005739	NA	NA	mitochondrion	AT2G47485.1|Symbols:|unknown protein; BEST Arabidopsis thaliana protein match is: unknown protein (TAIR:AT3G62650.1); Has 35333 Blast hits to 34131 proteins in 2444 species: Archae - 798; Bacteria - 22429; Metazoa - 974; Fungi - 991; Plants - 531; Viruses - 0; Other Eukaryotes - 9610 (source: NCBI BLink).|chr2:19486004-19486429 FORWARD LENGTH=141	13.1411	23.6422	8.40793	9.8035	9.82619	8.514	2.55351e-15	0	3.11266e-10	1.11022e-16	0	4.05199e-08	1.83227e-13	0	4.69978e-09	8.01951e-15	0	6.25225e-07	1.69537	22.2791	0.879354	20.7899	1.77667	14.9381	3.26402	31.9988	3.49272	34.3201	1.63492	13.9197	2.40732	29.9198	1.18112	28.9664	2.41424	20.4792	4.5071	43.0545	4.71269	44.4996
Glyma10g41840	Glyma.10g272000	NA	NA	GO:0016757	GO:0016020	NA	transferase activity, transferring glycosyl groups	membrane	AT1G68390.1|Symbols:|Core-2/I-branching beta-1,6-N-acetylglucosaminyltransferase family protein|chr1:25642838-25645484 FORWARD LENGTH=408	15.9433	4.67007	37.0635	6.43193	5.34811	13.0427	1.43875e-08	0.00437142	5.13473e-11	1.61293e-10	0.000408946	1.91048e-10	6.34208e-07	0.0169972	8.32856e-10	7.66494e-09	0.00226299	3.79957e-09	0.678148	10.8119	0.879354	4.10664	0.296112	10.9749	3.67203	23.6182	1.27008	6.79253	1.22619	15.9929	0.271963	4.1009	0.333586	1.61601	0.113643	4.24946	1.43207	8.97522	0.484006	2.48744
Glyma07g33101	Glyma.07g209200	NA	NA	NA	NA	NA	NA	NA	NA	18.727	7.53049	8.32359	14.684	8.96639	13.7043	0	0	0	0	0	0	0	0	0	0	0	0	7.12056	133.347	17.5871	132.439	17.4706	145.418	8.97606	131.805	17.4636	156.586	9.40081	128.832	8.6251	152.765	20.1513	157.413	20.2517	170.065	10.5733	151.285	20.1011	173.196
Glyma01g35630	Glyma.01g153000	NA	GO:0008150	GO:0003674	GO:0005575	biological process	molecular function	cellular component	AT1G31720.1|Symbols:|Protein of unknown function (DUF1218)|chr1:11356169-11356960 FORWARD LENGTH=194	19.9532	7.48273	3.70635	18.6733	18.2194	3.62298	0	8.88178e-16	7.24259e-07	0	0	6.34379e-05	0	1.6439e-14	7.37809e-06	0	0	0.000592338	6.78148	135.313	3.2243	24.1265	4.44167	16.4624	8.16005	152.375	3.49272	63.6353	3.67858	13.3274	5.45769	102.995	2.45459	19.0525	3.42086	12.7916	6.38633	116.202	2.67106	46.7648
Glyma15g12380	Glyma.15g116900	NA	GO:0006979	GO:0003674	GO:0005739	response to oxidative stress	molecular function	mitochondrion	AT1G27330.1|Symbols:|Ribosome associated membrane protein RAMP4|chr1:9493064-9493898 FORWARD LENGTH=68	1.93252	20.1397	35.0044	-1.07105	12.3851	36.2298	0.579924	2.533e-06	2.06238e-10	0.961295	0.000921194	9.69269e-12	0.985038	1.93767e-05	3.16335e-09	0.970956	0.00468642	2.16894e-10	0.339074	0.655267	0.293118	5.9033	0.296112	10.3652	0.408003	0.380939	0.31752	3.93252	0.408731	14.8082	0	0.887426	0	8.29448	0	14.33	0	0	0	5.14196
Glyma11g16120	Glyma.U017900	NA	NA	NA	NA	NA	NA	NA	NA	9.25998	19.7019	7.2068	8.79801	17.7776	8.17758	0	0	6.59006e-12	0	0	1.77647e-12	0	0	1.15427e-10	0	0	4.24901e-11	16.2756	150.711	2.93118	57.7497	2.665	19.2061	21.2161	186.66	6.03289	107.25	2.86111	23.397	14.3645	125.803	2.44713	50.0122	2.2509	16.3659	18.2094	156.106	5.05957	86.4351
Glyma13g36120	Glyma.13g285400	NA	GO:0006355	GO:0003700	GO:0005634 GO:0005829	regulation of transcription, DNA-dependent	sequence-specific DNA binding transcription factor activity	cytosol; "nucleus"	AT1G50600.1|Symbols:SCL5|scarecrow-like 5|chr1:18737398-18739547 REVERSE LENGTH=597	11.0611	8.62167	5.91987	10.5371	26.9197	7.60826	0	0	1.17637e-11	0	0	8.90288e-13	0	0	2.01231e-10	0	0	2.17063e-11	12.8848	142.521	7.62106	65.7063	3.55334	21.0353	11.4241	120.377	3.49272	94.0229	3.26985	24.8778	5.66278	59.2408	3.16831	28.3355	1.49449	8.9258	4.88255	50.1311	1.45865	37.7331
Glyma04g08390	Glyma.04g079300	NA	GO:0002237 GO:0002679 GO:0006979 GO:0008150 GO:0009611 GO:0010200 GO:0030968 GO:0035556 GO:0050832	GO:0003674	GO:0005739 GO:0005886	biological process; "defense response to fungus"; "endoplasmic reticulum unfolded protein response"; "intracellular signal transduction"; "respiratory burst involved in defense response"; "response to chitin"; "response to molecule of bacterial origin"; "response to oxidative stress"; "response to wounding"	molecular function	mitochondrion; "plasma membrane"	AT2G25735.1|Symbols:|unknown protein; Has 31 Blast hits to 31 proteins in 9 species: Archae - 0; Bacteria - 0; Metazoa - 0; Fungi - 0; Plants - 31; Viruses - 0; Other Eukaryotes - 0 (source: NCBI BLink).|chr2:10975345-10975704 REVERSE LENGTH=119	11.1442	8.19916	12.7663	7.51177	15.2803	15.6996	0	0	0	0	0	0	0	0	0	0	0	0	5.08611	56.6806	3.2243	26.4365	2.96112	37.8026	8.97606	67.4261	2.22264	33.9626	2.45238	38.5014	4.44266	46.8256	2.66411	22.6586	2.47524	31.8805	7.62459	55.8083	1.84485	27.0891
Glyma02g35630	Glyma.02g197600	NA	GO:0051607	GO:0003674	GO:0005886	defense response to virus	molecular function	plasma membrane	AT3G11660.1|Symbols:NHL1|NDR1/HIN1-like 1|chr3:3679031-3679660 REVERSE LENGTH=209	10.7899	2.80204	3.20302	51.3516	5.30789	3.62298	3.13083e-14	0.000175806	0.00101529	1.22125e-15	3.39766e-06	0.00109196	2.13349e-12	0.000952145	0.00566168	8.39606e-14	2.86845e-05	0.00755706	2.03444	21.9514	4.39677	12.3199	2.665	8.53607	0.408003	20.9516	2.22264	11.7975	2.45238	8.88494	1.5353	15.6676	3.13864	9.1228	1.92464	6.21945	0.299423	14.9823	1.59387	8.12973
Glyma07g05130	Glyma.07g045900	2.6.1.2	GO:0001666 GO:0009058 GO:0042218	GO:0003824 GO:0004021 GO:0005507 GO:0005524 GO:0016740 GO:0016847 GO:0030170	GO:0005739	1-aminocyclopropane-1-carboxylate biosynthetic process; "biosynthetic process"; "response to hypoxia"	1-aminocyclopropane-1-carboxylate synthase activity; "ATP binding"; "L-alanine:2-oxoglutarate aminotransferase activity"; "catalytic activity"; "copper ion binding"; "pyridoxal phosphate binding"; "transferase activity"	mitochondrion	AT1G72330.1|Symbols:ALAAT2|alanine aminotransferase 2|chr1:27233637-27236571 FORWARD LENGTH=540	7.55439	13.6532	12.2074	5.13517	13.9454	17.6423	0	0	0	0	0	0	0	0	0	0	0	0	14.9193	112.706	38.1053	520.26	43.5284	531.37	17.1361	87.9968	40.3251	562.35	28.2024	497.556	8.63491	61.6949	20.862	295.464	24.1095	296.93	9.64488	48.2605	22.1779	297.204
Glyma02g40020	Glyma.02g234000	NA	GO:0006979 GO:0055114	GO:0004601 GO:0005515 GO:0020037	GO:0005576 GO:0005618 GO:0005794 GO:0005829 GO:0048046	oxidation-reduction process; "response to oxidative stress"	heme binding; "peroxidase activity"; "protein binding"	Golgi apparatus; "apoplast"; "cell wall"; "cytosol"; "extracellular region"	AT5G05340.1|Symbols:|Peroxidase superfamily protein|chr5:1579142-1580819 REVERSE LENGTH=324	8.33845	18.3319	11.2708	4.7202	12.6922	13.8398	0	0	0	0	0	0	0	0	0	0	0	0	9.155	76.3386	9.08665	166.576	5.62612	63.4108	14.6881	69.3308	10.4782	132.991	4.08731	56.5674	7.58912	59.8507	7.1252	135.493	4.4632	50.7508	11.8406	54.4595	8.25379	100.668
Glyma05g05635	Glyma.05g067200	NA	GO:0008150	GO:0003674	GO:0005737	biological process	molecular function	cytoplasm	AT4G17080.1|Symbols:|Histone H3 K4-specific methyltransferase SET7/9 family protein|chr4:9601570-9603815 FORWARD LENGTH=513	17.0413	14.3855	4.85356	23.8085	13.7097	2.35494	0	0	1.22809e-05	0	0	0.0237426	0	0	0.000102958	0	0	0.102662	3.72982	63.5609	4.10365	59.033	2.07278	10.0604	2.44802	58.2836	5.39785	74.0028	3.26985	7.70028	1.88006	30.3017	1.95666	29.198	0.999869	4.89605	1.19998	27.8385	2.58548	34.062
Glyma02g03020	Glyma.02g026300	NA	GO:0006355 GO:0009651 GO:0009723 GO:0009733 GO:0009737 GO:0009739 GO:0009751 GO:0009753 GO:0046686 GO:0080167	GO:0003676 GO:0003677 GO:0003700 GO:0008270	GO:0005634	regulation of transcription, DNA-dependent; "response to abscisic acid stimulus"; "response to auxin stimulus"; "response to cadmium ion"; "response to ethylene stimulus"; "response to gibberellin stimulus"; "response to jasmonic acid stimulus"; "response to karrikin"; "response to salicylic acid stimulus"; "response to salt stress"	DNA binding; "nucleic acid binding"; "sequence-specific DNA binding transcription factor activity"; "zinc ion binding"	nucleus	AT1G70000.2|Symbols:|myb-like transcription factor family protein|chr1:26363674-26364635 REVERSE LENGTH=261	8.14845	9.63202	13.4476	7.28436	11.0659	18.992	0	0	0	0	0	0	0	0	0	0	0	0	32.8902	268.004	28.7255	276.685	23.985	322.541	43.2483	315.036	42.5477	470.829	23.2976	442.47	18.7346	144.382	15.4777	154.645	13.0744	177.382	23.9564	170.041	23.0298	244.894
Glyma02g47340	Glyma.02g303400	NA	GO:0006461 GO:0006784 GO:0016126 GO:0019745 GO:0055114	GO:0016627	GO:0005739 GO:0016020	heme a biosynthetic process; "oxidation-reduction process"; "pentacyclic triterpenoid biosynthetic process"; "protein complex assembly"; "sterol biosynthetic process"	oxidoreductase activity, acting on the CH-CH group of donors	membrane; "mitochondrion"	AT5G56090.1|Symbols:COX15|cytochrome c oxidase 15|chr5:22714634-22716605 FORWARD LENGTH=457	1.85819	9.39852	11.5242	1.4005	21.7677	25.8439	0.0630829	0	0	0.405134	0	0	0.479054	0	0	0.970956	0	0	4.40796	8.19083	8.79354	82.6462	9.17946	105.786	4.08003	5.71408	2.85768	62.2053	3.67858	95.0688	2.81927	4.95471	5.32012	51.8673	5.61849	65.3242	2.53767	3.46305	1.73679	36.3297
Glyma15g20180	Glyma.15g182600	2.4.1.13	GO:0001666 GO:0005986 GO:0009862 GO:0010310 GO:0019375	GO:0008194 GO:0016157 GO:0016757	GO:0005773 GO:0005829 GO:0005886 GO:0016020	galactolipid biosynthetic process; "regulation of hydrogen peroxide metabolic process"; "response to hypoxia"; "sucrose biosynthetic process"; "systemic acquired resistance, salicylic acid mediated signaling pathway"	UDP-glycosyltransferase activity; "sucrose synthase activity"; "transferase activity, transferring glycosyl groups"	cytosol; "membrane"; "plasma membrane"; "vacuole"	AT3G43190.1|Symbols:SUS4, ATSUS4|sucrose synthase 4|chr3:15179204-15182577 REVERSE LENGTH=808	3.52127	16.1375	4.30202	4.54914	35.654	4.30229	0	0	0	0	0	0	0	0	0	0	0	0	35.2637	124.173	47.7782	771.022	66.329	285.348	19.1761	87.2349	17.1461	611.328	58.8572	253.221	12.0185	40.026	15.4033	257.847	21.6337	93.8956	6.35562	28.1726	5.55294	190.254
Glyma05g29190	Glyma.05g159200	NA	GO:0006468 GO:0007169 GO:0009627 GO:0009793 GO:0031347	GO:0004672 GO:0004674 GO:0005524 GO:0016772	GO:0005886	embryo development ending in seed dormancy; "protein phosphorylation"; "regulation of defense response"; "systemic acquired resistance"; "transmembrane receptor protein tyrosine kinase signaling pathway"	ATP binding; "protein kinase activity"; "protein serine/threonine kinase activity"; "transferase activity, transferring phosphorus-containing groups"	plasma membrane	AT5G45800.1|Symbols:MEE62|Leucine-rich repeat protein kinase family protein|chr5:18575765-18578972 REVERSE LENGTH=666	5.9586	23.8612	12.6977	7.70275	14.9184	3.30094	1.06599e-06	0	3.0693e-09	9.64382e-07	7.01661e-14	0.000286222	3.87064e-05	0	4.19156e-08	3.09144e-05	1.28769e-12	0.00229822	2.03444	12.1224	1.17247	27.9765	0.888335	11.2798	1.63201	12.571	1.27008	18.9476	3.67858	12.1427	1.08492	6.11411	0.591444	14.6392	0.453348	5.80764	0.846347	6.35234	0.643602	9.2266
Glyma08g19230	Glyma.08g180300	NA	GO:0006457 GO:0015996	GO:0031072	GO:0005634 GO:0009507	chlorophyll catabolic process; "protein folding"	heat shock protein binding	chloroplast; "nucleus"	AT4G13830.2|Symbols:J20|DNAJ-like 20|chr4:8011518-8012577 FORWARD LENGTH=197	4.8313	16.1993	7.54998	3.26784	51.7922	18.1149	0.01847	6.07052e-09	4.00381e-05	0.106235	5.77316e-15	5.94235e-06	0.211578	6.46365e-08	0.000306408	0.536935	1.1398e-13	6.72784e-05	0.678148	3.27633	0.586236	9.49661	0.888335	6.70691	0.816005	2.66657	0.31752	16.4451	0.408731	7.40411	0.823118	3.76112	0.673085	11.3104	1.03185	7.85971	0.963174	3.06693	0	18.2268
Glyma15g06120	Glyma.15g055700	3.5.4.25 4.1.99.12	GO:0009231 GO:0048767	GO:0003935 GO:0008686	GO:0009507 GO:0009570 GO:0016020	riboflavin biosynthetic process; "root hair elongation"	3,4-dihydroxy-2-butanone-4-phosphate synthase activity; "GTP cyclohydrolase II activity"	chloroplast; "chloroplast stroma"; "membrane"	AT5G64300.1|Symbols:ATGCH, GCH, ATRIBA1, RFD1|GTP cyclohydrolase II|chr5:25718459-25720790 FORWARD LENGTH=543	9.41052	13.9429	5.35362	12.9546	19.8443	6.19932	0	0	1.2532e-08	0	0	9.67706e-11	0	0	1.60464e-07	0	0	1.97534e-09	7.79871	73.3899	3.81053	53.1297	2.96112	15.8527	6.52804	84.5684	5.08033	100.815	3.67858	22.8047	4.03206	35.8866	1.86359	26.9534	1.46509	7.91324	3.28217	41.4311	2.49592	47.5957
Glyma05g31350	Glyma.05g179800	NA	GO:0005992 GO:0008152 GO:0046686	GO:0003824 GO:0004805	GO:0005634 GO:0005737	metabolic process; "response to cadmium ion"; "trehalose biosynthetic process"	catalytic activity; "trehalose-phosphatase activity"	cytoplasm; "nucleus"	AT5G65140.1|Symbols:TPPJ|Haloacid dehalogenase-like hydrolase (HAD) superfamily protein|chr5:26019878-26022077 REVERSE LENGTH=370	7.73007	7.48983	7.80736	7.12353	25.8544	11.4029	0	0	0	0	0	0	0	0	0	0	0	0	12.8848	99.6005	16.4146	122.943	10.66	83.2266	11.0161	78.4733	8.57305	221.651	7.76588	88.5532	9.49421	69.412	11.4412	88.8906	7.51697	59.2093	7.89372	54.792	6.00276	149.138
Glyma11g37930	Glyma.11g242100	NA	NA	NA	NA	NA	NA	NA	NA	10.9107	13.5724	7.94218	7.604	19.9663	7.32223	0	0	0	0	0	0	0	0	0	0	0	0	24.4133	266.366	7.62106	103.436	6.21834	49.3872	42.4323	322.655	14.2884	285.286	7.76588	56.8636	28.4959	294.053	8.41455	118.468	6.94599	55.6566	48.1644	356.868	15.848	304.069
Glyma07g30950	Glyma.07g190100	NA	GO:0006970 GO:0009611 GO:0009617 GO:0009651 GO:0009693 GO:0009737 GO:0009751 GO:0009753 GO:0009961 GO:0010200	GO:0003674	GO:0005634	ethylene biosynthetic process; "response to 1-Aminocyclopropane-1-carboxylic Acid"; "response to abscisic acid stimulus"; "response to bacterium"; "response to chitin"; "response to jasmonic acid stimulus"; "response to osmotic stress"; "response to salicylic acid stimulus"; "response to salt stress"; "response to wounding"	molecular function	nucleus	AT1G61340.1|Symbols:|F-box family protein|chr1:22628526-22629741 FORWARD LENGTH=185	11.4618	7.1471	7.39745	20.6963	8.87987	11.4821	0	0	0	0	0	0	0	0	0	0	0	0	9.83315	112.706	10.8454	77.5129	7.99501	59.1427	7.34405	151.994	16.8286	149.436	5.3135	61.0099	10.2033	110.609	10.6452	78.9218	7.93915	59.2514	7.41071	149.449	16.5933	141.593
Glyma03g40490	Glyma.03g244800	NA	GO:0006094 GO:0006096 GO:0006535 GO:0006816 GO:0006833 GO:0006972 GO:0007030 GO:0007568 GO:0008152 GO:0009266 GO:0009611 GO:0009651 GO:0009684 GO:0009805 GO:0009853 GO:0019344 GO:0019761 GO:0046686	GO:0003824 GO:0004124 GO:0005515 GO:0030170	GO:0005634 GO:0005737 GO:0005774 GO:0005777 GO:0005829 GO:0005886 GO:0009507 GO:0009570 GO:0016020 GO:0048046	Golgi organization; "aging"; "calcium ion transport"; "coumarin biosynthetic process"; "cysteine biosynthetic process"; "cysteine biosynthetic process from serine"; "gluconeogenesis"; "glucosinolate biosynthetic process"; "glycolysis"; "hyperosmotic response"; "indoleacetic acid biosynthetic process"; "metabolic process"; "photorespiration"; "response to cadmium ion"; "response to salt stress"; "…	catalytic activity; "cysteine synthase activity"; "protein binding"; "pyridoxal phosphate binding"	apoplast; "chloroplast"; "chloroplast stroma"; "cytoplasm"; "cytosol"; "membrane"; "nucleus"; "peroxisome"; "plasma membrane"; "vacuolar membrane"	AT4G14880.4|Symbols:OASA1|O-acetylserine (thiol) lyase (OAS-TL) isoform A1|chr4:8518209-8520050 REVERSE LENGTH=322	1.31238	11.9746	16.1269	1.37975	11.4025	27.1533	0.0895478	0	0	0.0174068	0	0	0.579455	0	0	0.167341	0	0	22.718	29.8146	22.5701	270.268	38.7906	625.572	36.7202	50.6648	34.9272	398.257	23.2976	632.608	13.8367	17.1746	13.0034	161.522	22.6097	367.865	21.7492	29.2405	20.2145	221.495
Glyma15g23150	Glyma.15g194900	NA	GO:0055114	GO:0003756 GO:0016671 GO:0050660	GO:0005634 GO:0005783 GO:0005789	oxidation-reduction process	flavin adenine dinucleotide binding; "oxidoreductase activity, acting on a sulfur group of donors, disulfide as acceptor"; "protein disulfide isomerase activity"	endoplasmic reticulum; "endoplasmic reticulum membrane"; "nucleus"	AT2G38960.1|Symbols:AERO2, ERO2|endoplasmic reticulum oxidoreductins 2|chr2:16265455-16267883 FORWARD LENGTH=472	3.59663	18.9305	10.9174	2.93932	19.3933	10.8448	9.81735e-08	0	0	1.41799e-07	0	0	4.0292e-06	0	0	5.05726e-06	0	0	6.10334	21.9514	12.311	233.052	14.2134	155.173	11.0161	32.3798	15.5585	301.731	12.2619	132.978	3.46489	11.7863	6.6111	129.822	7.72188	85.0524	6.08167	17.4185	8.39315	156.415
Glyma10g26690	Glyma.10g132300	NA	GO:0001666 GO:0006612 GO:0006810 GO:0006820 GO:0006862 GO:0006888 GO:0006944 GO:0009737 GO:0009862 GO:0010310 GO:0010311 GO:0010363 GO:0015695 GO:0015696 GO:0015802 GO:0031347 GO:0043069 GO:0043090 GO:0043269 GO:0051258 GO:0080167 GO:0080181	GO:0008519	GO:0005634 GO:0005886 GO:0009506 GO:0016020	ER to Golgi vesicle-mediated transport; "amino acid import"; "ammonium transport"; "anion transport"; "basic amino acid transport"; "cellular membrane fusion"; "lateral root branching"; "lateral root formation"; "negative regulation of programmed cell death"; "nucleotide transport"; "organic cation transport"; "protein polymerization"; "protein targeting to membrane"; "regulation of defense respo…	ammonium transmembrane transporter activity	membrane; "nucleus"; "plasma membrane"; "plasmodesma"	AT4G13510.1|Symbols:AMT1;1, ATAMT1, ATAMT1;1|ammonium transporter 1;1|chr4:7858220-7859725 FORWARD LENGTH=501	4.96358	12.2279	11.4555	5.10659	17.7998	14.4325	0	0	0	0	0	0	0	0	0	0	0	0	56.9645	282.748	41.3296	505.374	21.0239	240.839	59.9764	306.275	41.5952	740.386	24.9326	359.84	29.5416	138.682	20.2746	257.167	10.4339	120.588	30.2472	150.507	20.4978	350.611
[truncated: 67 more rows]
[truncated: 2 more columns]

## Sheet: D500
Glyma 1.1 ID	Gmax 2.0 ID	EC ID	GO Biological Process ID	GO Molecular Function ID	GO Cellular Component ID	GO Biological Process Descriptions	GO Molecular Function Descriptions	GO Cellular Component Descriptions	Top TAIR10 Blastp Hit	Ratio						p-value						adj. p-value						RPM (Reads per Mapped Million)												RPKM (Reads per Kilobase per Million)
										E-0.5h	E-4h	E-28h	B-0.5h	B-4h	B-28h	E-0.5h	E-4h	E-28h	B-0.5h	B-4h	B-28h	E-0.5h	E-4h	E-28h	B-0.5h	B-4h	B-28h	N-E-0.5h	H-E-0.5h	N-E-4h	H-E-4h	N-E-28h	H-E-28h	N-B-0.5h	H-B-0.5h	N-B-4h	H-B-4h	N-B-28h	H-B-28h	N-E-0.5h	H-E-0.5h	N-E-4h	H-E-4h	N-E-28h	H-E-28h	N-B-0.5h	H-B-0.5h	N-B-4h	H-B-4h
[truncated: 500 more rows]
[truncated: 2 more columns]

## Sheet: S500
Glyma 1.1 ID	Gmax 2.0 ID	EC ID	GO Biological Process ID	GO Molecular Function ID	GO Cellular Component ID	GO Biological Process Descriptions	GO Molecular Function Descriptions	GO Cellular Component Descriptions	Top TAIR10 Blastp Hit	Ratio						p-value						adj. p-value						RPM (Reads per Mapped Million)												RPKM (Reads per Kilobase per Million)
[truncated: 501 more rows]
[truncated: 2 more columns]
