# Supplementary material for: Insights into soybean transcriptome reconfiguration under hypoxic stress: Functional, regulatory, structural, and compositional characterization
Source: PLoS One. 2017 Nov 16;12(11):e0187920. doi: 10.1371/journal.pone.0187920 (PMC5690659; doi:10.1371/journal.pone.0187920)
Supplement: S2 File — DEGs: fold-change ≥ 2 (up), ≤ -2 (down); adj. p ≤ 0.01; RPM ≥ 9 (control or stress datasets). RPM ≥ 9: at least 20 reads in all datasets. (XLSX) [file pone.0187920.s003.xlsx]

## Sheet: amino acids and derivates
Glyma 1.1 ID	Gmax 2.0 ID	EC KEGG Mapper – Annotate Sequence by BlastKOALA	GO Biological Process ID	GO Molecular Function ID	GO Cellular Component ID	GO Biological Process Descriptions	GO Molecular Function Descriptions	GO Cellular Component Descriptions	Top TAIR10 Blastp Hit	Ratio
										E-0.5h	E-4h	E-28h	B-0.5h	B-4h	B-28h
Glyma05g03190	Glyma.05g046700	6.3.4.5	GO:0006526 GO:0006567 GO:0009165	GO:0004055 GO:0005524	GO:0009507 GO:0009536 GO:0009570	arginine biosynthetic process; "nucleotide biosynthetic process"; "threonine catabolic process"	ATP binding; "argininosuccinate synthase activity"	chloroplast; "chloroplast stroma"; "plastid"	AT4G24830.1|Symbols:|arginosuccinate synthase family|chr4:12793085-12795857 REVERSE LENGTH=494	0	-4.06561	-2.50111	0	-3.74298	0
Glyma05g34900	Glyma.05g236000	6.3.4.5	GO:0006526 GO:0006567 GO:0009165	GO:0004055 GO:0005524	GO:0009507 GO:0009536 GO:0009570	arginine biosynthetic process; "nucleotide biosynthetic process"; "threonine catabolic process"	ATP binding; "argininosuccinate synthase activity"	chloroplast; "chloroplast stroma"; "plastid"	AT4G24830.1|Symbols:|arginosuccinate synthase family|chr4:12793085-12795857 REVERSE LENGTH=494	0	-2.77349	-4.6137	0	0	0
Glyma17g13790	Glyma.17g128600	6.3.4.5	GO:0006526 GO:0006567 GO:0009165	GO:0004055 GO:0005524	GO:0009507 GO:0009536 GO:0009570	arginine biosynthetic process; "nucleotide biosynthetic process"; "threonine catabolic process"	ATP binding; "argininosuccinate synthase activity"	chloroplast; "chloroplast stroma"; "plastid"	AT4G24830.1|Symbols:|arginosuccinate synthase family|chr4:12793085-12795857 REVERSE LENGTH=494	0	0	-6.05198	0	0	0
Glyma07g11810	Glyma.07g104500	6.3.1.2	GO:0009744 GO:0009749 GO:0009750 GO:0010150 GO:0042128	GO:0003824 GO:0004356 GO:0005507 GO:0005515	GO:0005618 GO:0005737 GO:0005829 GO:0005886 GO:0009506 GO:0022626	leaf senescence; "nitrate assimilation"; "response to fructose stimulus"; "response to glucose stimulus"; "response to sucrose stimulus"	catalytic activity; "copper ion binding"; "glutamate-ammonia ligase activity"; "protein binding"	cell wall; "cytoplasm"; "cytosol"; "cytosolic ribosome"; "plasma membrane"; "plasmodesma"	AT5G37600.1|Symbols:ATGSR1, GLN1;1, GSR 1, ATGLN1;1|glutamine synthase clone R1|chr5:14933574-14935656 REVERSE LENGTH=356	0	0	-2.80599	-2.14209	0	0
Glyma09g30370	Glyma.09g173200	6.3.1.2	GO:0009744 GO:0009749 GO:0009750 GO:0010150 GO:0042128	GO:0003824 GO:0004356 GO:0005507 GO:0005515	GO:0005618 GO:0005737 GO:0005829 GO:0005886 GO:0009506 GO:0022626	leaf senescence; "nitrate assimilation"; "response to fructose stimulus"; "response to glucose stimulus"; "response to sucrose stimulus"	catalytic activity; "copper ion binding"; "glutamate-ammonia ligase activity"; "protein binding"	cell wall; "cytoplasm"; "cytosol"; "cytosolic ribosome"; "plasma membrane"; "plasmodesma"	AT5G37600.1|Symbols:ATGSR1, GLN1;1, GSR 1, ATGLN1;1|glutamine synthase clone R1|chr5:14933574-14935656 REVERSE LENGTH=356	0	4.08987	3.31548	0	5.93351	6.4282
Glyma15g10890	Glyma.15g102000	6.3.1.2	GO:0006096 GO:0006098 GO:0006542 GO:0006807 GO:0006833 GO:0006972 GO:0007030 GO:0007568 GO:0009266 GO:0009409 GO:0009637 GO:0009644 GO:0009651 GO:0009744 GO:0009749 GO:0009750 GO:0010114 GO:0010155 GO:0010218 GO:0019344 GO:0019676 GO:0046686	GO:0003824 GO:0004356	GO:0005739 GO:0009507 GO:0009535 GO:0009570 GO:0009579 GO:0009941 GO:0016020 GO:0022626 GO:0048046	Golgi organization; "aging"; "ammonia assimilation cycle"; "cysteine biosynthetic process"; "glutamine biosynthetic process"; "glycolysis"; "hyperosmotic response"; "nitrogen compound metabolic process"; "pentose-phosphate shunt"; "regulation of proton transport"; "response to blue light"; "response to cadmium ion"; "response to cold"; "response to far red light"; "response to fructose stimulus";…	catalytic activity; "glutamate-ammonia ligase activity"	apoplast; "chloroplast"; "chloroplast envelope"; "chloroplast stroma"; "chloroplast thylakoid membrane"; "cytosolic ribosome"; "membrane"; "mitochondrion"; "thylakoid"	AT5G35630.3|Symbols:GS2, GLN2, ATGSL1|glutamine synthetase 2|chr5:13831220-13833239 FORWARD LENGTH=430	0	0	-5.50406	0	0	-3.76385
Glyma18g04660	Glyma.18g041100	6.3.1.2	GO:0006542 GO:0006807 GO:0009744 GO:0009749 GO:0009750 GO:0042128	GO:0003824 GO:0004356	GO:0005737 GO:0005829	glutamine biosynthetic process; "nitrate assimilation"; "nitrogen compound metabolic process"; "response to fructose stimulus"; "response to glucose stimulus"; "response to sucrose stimulus"	catalytic activity; "glutamate-ammonia ligase activity"	cytoplasm; "cytosol"	AT5G16570.1|Symbols:GLN1;4|glutamine synthetase 1;4|chr5:5421898-5424523 REVERSE LENGTH=356	0	0	0	0	2.18215	0
Glyma13g28180	Glyma.13g210800	6.3.1.2	GO:0006096 GO:0006098 GO:0006542 GO:0006807 GO:0006833 GO:0006972 GO:0007030 GO:0007568 GO:0009266 GO:0009409 GO:0009637 GO:0009644 GO:0009651 GO:0009744 GO:0009749 GO:0009750 GO:0010114 GO:0010155 GO:0010218 GO:0019344 GO:0019676 GO:0046686	GO:0003824 GO:0004356	GO:0005739 GO:0009507 GO:0009535 GO:0009570 GO:0009579 GO:0009941 GO:0016020 GO:0022626 GO:0048046	Golgi organization; "aging"; "ammonia assimilation cycle"; "cysteine biosynthetic process"; "glutamine biosynthetic process"; "glycolysis"; "hyperosmotic response"; "nitrogen compound metabolic process"; "pentose-phosphate shunt"; "regulation of proton transport"; "response to blue light"; "response to cadmium ion"; "response to cold"; "response to far red light"; "response to fructose stimulus";…	catalytic activity; "glutamate-ammonia ligase activity"	apoplast; "chloroplast"; "chloroplast envelope"; "chloroplast stroma"; "chloroplast thylakoid membrane"; "cytosolic ribosome"; "membrane"; "mitochondrion"; "thylakoid"	AT5G35630.3|Symbols:GS2, GLN2, ATGSL1|glutamine synthetase 2|chr5:13831220-13833239 FORWARD LENGTH=430	0	0	0	0	0	-3.4502
Glyma13g01080	Glyma.13g095600	6.2.1.12	GO:0008152 GO:0009411 GO:0009611 GO:0009620 GO:0009698 GO:0009805 GO:0009963	GO:0003824 GO:0016207	GO:0005634	coumarin biosynthetic process; "metabolic process"; "phenylpropanoid metabolic process"; "positive regulation of flavonoid biosynthetic process"; "response to UV"; "response to fungus"; "response to wounding"	4-coumarate-CoA ligase activity; "catalytic activity"	nucleus	AT3G21240.1|Symbols:4CL2, AT4CL2|4-coumarate:CoA ligase 2|chr3:7454497-7457314 REVERSE LENGTH=556	0	-4.66326	0	0	-11.1021	2.46363
Glyma17g07190	Glyma.17g064600	6.2.1.12	GO:0008152 GO:0009411 GO:0009611 GO:0009620 GO:0009698 GO:0009805 GO:0009963	GO:0003824 GO:0016207	GO:0005634	coumarin biosynthetic process; "metabolic process"; "phenylpropanoid metabolic process"; "positive regulation of flavonoid biosynthetic process"; "response to UV"; "response to fungus"; "response to wounding"	4-coumarate-CoA ligase activity; "catalytic activity"	nucleus	AT3G21240.1|Symbols:4CL2, AT4CL2|4-coumarate:CoA ligase 2|chr3:7454497-7457314 REVERSE LENGTH=556	0	-3.55296	0	0	-6.32818	0
Glyma11g01240	Glyma.11g010500	6.2.1.12	GO:0008152 GO:0009411 GO:0009698 GO:0009718 GO:0009744 GO:0009813 GO:0010224 GO:0010584	GO:0003824 GO:0016207	GO:0005575	anthocyanin-containing compound biosynthetic process; "flavonoid biosynthetic process"; "metabolic process"; "phenylpropanoid metabolic process"; "pollen exine formation"; "response to UV"; "response to UV-B"; "response to sucrose stimulus"	4-coumarate-CoA ligase activity; "catalytic activity"	cellular component	AT1G65060.1|Symbols:4CL3|4-coumarate:CoA ligase 3|chr1:24167385-24171457 REVERSE LENGTH=561	0	-8.22257	0	0	-26.6449	0
Glyma11g09710	Glyma.11g091600	6.2.1.12	GO:0008152 GO:0009411 GO:0009698 GO:0009718 GO:0009744 GO:0009813 GO:0010224 GO:0010584	GO:0003824 GO:0016207	GO:0005575	anthocyanin-containing compound biosynthetic process; "flavonoid biosynthetic process"; "metabolic process"; "phenylpropanoid metabolic process"; "pollen exine formation"; "response to UV"; "response to UV-B"; "response to sucrose stimulus"	4-coumarate-CoA ligase activity; "catalytic activity"	cellular component	AT1G65060.1|Symbols:4CL3|4-coumarate:CoA ligase 3|chr1:24167385-24171457 REVERSE LENGTH=561	0	0	0	0	0	23.1871
Glyma13g39770	Glyma.13g323000	6.2.1.12	GO:0008152 GO:0009695	GO:0003824 GO:0004321 GO:0016207	GO:0005777	jasmonic acid biosynthetic process; "metabolic process"	4-coumarate-CoA ligase activity; "catalytic activity"; "fatty-acyl-CoA synthase activity"	peroxisome	AT4G05160.1|Symbols:|AMP-dependent synthetase and ligase family protein|chr4:2664451-2666547 FORWARD LENGTH=544	0	-14.7647	-6.25278	0	-19.7934	-7.33167
Glyma13g44950	Glyma.13g372000	6.2.1.12	GO:0008152 GO:0009411 GO:0009611 GO:0009620 GO:0009698 GO:0009805 GO:0009963	GO:0003824 GO:0016207	GO:0005634	coumarin biosynthetic process; "metabolic process"; "phenylpropanoid metabolic process"; "positive regulation of flavonoid biosynthetic process"; "response to UV"; "response to fungus"; "response to wounding"	4-coumarate-CoA ligase activity; "catalytic activity"	nucleus	AT3G21240.1|Symbols:4CL2, AT4CL2|4-coumarate:CoA ligase 2|chr3:7454497-7457314 REVERSE LENGTH=556	0	-3.17229	-7.08611	0	-3.929	-5.75826
Glyma15g00390	Glyma.15g001700	6.2.1.12	GO:0008152 GO:0009411 GO:0009611 GO:0009620 GO:0009698 GO:0009805 GO:0009963	GO:0003824 GO:0016207	GO:0005634	coumarin biosynthetic process; "metabolic process"; "phenylpropanoid metabolic process"; "positive regulation of flavonoid biosynthetic process"; "response to UV"; "response to fungus"; "response to wounding"	4-coumarate-CoA ligase activity; "catalytic activity"	nucleus	AT3G21240.1|Symbols:4CL2, AT4CL2|4-coumarate:CoA ligase 2|chr3:7454497-7457314 REVERSE LENGTH=556	0	-2.66472	-3.99949	0	-2.89476	-3.33123
Glyma01g44270	Glyma.01g232400	6.2.1.12	GO:0008152 GO:0009411 GO:0009698 GO:0009718 GO:0009744 GO:0009813 GO:0010224 GO:0010584	GO:0003824 GO:0016207	GO:0005575	anthocyanin-containing compound biosynthetic process; "flavonoid biosynthetic process"; "metabolic process"; "phenylpropanoid metabolic process"; "pollen exine formation"; "response to UV"; "response to UV-B"; "response to sucrose stimulus"	4-coumarate-CoA ligase activity; "catalytic activity"	cellular component	AT1G65060.1|Symbols:4CL3|4-coumarate:CoA ligase 3|chr1:24167385-24171457 REVERSE LENGTH=561	0	-19.8712	-12.9507	0	-34.6384	-5.12601
Glyma10g43850	Glyma.10g292200	5.5.1.6	GO:0009411 GO:0009718 GO:0009733 GO:0009744 GO:0009813 GO:0010224 GO:0042398 GO:0080167	GO:0005515 GO:0016872 GO:0045430	GO:0005634 GO:0005783 GO:0009507 GO:0009705 GO:0042406	anthocyanin-containing compound biosynthetic process; "cellular modified amino acid biosynthetic process"; "flavonoid biosynthetic process"; "response to UV"; "response to UV-B"; "response to auxin stimulus"; "response to karrikin"; "response to sucrose stimulus"	chalcone isomerase activity; "intramolecular lyase activity"; "protein binding"	chloroplast; "endoplasmic reticulum"; "extrinsic to endoplasmic reticulum membrane"; "nucleus"; "plant-type vacuole membrane"	AT3G55120.1|Symbols:TT5, A11, CFI|Chalcone-flavanone isomerase family protein|chr3:20430248-20431415 REVERSE LENGTH=246	0	-4.07866	-3.31584	0	-4.47254	0
Glyma20g38560	Glyma.20g241500	5.5.1.6	GO:0009411 GO:0009718 GO:0009733 GO:0009744 GO:0009813 GO:0010224 GO:0042398 GO:0080167	GO:0005515 GO:0016872 GO:0045430	GO:0005634 GO:0005783 GO:0009507 GO:0009705 GO:0042406	anthocyanin-containing compound biosynthetic process; "cellular modified amino acid biosynthetic process"; "flavonoid biosynthetic process"; "response to UV"; "response to UV-B"; "response to auxin stimulus"; "response to karrikin"; "response to sucrose stimulus"	chalcone isomerase activity; "intramolecular lyase activity"; "protein binding"	chloroplast; "endoplasmic reticulum"; "extrinsic to endoplasmic reticulum membrane"; "nucleus"; "plant-type vacuole membrane"	AT3G55120.1|Symbols:TT5, A11, CFI|Chalcone-flavanone isomerase family protein|chr3:20430248-20431415 REVERSE LENGTH=246	0	-22.5867	-11.7304	0	-27.9328	-5.17936
Glyma20g38570	Glyma.20g241600	5.5.1.6	GO:0009411 GO:0009718 GO:0009733 GO:0009744 GO:0009813 GO:0010224 GO:0042398 GO:0080167	GO:0005515 GO:0016872 GO:0045430	GO:0005634 GO:0005783 GO:0009507 GO:0009705 GO:0042406	anthocyanin-containing compound biosynthetic process; "cellular modified amino acid biosynthetic process"; "flavonoid biosynthetic process"; "response to UV"; "response to UV-B"; "response to auxin stimulus"; "response to karrikin"; "response to sucrose stimulus"	chalcone isomerase activity; "intramolecular lyase activity"; "protein binding"	chloroplast; "endoplasmic reticulum"; "extrinsic to endoplasmic reticulum membrane"; "nucleus"; "plant-type vacuole membrane"	AT3G55120.1|Symbols:TT5, A11, CFI|Chalcone-flavanone isomerase family protein|chr3:20430248-20431415 REVERSE LENGTH=246	0	-6.17094	-5.56477	0	-5.69584	-5.02196
Glyma13g05830	Glyma.13g059400	5.4.99.5	GO:0006007 GO:0009073 GO:0046417	GO:0004106 GO:0016688	GO:0005829 GO:0009507 GO:0009536	aromatic amino acid family biosynthetic process; "chorismate metabolic process"; "glucose catabolic process"	L-ascorbate peroxidase activity; "chorismate mutase activity"	chloroplast; "cytosol"; "plastid"	AT3G29200.1|Symbols:CM1, ATCM1|chorismate mutase 1|chr3:11164582-11166258 REVERSE LENGTH=340	0	-2.72329	-2.91392	0	0	0
Glyma19g03290	Glyma.19g027100	5.4.99.5	GO:0006007 GO:0009073 GO:0046417	GO:0004106 GO:0016688	GO:0005829 GO:0009507 GO:0009536	aromatic amino acid family biosynthetic process; "chorismate metabolic process"; "glucose catabolic process"	L-ascorbate peroxidase activity; "chorismate mutase activity"	chloroplast; "cytosol"; "plastid"	AT3G29200.1|Symbols:CM1, ATCM1|chorismate mutase 1|chr3:11164582-11166258 REVERSE LENGTH=340	0	-4.92874	-4.06734	0	-10.2773	-2.47264
Glyma14g11870	Glyma.14g102700	5.4.99.5	GO:0009073 GO:0046417	GO:0004106	GO:0005829 GO:0009507	aromatic amino acid family biosynthetic process; "chorismate metabolic process"	chorismate mutase activity	chloroplast; "cytosol"	AT5G10870.1|Symbols:ATCM2, CM2|chorismate mutase 2|chr5:3430691-3432272 REVERSE LENGTH=265	0	-3.54027	-2.18544	0	-3.2989	0
Glyma17g33940	Glyma.17g222700	5.4.99.5	GO:0009073 GO:0046417	GO:0004106	GO:0005829 GO:0009507	aromatic amino acid family biosynthetic process; "chorismate metabolic process"	chorismate mutase activity	chloroplast; "cytosol"	AT5G10870.1|Symbols:ATCM2, CM2|chorismate mutase 2|chr5:3430691-3432272 REVERSE LENGTH=265	0	-5.4654	-3.74646	0	-9.96014	-2.89817
Glyma03g28530	Glyma.03g129700	4.4.1.8	GO:0000394 GO:0006520 GO:0009086 GO:0019279 GO:0071266	GO:0003824 GO:0004121 GO:0030170	GO:0009507 GO:0009570	'de novo' L-methionine biosynthetic process; "L-methionine biosynthetic process from L-homoserine via cystathionine"; "RNA splicing, via endonucleolytic cleavage and ligation"; "cellular amino acid metabolic process"; "methionine biosynthetic process"	catalytic activity; "cystathionine beta-lyase activity"; "pyridoxal phosphate binding"	chloroplast; "chloroplast stroma"	AT3G57050.1|Symbols:CBL|cystathionine beta-lyase|chr3:21111939-21114521 REVERSE LENGTH=464	0	-3.31187	-3.83666	0	0	0
Glyma10g31590	Glyma.10g172700	4.4.1.11	GO:0006520 GO:0006730 GO:0009970 GO:0019458 GO:0042631 GO:0051289	GO:0003824 GO:0018826	GO:0005737 GO:0005829	cellular amino acid metabolic process; "cellular response to sulfate starvation"; "cellular response to water deprivation"; "methionine catabolic process via 2-oxobutanoate"; "one-carbon metabolic process"; "protein homotetramerization"	catalytic activity; "methionine gamma-lyase activity"	cytoplasm; "cytosol"	AT1G64660.1|Symbols:ATMGL, MGL|methionine gamma-lyase|chr1:24028977-24030537 FORWARD LENGTH=441	0	0	-23.0685	0	-2.27884	-9.38454
Glyma04g10100	Glyma.04g094600	4.3.2.1	GO:0006164 GO:0006526 GO:0009165 GO:0042450	GO:0003824 GO:0004056	GO:0009507 GO:0009570	arginine biosynthetic process; "arginine biosynthetic process via ornithine"; "nucleotide biosynthetic process"; "purine nucleotide biosynthetic process"	argininosuccinate lyase activity; "catalytic activity"	chloroplast; "chloroplast stroma"	AT5G10920.1|Symbols:|L-Aspartase-like family protein|chr5:3441805-3443892 FORWARD LENGTH=517	0	-3.79789	0	0	-5.06254	0
Glyma06g10130	Glyma.06g096700	4.3.2.1	GO:0006164 GO:0006526 GO:0009165 GO:0042450	GO:0003824 GO:0004056	GO:0009507 GO:0009570	arginine biosynthetic process; "arginine biosynthetic process via ornithine"; "nucleotide biosynthetic process"; "purine nucleotide biosynthetic process"	argininosuccinate lyase activity; "catalytic activity"	chloroplast; "chloroplast stroma"	AT5G10920.1|Symbols:|L-Aspartase-like family protein|chr5:3441805-3443892 FORWARD LENGTH=517	0	-5.35873	0	0	-4.36008	0
Glyma10g06600	Glyma.10g058200	4.3.1.24	GO:0006559 GO:0006598 GO:0006952 GO:0006979 GO:0009058 GO:0009555 GO:0009611 GO:0009698 GO:0009699 GO:0009805 GO:0009819 GO:0009963 GO:0010224 GO:0042398 GO:0046244 GO:0046274 GO:0080167	GO:0003824 GO:0016841 GO:0045548	GO:0005737	L-phenylalanine catabolic process; "biosynthetic process"; "cellular modified amino acid biosynthetic process"; "coumarin biosynthetic process"; "defense response"; "drought recovery"; "lignin catabolic process"; "phenylpropanoid biosynthetic process"; "phenylpropanoid metabolic process"; "pollen development"; "polyamine catabolic process"; "positive regulation of flavonoid biosynthetic process";…	ammonia-lyase activity; "catalytic activity"; "phenylalanine ammonia-lyase activity"	cytoplasm	AT2G37040.1|Symbols:PAL1, ATPAL1|PHE ammonia lyase 1|chr2:15557602-15560237 REVERSE LENGTH=725	0	0	0	0	-2.47269	0
Glyma02g47940	Glyma.02g309300	4.3.1.24	GO:0006559 GO:0006598 GO:0006952 GO:0006979 GO:0009058 GO:0009555 GO:0009611 GO:0009698 GO:0009699 GO:0009805 GO:0009819 GO:0009963 GO:0010224 GO:0042398 GO:0046244 GO:0046274 GO:0080167	GO:0003824 GO:0016841 GO:0045548	GO:0005737	L-phenylalanine catabolic process; "biosynthetic process"; "cellular modified amino acid biosynthetic process"; "coumarin biosynthetic process"; "defense response"; "drought recovery"; "lignin catabolic process"; "phenylpropanoid biosynthetic process"; "phenylpropanoid metabolic process"; "pollen development"; "polyamine catabolic process"; "positive regulation of flavonoid biosynthetic process";…	ammonia-lyase activity; "catalytic activity"; "phenylalanine ammonia-lyase activity"	cytoplasm	AT2G37040.1|Symbols:PAL1, ATPAL1|PHE ammonia lyase 1|chr2:15557602-15560237 REVERSE LENGTH=725	-3.16944	-5.01498	-3.88522	-2.65211	-17.9113	-4.09095
Glyma03g33880	Glyma.03g181600	4.3.1.24	GO:0006559 GO:0006598 GO:0006952 GO:0006979 GO:0009058 GO:0009555 GO:0009611 GO:0009698 GO:0009699 GO:0009805 GO:0009819 GO:0009963 GO:0010224 GO:0042398 GO:0046244 GO:0046274 GO:0080167	GO:0003824 GO:0016841 GO:0045548	GO:0005737	L-phenylalanine catabolic process; "biosynthetic process"; "cellular modified amino acid biosynthetic process"; "coumarin biosynthetic process"; "defense response"; "drought recovery"; "lignin catabolic process"; "phenylpropanoid biosynthetic process"; "phenylpropanoid metabolic process"; "pollen development"; "polyamine catabolic process"; "positive regulation of flavonoid biosynthetic process";…	ammonia-lyase activity; "catalytic activity"; "phenylalanine ammonia-lyase activity"	cytoplasm	AT2G37040.1|Symbols:PAL1, ATPAL1|PHE ammonia lyase 1|chr2:15557602-15560237 REVERSE LENGTH=725	0	-27.4086	-6.47537	0	-10.2139	-6.67039
Glyma03g33890	Glyma.03g181700	4.3.1.24	GO:0006559 GO:0006598 GO:0006952 GO:0006979 GO:0009058 GO:0009555 GO:0009611 GO:0009698 GO:0009699 GO:0009805 GO:0009819 GO:0009963 GO:0010224 GO:0042398 GO:0046244 GO:0046274 GO:0080167	GO:0003824 GO:0016841 GO:0045548	GO:0005737	L-phenylalanine catabolic process; "biosynthetic process"; "cellular modified amino acid biosynthetic process"; "coumarin biosynthetic process"; "defense response"; "drought recovery"; "lignin catabolic process"; "phenylpropanoid biosynthetic process"; "phenylpropanoid metabolic process"; "pollen development"; "polyamine catabolic process"; "positive regulation of flavonoid biosynthetic process";…	ammonia-lyase activity; "catalytic activity"; "phenylalanine ammonia-lyase activity"	cytoplasm	AT2G37040.1|Symbols:PAL1, ATPAL1|PHE ammonia lyase 1|chr2:15557602-15560237 REVERSE LENGTH=725	0	-23.4115	-6.1516	0	-8.48691	-4.27825
Glyma13g20800	Glyma.13g145000	4.3.1.24	GO:0006559 GO:0006598 GO:0006952 GO:0006979 GO:0009058 GO:0009555 GO:0009611 GO:0009698 GO:0009699 GO:0009805 GO:0009819 GO:0009963 GO:0010224 GO:0042398 GO:0046244 GO:0046274 GO:0080167	GO:0003824 GO:0016841 GO:0045548	GO:0005737	L-phenylalanine catabolic process; "biosynthetic process"; "cellular modified amino acid biosynthetic process"; "coumarin biosynthetic process"; "defense response"; "drought recovery"; "lignin catabolic process"; "phenylpropanoid biosynthetic process"; "phenylpropanoid metabolic process"; "pollen development"; "polyamine catabolic process"; "positive regulation of flavonoid biosynthetic process";…	ammonia-lyase activity; "catalytic activity"; "phenylalanine ammonia-lyase activity"	cytoplasm	AT2G37040.1|Symbols:PAL1, ATPAL1|PHE ammonia lyase 1|chr2:15557602-15560237 REVERSE LENGTH=725	0	-3.59684	-3.36719	0	-4.95439	-2.48414
Glyma19g36620	Glyma.19g182300	4.3.1.24	GO:0006559 GO:0006598 GO:0006952 GO:0006979 GO:0009058 GO:0009555 GO:0009611 GO:0009698 GO:0009699 GO:0009805 GO:0009819 GO:0009963 GO:0010224 GO:0042398 GO:0046244 GO:0046274 GO:0080167	GO:0003824 GO:0016841 GO:0045548	GO:0005737	L-phenylalanine catabolic process; "biosynthetic process"; "cellular modified amino acid biosynthetic process"; "coumarin biosynthetic process"; "defense response"; "drought recovery"; "lignin catabolic process"; "phenylpropanoid biosynthetic process"; "phenylpropanoid metabolic process"; "pollen development"; "polyamine catabolic process"; "positive regulation of flavonoid biosynthetic process";…	ammonia-lyase activity; "catalytic activity"; "phenylalanine ammonia-lyase activity"	cytoplasm	AT2G37040.1|Symbols:PAL1, ATPAL1|PHE ammonia lyase 1|chr2:15557602-15560237 REVERSE LENGTH=725	0	-7.43531	-4.00922	0	-4.79609	-2.11071
Glyma10g35381	Glyma.10g209800	4.3.1.24	GO:0006559 GO:0006598 GO:0006952 GO:0006979 GO:0009058 GO:0009611 GO:0009698 GO:0009699 GO:0009805 GO:0009963 GO:0042398 GO:0080167	GO:0003824 GO:0016841 GO:0045548	GO:0005737 GO:0005829	L-phenylalanine catabolic process; "biosynthetic process"; "cellular modified amino acid biosynthetic process"; "coumarin biosynthetic process"; "defense response"; "phenylpropanoid biosynthetic process"; "phenylpropanoid metabolic process"; "polyamine catabolic process"; "positive regulation of flavonoid biosynthetic process"; "response to karrikin"; "response to oxidative stress"; "response to …	ammonia-lyase activity; "catalytic activity"; "phenylalanine ammonia-lyase activity"	cytoplasm; "cytosol"	AT3G53260.1|Symbols:PAL2, ATPAL2|phenylalanine ammonia-lyase 2|chr3:19744256-19746619 REVERSE LENGTH=717	0	-9.3646	-12.627	0	0	0
Glyma20g32135	Glyma.20g180800	4.3.1.24	GO:0006559 GO:0006598 GO:0006952 GO:0006979 GO:0009058 GO:0009611 GO:0009698 GO:0009699 GO:0009805 GO:0009963 GO:0042398 GO:0080167	GO:0003824 GO:0016841 GO:0045548	GO:0005737 GO:0005829	L-phenylalanine catabolic process; "biosynthetic process"; "cellular modified amino acid biosynthetic process"; "coumarin biosynthetic process"; "defense response"; "phenylpropanoid biosynthetic process"; "phenylpropanoid metabolic process"; "polyamine catabolic process"; "positive regulation of flavonoid biosynthetic process"; "response to karrikin"; "response to oxidative stress"; "response to …	ammonia-lyase activity; "catalytic activity"; "phenylalanine ammonia-lyase activity"	cytoplasm; "cytosol"	AT3G53260.1|Symbols:PAL2, ATPAL2|phenylalanine ammonia-lyase 2|chr3:19744256-19746619 REVERSE LENGTH=717	0	-15.6369	-11.0891	-2.3563	-190.067	-4.50026
Glyma10g35560	Glyma.10g211400	4.2.3.5	GO:0006499 GO:0006865 GO:0009073 GO:0009611 GO:0009793 GO:0009805	GO:0004107	GO:0005730 GO:0009507 GO:0009536 GO:0009570	N-terminal protein myristoylation; "amino acid transport"; "aromatic amino acid family biosynthetic process"; "coumarin biosynthetic process"; "embryo development ending in seed dormancy"; "response to wounding"	chorismate synthase activity	chloroplast; "chloroplast stroma"; "nucleolus"; "plastid"	AT1G48850.1|Symbols:EMB1144|chorismate synthase, putative / 5-enolpyruvylshikimate-3-phosphate phospholyase, putative|chr1:18065154-18067956 REVERSE LENGTH=436	0	-3.16652	0	0	0	0
Glyma20g31980	Glyma.20g179500	4.2.3.5	GO:0006499 GO:0006865 GO:0009073 GO:0009611 GO:0009793 GO:0009805	GO:0004107	GO:0005730 GO:0009507 GO:0009536 GO:0009570	N-terminal protein myristoylation; "amino acid transport"; "aromatic amino acid family biosynthetic process"; "coumarin biosynthetic process"; "embryo development ending in seed dormancy"; "response to wounding"	chorismate synthase activity	chloroplast; "chloroplast stroma"; "nucleolus"; "plastid"	AT1G48850.1|Symbols:EMB1144|chorismate synthase, putative / 5-enolpyruvylshikimate-3-phosphate phospholyase, putative|chr1:18065154-18067956 REVERSE LENGTH=436	0	0	-2.00487	0	-2.98943	0
Glyma01g36890	Glyma.01g164300	4.2.3.4	GO:0006744 GO:0009073	GO:0003856	GO:0005737 GO:0005768 GO:0005794 GO:0005802 GO:0009507 GO:0009570	aromatic amino acid family biosynthetic process; "ubiquinone biosynthetic process"	3-dehydroquinate synthase activity	Golgi apparatus; "chloroplast"; "chloroplast stroma"; "cytoplasm"; "endosome"; "trans-Golgi network"	AT5G66120.2|Symbols:|3-dehydroquinate synthase, putative|chr5:26431516-26433649 REVERSE LENGTH=442	0	-5.18303	-2.38126	0	-6.05567	0
Glyma11g08350	Glyma.11g078700	4.2.3.4	GO:0006744 GO:0009073	GO:0003856	GO:0005737 GO:0005768 GO:0005794 GO:0005802 GO:0009507 GO:0009570	aromatic amino acid family biosynthetic process; "ubiquinone biosynthetic process"	3-dehydroquinate synthase activity	Golgi apparatus; "chloroplast"; "chloroplast stroma"; "cytoplasm"; "endosome"; "trans-Golgi network"	AT5G66120.2|Symbols:|3-dehydroquinate synthase, putative|chr5:26431516-26433649 REVERSE LENGTH=442	0	0	0	0	-2.00659	0
Glyma12g31940	Glyma.12g193000	4.2.1.91 4.2.1.51	GO:0008152 GO:0009094 GO:0010048 GO:0043481 GO:0048440	GO:0004664 GO:0016597 GO:0047769	GO:0009507	L-phenylalanine biosynthetic process; "anthocyanin accumulation in tissues in response to UV light"; "carpel development"; "metabolic process"; "vernalization response"	amino acid binding; "arogenate dehydratase activity"; "prephenate dehydratase activity"	chloroplast	AT1G11790.1|Symbols:ADT1|arogenate dehydratase 1|chr1:3981476-3984962 FORWARD LENGTH=392	0	0	3.08863	0	0	2.36447
Glyma11g19430	Glyma.11g189100	4.2.1.91 4.2.1.51	GO:0009094 GO:0010048 GO:0043481 GO:0048440	GO:0004664 GO:0047769	GO:0009507	L-phenylalanine biosynthetic process; "anthocyanin accumulation in tissues in response to UV light"; "carpel development"; "vernalization response"	arogenate dehydratase activity; "prephenate dehydratase activity"	chloroplast	AT1G08250.1|Symbols:ADT6|arogenate dehydratase 6|chr1:2588994-2590235 REVERSE LENGTH=413	0	-27.4086	0	0	0	0
Glyma12g09050	Glyma.12g085500	4.2.1.91 4.2.1.51	GO:0009094 GO:0010048 GO:0043481 GO:0048440	GO:0004664 GO:0047769	GO:0009507	L-phenylalanine biosynthetic process; "anthocyanin accumulation in tissues in response to UV light"; "carpel development"; "vernalization response"	arogenate dehydratase activity; "prephenate dehydratase activity"	chloroplast	AT1G08250.1|Symbols:ADT6|arogenate dehydratase 6|chr1:2588994-2590235 REVERSE LENGTH=413	0	-27.1231	-3.06335	0	-52.4017	-3.52687
Glyma12g30660	Glyma.12g181800	4.2.1.91 4.2.1.51	GO:0009094 GO:0010048 GO:0043481 GO:0048440	GO:0004664 GO:0047769	GO:0009507	L-phenylalanine biosynthetic process; "anthocyanin accumulation in tissues in response to UV light"; "carpel development"; "vernalization response"	arogenate dehydratase activity; "prephenate dehydratase activity"	chloroplast	AT1G08250.1|Symbols:ADT6|arogenate dehydratase 6|chr1:2588994-2590235 REVERSE LENGTH=413	0	-12.9548	-6.55631	0	-39.5233	-5.10629
Glyma17g05290	Glyma.13g319000	4.2.1.91 4.2.1.51	GO:0009094 GO:0010048 GO:0043481 GO:0048440	GO:0004664 GO:0047769	GO:0009507	L-phenylalanine biosynthetic process; "anthocyanin accumulation in tissues in response to UV light"; "carpel development"; "vernalization response"	arogenate dehydratase activity; "prephenate dehydratase activity"	chloroplast	AT1G08250.1|Symbols:ADT6|arogenate dehydratase 6|chr1:2588994-2590235 REVERSE LENGTH=413	0	-8.12106	-3.62961	0	-8.26677	-3.0037
Glyma13g07130	Glyma.13g049500	4.2.1.20	GO:0000162 GO:0008152	GO:0003824 GO:0004834 GO:0030170 GO:0042803 GO:0052684	GO:0009507	metabolic process; "tryptophan biosynthetic process"	L-serine hydro-lyase (adding indole, L-tryptophan-forming) activity; "catalytic activity"; "protein homodimerization activity"; "pyridoxal phosphate binding"; "tryptophan synthase activity"	chloroplast	AT5G38530.1|Symbols:TSBtype2|tryptophan synthase beta type 2|chr5:15424097-15426294 FORWARD LENGTH=506	0	-2.68712	-2.71965	0	-2.96055	0
Glyma19g34350	Glyma.19g160800	4.2.1.20	GO:0000162 GO:0000394 GO:0006568 GO:0006730 GO:0008152 GO:0009086	GO:0004834 GO:0033984	GO:0005737 GO:0009507	RNA splicing, via endonucleolytic cleavage and ligation; "metabolic process"; "methionine biosynthetic process"; "one-carbon metabolic process"; "tryptophan biosynthetic process"; "tryptophan metabolic process"	indole-3-glycerol-phosphate lyase activity; "tryptophan synthase activity"	chloroplast; "cytoplasm"	AT4G02610.1|Symbols:|Aldolase-type TIM barrel family protein|chr4:1147662-1149217 FORWARD LENGTH=275	0	0	-2.4027	0	0	0
Glyma02g25300	Glyma.08g312300	4.2.1.20	GO:0000162 GO:0006568 GO:0008152	GO:0003824 GO:0004834 GO:0030170	GO:0009507 GO:0009570 GO:0009941	metabolic process; "tryptophan biosynthetic process"; "tryptophan metabolic process"	catalytic activity; "pyridoxal phosphate binding"; "tryptophan synthase activity"	chloroplast; "chloroplast envelope"; "chloroplast stroma"	AT4G27070.1|Symbols:TSB2|tryptophan synthase beta-subunit 2|chr4:13586564-13588619 FORWARD LENGTH=475	0	0	0	3.61288	3.11591	0
Glyma18g12090	Glyma.18g102800	4.2.1.20	GO:0000162 GO:0006568 GO:0008152	GO:0003824 GO:0004834 GO:0030170	GO:0009507 GO:0009570 GO:0009941	metabolic process; "tryptophan biosynthetic process"; "tryptophan metabolic process"	catalytic activity; "pyridoxal phosphate binding"; "tryptophan synthase activity"	chloroplast; "chloroplast envelope"; "chloroplast stroma"	AT4G27070.1|Symbols:TSB2|tryptophan synthase beta-subunit 2|chr4:13586564-13588619 FORWARD LENGTH=475	0	0	-6.79914	0	0	-4.2657
Glyma08g28430	Glyma.08g255800	4.1.1.50	GO:0006596 GO:0006597 GO:0006598 GO:0006623 GO:0006944 GO:0008295 GO:0009611 GO:0009698 GO:0009805 GO:0016192 GO:0016197 GO:0016458 GO:0019079 GO:0042398	GO:0004014 GO:0005515	NA	cellular membrane fusion; "cellular modified amino acid biosynthetic process"; "coumarin biosynthetic process"; "endosomal transport"; "gene silencing"; "phenylpropanoid metabolic process"; "polyamine biosynthetic process"; "polyamine catabolic process"; "protein targeting to vacuole"; "response to wounding"; "spermidine biosynthetic process"; "spermine biosynthetic process"; "vesicle-mediated tr…	adenosylmethionine decarboxylase activity; "protein binding"	NA	AT3G02470.4|Symbols:|S-adenosylmethionine decarboxylase|chr3:510223-511323 FORWARD LENGTH=366	0	-2.96212	-10.0368	-2.18176	-4.37503	-10.3506
Glyma17g07830	Glyma.17g070500	4.1.1.50	GO:0006596 GO:0006597 GO:0006598 GO:0006623 GO:0006944 GO:0008295 GO:0009611 GO:0009698 GO:0009805 GO:0016192 GO:0016197 GO:0016458 GO:0019079 GO:0042398	GO:0004014 GO:0005515	NA	cellular membrane fusion; "cellular modified amino acid biosynthetic process"; "coumarin biosynthetic process"; "endosomal transport"; "gene silencing"; "phenylpropanoid metabolic process"; "polyamine biosynthetic process"; "polyamine catabolic process"; "protein targeting to vacuole"; "response to wounding"; "spermidine biosynthetic process"; "spermine biosynthetic process"; "vesicle-mediated tr…	adenosylmethionine decarboxylase activity; "protein binding"	NA	AT3G02470.4|Symbols:|S-adenosylmethionine decarboxylase|chr3:510223-511323 FORWARD LENGTH=366	-2.42808	-60.8128	-11.7771	-3.95463	-60.3952	-7.10741
Glyma02g14175	Glyma.02g128000	4.1.1.50	GO:0006597 GO:0008295	GO:0004014	GO:0005575	spermidine biosynthetic process; "spermine biosynthetic process"	adenosylmethionine decarboxylase activity	cellular component	AT3G25570.2|Symbols:|Adenosylmethionine decarboxylase family protein|chr3:9287413-9288462 REVERSE LENGTH=349	0	-14.5144	-8.09421	0	-13.3225	-4.85856
Glyma01g10081	Glyma.01g071300	4.1.1.50	GO:0006597 GO:0008295	GO:0004014	GO:0005575	spermidine biosynthetic process; "spermine biosynthetic process"	adenosylmethionine decarboxylase activity	cellular component	AT3G25570.2|Symbols:|Adenosylmethionine decarboxylase family protein|chr3:9287413-9288462 REVERSE LENGTH=349	0	-12.5417	-6.50319	0	-12.5398	-3.76048
Glyma18g51380	Glyma.18g278800	4.1.1.50	GO:0006596 GO:0006597 GO:0006598 GO:0006623 GO:0006944 GO:0008295 GO:0009611 GO:0009698 GO:0009805 GO:0016192 GO:0016197 GO:0016458 GO:0019079 GO:0042398	GO:0004014 GO:0005515	NA	cellular membrane fusion; "cellular modified amino acid biosynthetic process"; "coumarin biosynthetic process"; "endosomal transport"; "gene silencing"; "phenylpropanoid metabolic process"; "polyamine biosynthetic process"; "polyamine catabolic process"; "protein targeting to vacuole"; "response to wounding"; "spermidine biosynthetic process"; "spermine biosynthetic process"; "vesicle-mediated tr…	adenosylmethionine decarboxylase activity; "protein binding"	NA	AT3G02470.4|Symbols:|S-adenosylmethionine decarboxylase|chr3:510223-511323 FORWARD LENGTH=366	0	-4.03204	-2.36161	0	-3.51713	-2.05544
Glyma04g00960	Glyma.04g007700	4.1.1.19	GO:0006527 GO:0006596 GO:0006612 GO:0006970 GO:0006979 GO:0007165 GO:0008295 GO:0009409 GO:0009414 GO:0009446 GO:0009611 GO:0009620 GO:0009651 GO:0009695 GO:0009723 GO:0009733 GO:0009737 GO:0009738 GO:0009753 GO:0009793 GO:0009863 GO:0009867 GO:0010363 GO:0042538 GO:0048316 GO:0080167	GO:0003824 GO:0008792	GO:0005634	abscisic acid mediated signaling pathway; "arginine catabolic process"; "embryo development ending in seed dormancy"; "hyperosmotic salinity response"; "jasmonic acid biosynthetic process"; "jasmonic acid mediated signaling pathway"; "polyamine biosynthetic process"; "protein targeting to membrane"; "putrescine biosynthetic process"; "regulation of plant-type hypersensitive response"; "response t…	arginine decarboxylase activity; "catalytic activity"	nucleus	AT4G34710.2|Symbols:ADC2, SPE2, ATADC2|arginine decarboxylase 2|chr4:16560315-16562450 REVERSE LENGTH=711	0	-3.7606	-5.27743	0	-6.90346	-6.14763
Glyma06g00990	Glyma.06g007500	4.1.1.19	GO:0006527 GO:0006596 GO:0006612 GO:0006970 GO:0006979 GO:0007165 GO:0008295 GO:0009409 GO:0009414 GO:0009446 GO:0009611 GO:0009620 GO:0009651 GO:0009695 GO:0009723 GO:0009733 GO:0009737 GO:0009738 GO:0009753 GO:0009793 GO:0009863 GO:0009867 GO:0010363 GO:0042538 GO:0048316 GO:0080167	GO:0003824 GO:0008792	GO:0005634	abscisic acid mediated signaling pathway; "arginine catabolic process"; "embryo development ending in seed dormancy"; "hyperosmotic salinity response"; "jasmonic acid biosynthetic process"; "jasmonic acid mediated signaling pathway"; "polyamine biosynthetic process"; "protein targeting to membrane"; "putrescine biosynthetic process"; "regulation of plant-type hypersensitive response"; "response t…	arginine decarboxylase activity; "catalytic activity"	nucleus	AT4G34710.2|Symbols:ADC2, SPE2, ATADC2|arginine decarboxylase 2|chr4:16560315-16562450 REVERSE LENGTH=711	0	-6.36271	-3.12456	2.08847	-2.28007	-2.84311
Glyma06g02290	Glyma.06g020300	4.1.1.17	GO:0009089	GO:0003824 GO:0008836	GO:0005829 GO:0009507 GO:0009570	lysine biosynthetic process via diaminopimelate	catalytic activity; "diaminopimelate decarboxylase activity"	chloroplast; "chloroplast stroma"; "cytosol"	AT5G11880.1|Symbols:|Pyridoxal-dependent decarboxylase family protein|chr5:3827806-3829942 REVERSE LENGTH=489	0	0	-20.8831	0	0	0
Glyma04g02230	Glyma.04g020200	4.1.1.17	GO:0009089	GO:0003824 GO:0008836	GO:0005829 GO:0009507 GO:0009570	lysine biosynthetic process via diaminopimelate	catalytic activity; "diaminopimelate decarboxylase activity"	chloroplast; "chloroplast stroma"; "cytosol"	AT5G11880.1|Symbols:|Pyridoxal-dependent decarboxylase family protein|chr5:3827806-3829942 REVERSE LENGTH=489	0	-8.70793	-41.2805	0	0	-40.0222
Glyma01g33761	Glyma.01g140200	3.5.3.1	GO:0006527 GO:0006595 GO:0042742	GO:0004053 GO:0008783 GO:0016813 GO:0046872 GO:0050897	GO:0005739 GO:0009507	arginine catabolic process; "defense response to bacterium"; "polyamine metabolic process"	agmatinase activity; "arginase activity"; "cobalt ion binding"; "hydrolase activity, acting on carbon-nitrogen (but not peptide) bonds, in linear amidines"; "metal ion binding"	chloroplast; "mitochondrion"	AT4G08900.1|Symbols:|arginase|chr4:5703499-5705180 FORWARD LENGTH=342	0	-5.81394	-3.03533	0	-6.39479	0
Glyma08g07960	Glyma.08g074800	3.5.1.53	GO:0006596 GO:0006807 GO:0009446	GO:0016810 GO:0050126	NA	nitrogen compound metabolic process; "polyamine biosynthetic process"; "putrescine biosynthetic process"	N-carbamoylputrescine amidase activity; "hydrolase activity, acting on carbon-nitrogen (but not peptide) bonds"	NA	AT2G27450.1|Symbols:NLP1, ATNLP1, CPA|nitrilase-like protein 1|chr2:11737666-11739577 REVERSE LENGTH=299	0	-3.49745	0	0	-3.73029	0
Glyma11g37250	Glyma.11g248700	3.5.1.5	GO:0006807 GO:0019627	GO:0009039 GO:0016151 GO:0016787 GO:0016810	GO:0005737	nitrogen compound metabolic process; "urea metabolic process"	hydrolase activity; "hydrolase activity, acting on carbon-nitrogen (but not peptide) bonds"; "nickel cation binding"; "urease activity"	cytoplasm	AT1G67550.1|Symbols:URE|urease|chr1:25312842-25316911 FORWARD LENGTH=838	0	-3.22841	0	0	-2.85148	0
Glyma13g02870	Glyma.13g081500	3.5.1.14	GO:0006520 GO:0008152	GO:0004046 GO:0016787	GO:0005737 GO:0005783 GO:0009507	cellular amino acid metabolic process; "metabolic process"	aminoacylase activity; "hydrolase activity"	chloroplast; "cytoplasm"; "endoplasmic reticulum"	AT1G44820.1|Symbols:|Peptidase M20/M25/M40 family protein|chr1:16926351-16928354 FORWARD LENGTH=438	0	-2.1247	0	0	-2.56933	0
Glyma15g09700	Glyma.15g090300	3.4.16.- 2.3.1.91	GO:0006508 GO:0019748	GO:0004185 GO:0016752	GO:0005576	proteolysis; "secondary metabolic process"	serine-type carboxypeptidase activity; "sinapoyltransferase activity"	extracellular region	AT5G09640.1|Symbols:SNG2, SCPL19|serine carboxypeptidase-like 19|chr5:2988373-2990966 FORWARD LENGTH=465	0	0	-3.25673	0	-2.47751	-4.45872
Glyma04g24380	Glyma.04g155900	3.4.16.-	GO:0006508 GO:0019932	GO:0004185	GO:0005576 GO:0005773	proteolysis; "second-messenger-mediated signaling"	serine-type carboxypeptidase activity	extracellular region; "vacuole"	AT4G30810.1|Symbols:scpl29|serine carboxypeptidase-like 29|chr4:15003474-15006017 FORWARD LENGTH=479	0	0	-3.6334	0	0	-2.50593
Glyma09g36080	Glyma.09g226700	3.4.16.-	GO:0006508	GO:0004185	GO:0005576	proteolysis	serine-type carboxypeptidase activity	extracellular region	AT3G63470.1|Symbols:scpl40|serine carboxypeptidase-like 40|chr3:23438561-23440862 FORWARD LENGTH=502	0	-3.71158	-5.09935	0	-4.52964	-9.43055
Glyma06g12800	Glyma.06g122800	3.4.16.-	GO:0006508	GO:0004185	GO:0005576 GO:0005618	proteolysis	serine-type carboxypeptidase activity	cell wall; "extracellular region"	AT5G42240.1|Symbols:scpl42|serine carboxypeptidase-like 42|chr5:16888717-16890931 FORWARD LENGTH=473	0	0	-3.02819	0	-4.44082	0
Glyma04g37720	Glyma.04g200200	3.4.16.-	GO:0006508	GO:0004185	GO:0005576 GO:0009505 GO:0009506	proteolysis	serine-type carboxypeptidase activity	extracellular region; "plant-type cell wall"; "plasmodesma"	AT1G28110.2|Symbols:SCPL45|serine carboxypeptidase-like 45|chr1:9804153-9806832 REVERSE LENGTH=461	0	-3.32677	0	0	0	0
Glyma08g28910	Glyma.08g257800	3.4.16.-	GO:0006508	GO:0004185	GO:0005576 GO:0009505 GO:0009506	proteolysis	serine-type carboxypeptidase activity	extracellular region; "plant-type cell wall"; "plasmodesma"	AT1G28110.2|Symbols:SCPL45|serine carboxypeptidase-like 45|chr1:9804153-9806832 REVERSE LENGTH=461	0	-2.07256	-7.57618	0	-3.18259	0
Glyma19g30830	Glyma.19g128100	3.4.16.-	GO:0006508	GO:0004185	GO:0005576 GO:0009505 GO:0009506	proteolysis	serine-type carboxypeptidase activity	extracellular region; "plant-type cell wall"; "plasmodesma"	AT1G28110.2|Symbols:SCPL45|serine carboxypeptidase-like 45|chr1:9804153-9806832 REVERSE LENGTH=461	0	0	0	0	0	3.74375
Glyma09g05470	Glyma.09g049500	3.4.16.-	GO:0006508	GO:0004185	GO:0005576 GO:0005773 GO:0005829	proteolysis	serine-type carboxypeptidase activity	cytosol; "extracellular region"; "vacuole"	AT3G10410.1|Symbols:SCPL49, CPY|SERINE CARBOXYPEPTIDASE-LIKE 49|chr3:3235518-3238063 REVERSE LENGTH=516	0	0	-4.00663	0	-6.88328	0
Glyma07g34290		3.4.16.-	GO:0006508	GO:0004185	GO:0005576 GO:0005773	proteolysis	serine-type carboxypeptidase activity	extracellular region; "vacuole"	AT1G15000.1 | Symbols: scpl50 | serine carboxypeptidase-like 50 | chr1:5168613-5169947 FORWARD LENGTH=444	0	0	0	0	-9.76981	0
Glyma10g35660	Glyma.10g212500	3.4.16.-	GO:0006508 GO:0007020	GO:0004185	GO:0005576	microtubule nucleation; "proteolysis"	serine-type carboxypeptidase activity	extracellular region	AT3G07990.1|Symbols:SCPL27|serine carboxypeptidase-like 27|chr3:2552544-2554644 FORWARD LENGTH=459	4.95208	0	0	0	5.46874	0
Glyma20g31890	Glyma.20g178600	3.4.16.-	GO:0006508 GO:0007020	GO:0004185	GO:0005576	microtubule nucleation; "proteolysis"	serine-type carboxypeptidase activity	extracellular region	AT3G07990.1|Symbols:SCPL27|serine carboxypeptidase-like 27|chr3:2552544-2554644 FORWARD LENGTH=459	5.4352	0	0	10.5371	2.617	0
Glyma10g17230	Glyma.10g104300	3.4.16.-	GO:0006508	GO:0004185	GO:0005576 GO:0005773 GO:0005829	proteolysis	serine-type carboxypeptidase activity	cytosol; "extracellular region"; "vacuole"	AT3G10410.1|Symbols:SCPL49, CPY|SERINE CARBOXYPEPTIDASE-LIKE 49|chr3:3235518-3238063 REVERSE LENGTH=516	0	-3.09978	0	0	-3.02354	0
Glyma16g09320	Glyma.16g082700	3.4.16.-	GO:0006508	GO:0004185	GO:0005576 GO:0005773	proteolysis	serine-type carboxypeptidase activity	extracellular region; "vacuole"	AT4G12910.1|Symbols:scpl20|serine carboxypeptidase-like 20|chr4:7550576-7553051 REVERSE LENGTH=497	0	-2.83776	-2.32034	0	-2.70311	0
Glyma12g30160	Glyma.12g177900	3.4.16.-	GO:0006508	GO:0004185	GO:0005576	proteolysis	serine-type carboxypeptidase activity	extracellular region	AT3G45010.1|Symbols:scpl48|serine carboxypeptidase-like 48|chr3:16466328-16468845 FORWARD LENGTH=510	0	-2.98195	-2.79546	0	-3.67954	0
Glyma18g47820	Glyma.18g242900	3.4.16.-	GO:0006508	GO:0004185	GO:0005576 GO:0005773	proteolysis	serine-type carboxypeptidase activity	extracellular region; "vacuole"	AT4G12910.1|Symbols:scpl20|serine carboxypeptidase-like 20|chr4:7550576-7553051 REVERSE LENGTH=497	0	-11.9913	-3.10818	0	-61.2833	0
Glyma13g25280	Glyma.13g183700	3.4.16.-	GO:0006508	GO:0004185	GO:0005576	proteolysis	serine-type carboxypeptidase activity	extracellular region	AT1G11080.1|Symbols:scpl31|serine carboxypeptidase-like 31|chr1:3694917-3697759 REVERSE LENGTH=492	0	0	0	0	-15.0988	0
Glyma07g36500	Glyma.07g236600	3.4.16.-	GO:0006508	GO:0004185	GO:0005576	proteolysis	serine-type carboxypeptidase activity	extracellular region	AT3G17180.1|Symbols:scpl33|serine carboxypeptidase-like 33|chr3:5855861-5859157 REVERSE LENGTH=478	0	-4.33969	-3.7031	0	-6.66124	-2.76016
Glyma17g04120	Glyma.17g037000	3.4.16.-	GO:0006508	GO:0004185	GO:0005576	proteolysis	serine-type carboxypeptidase activity	extracellular region	AT3G17180.1|Symbols:scpl33|serine carboxypeptidase-like 33|chr3:5855861-5859157 REVERSE LENGTH=478	0	-53.6752	-3.31863	0	-28.4212	-2.99017
Glyma13g39730	Glyma.13g322600	3.4.16.-	GO:0006508	GO:0004185	GO:0005576	proteolysis	serine-type carboxypeptidase activity	extracellular region	AT3G45010.1|Symbols:scpl48|serine carboxypeptidase-like 48|chr3:16466328-16468845 FORWARD LENGTH=510	0	-3.56883	0	0	-4.06686	0
Glyma10g35120	Glyma.10g207300	3.4.16.-	GO:0006508	GO:0004185	GO:0005576 GO:0005773 GO:0005829	proteolysis	serine-type carboxypeptidase activity	cytosol; "extracellular region"; "vacuole"	AT3G10410.1|Symbols:SCPL49, CPY|SERINE CARBOXYPEPTIDASE-LIKE 49|chr3:3235518-3238063 REVERSE LENGTH=516	0	0	-2.58225	0	-2.00725	-3.26201
Glyma07g34300	Glyma.07g218400	3.4.16.-	GO:0006508	GO:0004185	GO:0005576 GO:0005773	proteolysis	serine-type carboxypeptidase activity	extracellular region; "vacuole"	AT1G15000.1|Symbols:scpl50|serine carboxypeptidase-like 50|chr1:5168613-5169947 FORWARD LENGTH=444	0	-2.52197	2.09585	0	-3.36234	0
Glyma20g01820	Glyma.20g015100	3.4.16.-	GO:0006508	GO:0004185	GO:0005576 GO:0005773	proteolysis	serine-type carboxypeptidase activity	extracellular region; "vacuole"	AT1G15000.1|Symbols:scpl50|serine carboxypeptidase-like 50|chr1:5168613-5169947 FORWARD LENGTH=444	0	-4.28259	-2.22013	0	-2.46264	0
Glyma20g01850	Glyma.20g015400	3.4.16.-	GO:0006508	GO:0004185	GO:0005576 GO:0005773	proteolysis	serine-type carboxypeptidase activity	extracellular region; "vacuole"	AT1G15000.1|Symbols:scpl50|serine carboxypeptidase-like 50|chr1:5168613-5169947 FORWARD LENGTH=444	0	-2.64093	0	0	-2.47751	-2.28427
Glyma11g19680	Glyma.11g191200	3.4.16.-	GO:0006508 GO:0009627 GO:0034976	GO:0004185	GO:0005576	proteolysis; "response to endoplasmic reticulum stress"; "systemic acquired resistance"	serine-type carboxypeptidase activity	extracellular region	AT2G27920.1|Symbols:SCPL51|serine carboxypeptidase-like 51|chr2:11885777-11889043 REVERSE LENGTH=461	0	-4.04899	-5.09935	0	-4.04608	0
Glyma12g08820	Glyma.12g083100	3.4.16.-	GO:0006508 GO:0009627 GO:0034976	GO:0004185	GO:0005576	proteolysis; "response to endoplasmic reticulum stress"; "systemic acquired resistance"	serine-type carboxypeptidase activity	extracellular region	AT2G27920.1|Symbols:SCPL51|serine carboxypeptidase-like 51|chr2:11885777-11889043 REVERSE LENGTH=461	0	0	-6.02209	0	0	0
Glyma15g06710	Glyma.15g061600	3.4.11.5	GO:0006508	GO:0004177 GO:0008233	GO:0005737 GO:0005829 GO:0009507	proteolysis	aminopeptidase activity; "peptidase activity"	chloroplast; "cytoplasm"; "cytosol"	AT2G14260.2|Symbols:PIP|proline iminopeptidase|chr2:6041441-6043475 REVERSE LENGTH=329	0	-2.22394	0	0	-2.37901	-2.1232
Glyma05g28480	Glyma.05g152000	3.3.1.1	GO:0006094 GO:0006096 GO:0006346 GO:0006511 GO:0006730 GO:0006833 GO:0006972 GO:0007030 GO:0009266 GO:0009651 GO:0009793 GO:0009853 GO:0016441 GO:0046686 GO:0048767 GO:0051049 GO:0051788 GO:0080129	GO:0000166 GO:0004013 GO:0005507	GO:0005737 GO:0005773 GO:0005774 GO:0005829 GO:0005886 GO:0009506 GO:0016020 GO:0048046	Golgi organization; "embryo development ending in seed dormancy"; "gluconeogenesis"; "glycolysis"; "hyperosmotic response"; "methylation-dependent chromatin silencing"; "one-carbon metabolic process"; "photorespiration"; "posttranscriptional gene silencing"; "proteasome core complex assembly"; "regulation of transport"; "response to cadmium ion"; "response to misfolded protein"; "response to salt…	adenosylhomocysteinase activity; "copper ion binding"; "nucleotide binding"	apoplast; "cytoplasm"; "cytosol"; "membrane"; "plasma membrane"; "plasmodesma"; "vacuolar membrane"; "vacuole"	AT4G13940.1|Symbols:HOG1, EMB1395, SAHH1, MEE58, ATSAHH1|S-adenosyl-L-homocysteine hydrolase|chr4:8054931-8056676 FORWARD LENGTH=485	0	-6.90676	-4.12622	0	-3.77613	-2.29027
Glyma08g11480	Glyma.08g108800	3.3.1.1	GO:0006094 GO:0006096 GO:0006346 GO:0006511 GO:0006730 GO:0006833 GO:0006972 GO:0007030 GO:0009266 GO:0009651 GO:0009793 GO:0009853 GO:0016441 GO:0046686 GO:0048767 GO:0051049 GO:0051788 GO:0080129	GO:0000166 GO:0004013 GO:0005507	GO:0005737 GO:0005773 GO:0005774 GO:0005829 GO:0005886 GO:0009506 GO:0016020 GO:0048046	Golgi organization; "embryo development ending in seed dormancy"; "gluconeogenesis"; "glycolysis"; "hyperosmotic response"; "methylation-dependent chromatin silencing"; "one-carbon metabolic process"; "photorespiration"; "posttranscriptional gene silencing"; "proteasome core complex assembly"; "regulation of transport"; "response to cadmium ion"; "response to misfolded protein"; "response to salt…	adenosylhomocysteinase activity; "copper ion binding"; "nucleotide binding"	apoplast; "cytoplasm"; "cytosol"; "membrane"; "plasma membrane"; "plasmodesma"; "vacuolar membrane"; "vacuole"	AT4G13940.1|Symbols:HOG1, EMB1395, SAHH1, MEE58, ATSAHH1|S-adenosyl-L-homocysteine hydrolase|chr4:8054931-8056676 FORWARD LENGTH=485	0	-5.56205	-4.03145	0	-4.44568	-2.49081
Glyma11g36620	Glyma.11g254700	3.3.1.1	GO:0006094 GO:0006096 GO:0006346 GO:0006511 GO:0006730 GO:0006833 GO:0006972 GO:0007030 GO:0009266 GO:0009651 GO:0009793 GO:0009853 GO:0016441 GO:0046686 GO:0048767 GO:0051049 GO:0051788 GO:0080129	GO:0000166 GO:0004013 GO:0005507	GO:0005737 GO:0005773 GO:0005774 GO:0005829 GO:0005886 GO:0009506 GO:0016020 GO:0048046	Golgi organization; "embryo development ending in seed dormancy"; "gluconeogenesis"; "glycolysis"; "hyperosmotic response"; "methylation-dependent chromatin silencing"; "one-carbon metabolic process"; "photorespiration"; "posttranscriptional gene silencing"; "proteasome core complex assembly"; "regulation of transport"; "response to cadmium ion"; "response to misfolded protein"; "response to salt…	adenosylhomocysteinase activity; "copper ion binding"; "nucleotide binding"	apoplast; "cytoplasm"; "cytosol"; "membrane"; "plasma membrane"; "plasmodesma"; "vacuolar membrane"; "vacuole"	AT4G13940.1|Symbols:HOG1, EMB1395, SAHH1, MEE58, ATSAHH1|S-adenosyl-L-homocysteine hydrolase|chr4:8054931-8056676 FORWARD LENGTH=485	0	-13.5139	-32.0531	0	-9.94744	-32.2018
Glyma04g00770	Glyma.04g005900	3.2.2.16	GO:0000003 GO:0001944 GO:0009116 GO:0019509 GO:0048573	GO:0003824 GO:0008930	GO:0005737 GO:0005829 GO:0005886	L-methionine salvage from methylthioadenosine; "nucleoside metabolic process"; "photoperiodism, flowering"; "reproduction"; "vasculature development"	catalytic activity; "methylthioadenosine nucleosidase activity"	cytoplasm; "cytosol"; "plasma membrane"	AT4G38800.1|Symbols:ATMTN1, ATMTAN1, MTN1, MTAN1|methylthioadenosine nucleosidase 1|chr4:18113355-18114996 REVERSE LENGTH=267	0	-2.63012	0	0	-2.41948	0
Glyma06g00800	Glyma.06g005700	3.2.2.16	GO:0000003 GO:0001944 GO:0009116 GO:0019509 GO:0048573	GO:0003824 GO:0008930	GO:0005737 GO:0005829 GO:0005886	L-methionine salvage from methylthioadenosine; "nucleoside metabolic process"; "photoperiodism, flowering"; "reproduction"; "vasculature development"	catalytic activity; "methylthioadenosine nucleosidase activity"	cytoplasm; "cytosol"; "plasma membrane"	AT4G38800.1|Symbols:ATMTN1, ATMTAN1, MTN1, MTAN1|methylthioadenosine nucleosidase 1|chr4:18113355-18114996 REVERSE LENGTH=267	0	0	-2.5711	0	-2.86946	0
Glyma07g18400	Glyma.07g151800	3.2.1.21	GO:0005975	GO:0003824 GO:0004553 GO:0043169	GO:0005576	carbohydrate metabolic process	catalytic activity; "cation binding"; "hydrolase activity, hydrolyzing O-glycosyl compounds"	extracellular region	AT1G02850.2|Symbols:BGLU11|beta glucosidase 11|chr1:630569-633085 FORWARD LENGTH=497	0	-2.71911	0	0	-2.07238	0
Glyma14g39230	Glyma.14g211700	3.2.1.21	GO:0005975	GO:0003824 GO:0004553 GO:0043169	GO:0005576	carbohydrate metabolic process	catalytic activity; "cation binding"; "hydrolase activity, hydrolyzing O-glycosyl compounds"	extracellular region	AT1G02850.2|Symbols:BGLU11|beta glucosidase 11|chr1:630569-633085 FORWARD LENGTH=497	0	-3.20401	0	0	-2.6765	-2.21251
Glyma12g05770	Glyma.12g053800	3.2.1.21	GO:0005975	GO:0003824 GO:0004553 GO:0043169	GO:0005576	carbohydrate metabolic process	catalytic activity; "cation binding"; "hydrolase activity, hydrolyzing O-glycosyl compounds"	extracellular region	AT2G44480.1|Symbols:BGLU17|beta glucosidase 17|chr2:18359780-18363001 FORWARD LENGTH=517	0	-11.1906	0	0	-8.56623	0
Glyma07g26040		3.2.1.21	GO:0005975 GO:0009860	GO:0003824 GO:0004553 GO:0043169	GO:0005576 GO:0009505	carbohydrate metabolic process; "pollen tube growth"	catalytic activity; "hydrolase activity, hydrolyzing O-glycosyl compounds"; "cation binding"	extracellular region; "plant-type cell wall"	AT2G25630.1 | Symbols: BGLU14 | beta glucosidase 14 | chr2:10908360-10909880 FORWARD LENGTH=489	0	0	2.48301	0	0	2.6396
Glyma12g05790	Glyma.12g054000	3.2.1.21	GO:0005975	GO:0003824 GO:0004553 GO:0043169	GO:0005576	carbohydrate metabolic process	catalytic activity; "cation binding"; "hydrolase activity, hydrolyzing O-glycosyl compounds"	extracellular region	AT2G44480.1|Symbols:BGLU17|beta glucosidase 17|chr2:18359780-18363001 FORWARD LENGTH=517	0	0	-9.51879	0	-4.03711	-4.51662
Glyma11g16220	Glyma.U017400	3.2.1.21	GO:0005975 GO:0030245 GO:0071281 GO:0071369 GO:0071732	GO:0003824 GO:0004553 GO:0008422 GO:0043169	GO:0005829 GO:0009507	carbohydrate metabolic process; "cellular response to ethylene stimulus"; "cellular response to iron ion"; "cellular response to nitric oxide"; "cellulose catabolic process"	beta-glucosidase activity; "catalytic activity"; "cation binding"; "hydrolase activity, hydrolyzing O-glycosyl compounds"	chloroplast; "cytosol"	AT5G36890.1|Symbols:BGLU42|beta glucosidase 42|chr5:14542164-14546090 REVERSE LENGTH=490	0	0	-3.95994	0	0	-5.32316
Glyma12g35140	Glyma.12g222900	3.2.1.21	GO:0005975 GO:0009809	GO:0003824 GO:0004553 GO:0008422 GO:0043169 GO:0047782	GO:0005576	carbohydrate metabolic process; "lignin biosynthetic process"	beta-glucosidase activity; "catalytic activity"; "cation binding"; "coniferin beta-glucosidase activity"; "hydrolase activity, hydrolyzing O-glycosyl compounds"	extracellular region	AT1G61820.1|Symbols:BGLU46|beta glucosidase 46|chr1:22835452-22838444 FORWARD LENGTH=516	0	0	0	0	-6.66124	0
Glyma13g35430	Glyma.13g278700	3.2.1.21	GO:0005975 GO:0009809	GO:0003824 GO:0004553 GO:0008422 GO:0043169 GO:0047782	GO:0005576	carbohydrate metabolic process; "lignin biosynthetic process"	beta-glucosidase activity; "catalytic activity"; "cation binding"; "coniferin beta-glucosidase activity"; "hydrolase activity, hydrolyzing O-glycosyl compounds"	extracellular region	AT1G61810.1|Symbols:BGLU45|beta-glucosidase 45|chr1:22830035-22832813 FORWARD LENGTH=520	0	0	0	0	-3.01976	0
Glyma09g02731	Glyma.09g023400	3.2.1.21	GO:0005975	GO:0004553	GO:0005576 GO:0005886 GO:0031225	carbohydrate metabolic process	hydrolase activity, hydrolyzing O-glycosyl compounds	anchored to membrane; "extracellular region"; "plasma membrane"	AT5G04885.1|Symbols:|Glycosyl hydrolase family protein|chr5:1423369-1426628 FORWARD LENGTH=665	0	2.46476	0	0	0	0
Glyma15g13620		3.2.1.21	GO:0005975	GO:0004553	GO:0005576 GO:0005886 GO:0031225	carbohydrate metabolic process	hydrolase activity, hydrolyzing O-glycosyl compounds	extracellular region; "plasma membrane"; "anchored to membrane"	AT5G04885.1 | Symbols: | Glycosyl hydrolase family protein | chr5:1423369-1426628 FORWARD LENGTH=665	0	-3.6402	-2.67109	0	0	-3.58821
Glyma16g04330	Glyma.16g039300	3.2.1.21	GO:0005975	GO:0004553	GO:0005576 GO:0005886 GO:0031225	carbohydrate metabolic process	hydrolase activity, hydrolyzing O-glycosyl compounds	anchored to membrane; "extracellular region"; "plasma membrane"	AT5G04885.1|Symbols:|Glycosyl hydrolase family protein|chr5:1423369-1426628 FORWARD LENGTH=665	0	-3.23574	0	0	-2.81252	0
Glyma16g04340	Glyma.16g039400	3.2.1.21	GO:0005975 GO:0009627 GO:0034976	GO:0004553	GO:0005576 GO:0005618 GO:0009505 GO:0009506 GO:0016020	carbohydrate metabolic process; "response to endoplasmic reticulum stress"; "systemic acquired resistance"	hydrolase activity, hydrolyzing O-glycosyl compounds	cell wall; "extracellular region"; "membrane"; "plant-type cell wall"; "plasmodesma"	AT5G20950.2|Symbols:|Glycosyl hydrolase family protein|chr5:7107609-7110775 REVERSE LENGTH=624	0	0	0	0	-2.96055	0
Glyma19g29050	Glyma.19g113500	3.2.1.21	GO:0005975 GO:0009627 GO:0034976	GO:0004553	GO:0005576 GO:0005618 GO:0009505 GO:0009506 GO:0016020	carbohydrate metabolic process; "response to endoplasmic reticulum stress"; "systemic acquired resistance"	hydrolase activity, hydrolyzing O-glycosyl compounds	cell wall; "extracellular region"; "membrane"; "plant-type cell wall"; "plasmodesma"	AT5G20950.2|Symbols:|Glycosyl hydrolase family protein|chr5:7107609-7110775 REVERSE LENGTH=624	0	-2.93222	0	-2.61811	-2.91826	0
Glyma19g29060	Glyma.19g113600	3.2.1.21	GO:0005975 GO:0009627 GO:0034976	GO:0004553	GO:0005576 GO:0005618 GO:0009505 GO:0009506 GO:0016020	carbohydrate metabolic process; "response to endoplasmic reticulum stress"; "systemic acquired resistance"	hydrolase activity, hydrolyzing O-glycosyl compounds	cell wall; "extracellular region"; "membrane"; "plant-type cell wall"; "plasmodesma"	AT5G20950.2|Symbols:|Glycosyl hydrolase family protein|chr5:7107609-7110775 REVERSE LENGTH=624	0	0	2.29307	0	0	0
Glyma12g05780	Glyma.12g053900	3.2.1.21	GO:0005975	GO:0003824 GO:0004553 GO:0043169	GO:0005576 GO:0005794	carbohydrate metabolic process	catalytic activity; "cation binding"; "hydrolase activity, hydrolyzing O-glycosyl compounds"	Golgi apparatus; "extracellular region"	AT5G44640.1|Symbols:BGLU13|beta glucosidase 13|chr5:18011146-18012669 FORWARD LENGTH=507	0	-4.5681	0	0	-3.46384	0
Glyma09g00550	Glyma.09g003200	3.2.1.21	GO:0005975	GO:0003824 GO:0004553 GO:0043169	GO:0005576 GO:0005794	carbohydrate metabolic process	catalytic activity; "cation binding"; "hydrolase activity, hydrolyzing O-glycosyl compounds"	Golgi apparatus; "extracellular region"	AT5G44640.1|Symbols:BGLU13|beta glucosidase 13|chr5:18011146-18012669 FORWARD LENGTH=507	0	0	-8.37751	0	0	-10.2126
Glyma11g13800	Glyma.11g129500	3.2.1.21	GO:0005975	GO:0003824 GO:0004553 GO:0043169	GO:0005576 GO:0005794	carbohydrate metabolic process	catalytic activity; "cation binding"; "hydrolase activity, hydrolyzing O-glycosyl compounds"	Golgi apparatus; "extracellular region"	AT5G44640.1|Symbols:BGLU13|beta glucosidase 13|chr5:18011146-18012669 FORWARD LENGTH=507	3.27041	0	0	3.73467	0	0
Glyma11g13780	Glyma.11g129300	3.2.1.21	GO:0005975 GO:0010359	GO:0003824 GO:0004553 GO:0043169	GO:0005576 GO:0005618 GO:0005794 GO:0009505 GO:0009506	carbohydrate metabolic process; "regulation of anion channel activity"	catalytic activity; "cation binding"; "hydrolase activity, hydrolyzing O-glycosyl compounds"	Golgi apparatus; "cell wall"; "extracellular region"; "plant-type cell wall"; "plasmodesma"	AT2G44450.1|Symbols:BGLU15|beta glucosidase 15|chr2:18340966-18343744 FORWARD LENGTH=506	0	0	0	3.07127	3.94071	3.83001
Glyma07g38840		3.2.1.21	GO:0005975 GO:0009809	GO:0003824 GO:0004553 GO:0008422 GO:0043169 GO:0047782	GO:0005576	carbohydrate metabolic process; "lignin biosynthetic process"	catalytic activity; "hydrolase activity, hydrolyzing O-glycosyl compounds"; "beta-glucosidase activity"; "cation binding"; "coniferin beta-glucosidase activity"	extracellular region	AT1G61820.1 | Symbols: BGLU46 | beta glucosidase 46 | chr1:22835452-22838444 FORWARD LENGTH=516	0	0	-2.70578	0	0	-2.21798
Glyma07g11310	Glyma.07g100500	3.2.1.21	GO:0005975	GO:0003824 GO:0004553 GO:0004567 GO:0008422 GO:0043169 GO:0047668 GO:0080079 GO:0080081 GO:0080082 GO:0080083	GO:0005618 GO:0009505 GO:0009507 GO:0022626	carbohydrate metabolic process	4-methylumbelliferyl-beta-D-glucopyranoside beta-glucosidase activity; "amygdalin beta-glucosidase activity"; "beta-gentiobiose beta-glucosidase activity"; "beta-glucosidase activity"; "beta-mannosidase activity"; "catalytic activity"; "cation binding"; "cellobiose glucosidase activity"; "esculin beta-glucosidase activity"; "hydrolase activity, hydrolyzing O-glycosyl compounds"	cell wall; "chloroplast"; "cytosolic ribosome"; "plant-type cell wall"	AT3G18080.1|Symbols:BGLU44|B-S glucosidase 44|chr3:6191586-6194124 FORWARD LENGTH=512	0	0	-10.6844	0	-20.4278	-8.00446
Glyma09g30910	Glyma.09g178100	3.2.1.21	GO:0005975	GO:0003824 GO:0004553 GO:0004567 GO:0008422 GO:0043169 GO:0047668 GO:0080079 GO:0080081 GO:0080082 GO:0080083	GO:0005618 GO:0009505 GO:0009507 GO:0022626	carbohydrate metabolic process	4-methylumbelliferyl-beta-D-glucopyranoside beta-glucosidase activity; "amygdalin beta-glucosidase activity"; "beta-gentiobiose beta-glucosidase activity"; "beta-glucosidase activity"; "beta-mannosidase activity"; "catalytic activity"; "cation binding"; "cellobiose glucosidase activity"; "esculin beta-glucosidase activity"; "hydrolase activity, hydrolyzing O-glycosyl compounds"	cell wall; "chloroplast"; "cytosolic ribosome"; "plant-type cell wall"	AT3G18080.1|Symbols:BGLU44|B-S glucosidase 44|chr3:6191586-6194124 FORWARD LENGTH=512	0	0	0	0	-2.38028	-2.23162
Glyma02g39010	Glyma.02g225000	3.2.1.21	GO:0005975	GO:0004553	GO:0005576 GO:0005829	carbohydrate metabolic process	hydrolase activity, hydrolyzing O-glycosyl compounds	cytosol; "extracellular region"	AT3G47000.1|Symbols:|Glycosyl hydrolase family protein|chr3:17313811-17316539 REVERSE LENGTH=608	0	0	0	0	-2.35364	0
Glyma10g15980	Glyma.10g106600	3.2.1.21	GO:0005975 GO:0009627 GO:0034976	GO:0004553	GO:0005576 GO:0005618 GO:0009505 GO:0009506 GO:0016020	carbohydrate metabolic process; "response to endoplasmic reticulum stress"; "systemic acquired resistance"	hydrolase activity, hydrolyzing O-glycosyl compounds	cell wall; "extracellular region"; "membrane"; "plant-type cell wall"; "plasmodesma"	AT5G20950.2|Symbols:|Glycosyl hydrolase family protein|chr5:7107609-7110775 REVERSE LENGTH=624	0	-2.23093	-13.8411	0	-2.45551	-18.6311
Glyma13g00450	Glyma.13g101400	3.1.1.-	GO:0006979 GO:0010043 GO:0042542 GO:0046686	GO:0003846 GO:0004622 GO:0016787	GO:0005886 GO:0009506 GO:0009507	response to cadmium ion; "response to hydrogen peroxide"; "response to oxidative stress"; "response to zinc ion"	2-acylglycerol O-acyltransferase activity; "hydrolase activity"; "lysophospholipase activity"	chloroplast; "plasma membrane"; "plasmodesma"	AT1G52760.1|Symbols:LysoPL2|lysophospholipase 2|chr1:19651378-19652576 FORWARD LENGTH=332	0	-15.3837	-3.3428	0	-11.16	-4.07844
Glyma09g34250	Glyma.09g209400	3.1.1.-	GO:0006629 GO:0016042	GO:0004091 GO:0004806	GO:0005886	lipid catabolic process; "lipid metabolic process"	carboxylesterase activity; "triglyceride lipase activity"	plasma membrane	AT4G16070.1|Symbols:|Mono-/di-acylglycerol lipase, N-terminal;Lipase, class 3|chr4:9096808-9100596 REVERSE LENGTH=654	0	-2.50113	-3.08532	0	-3.922	-2.13912
Glyma06g07870	Glyma.06g074900	2.7.2.8	GO:0006526 GO:0006561 GO:0008652 GO:0042450	GO:0003991 GO:0004349 GO:0005515 GO:0034618	GO:0005737 GO:0009507 GO:0009534	arginine biosynthetic process; "arginine biosynthetic process via ornithine"; "cellular amino acid biosynthetic process"; "proline biosynthetic process"	acetylglutamate kinase activity; "arginine binding"; "glutamate 5-kinase activity"; "protein binding"	chloroplast; "chloroplast thylakoid"; "cytoplasm"	AT3G57560.1|Symbols:NAGK|N-acetyl-l-glutamate kinase|chr3:21311164-21312207 REVERSE LENGTH=347	0	-3.99708	-2.46873	0	0	0
Glyma05g28380	Glyma.05g151100	2.7.2.4 1.1.1.3	GO:0006164 GO:0006520 GO:0008152 GO:0008652 GO:0009067 GO:0055114	GO:0000166 GO:0004072 GO:0004412 GO:0016491 GO:0016597 GO:0050661	GO:0009507 GO:0009570	aspartate family amino acid biosynthetic process; "cellular amino acid biosynthetic process"; "cellular amino acid metabolic process"; "metabolic process"; "oxidation-reduction process"; "purine nucleotide biosynthetic process"	NADP binding; "amino acid binding"; "aspartate kinase activity"; "homoserine dehydrogenase activity"; "nucleotide binding"; "oxidoreductase activity"	chloroplast; "chloroplast stroma"	AT4G19710.2|Symbols:AK-HSDH II, AK-HSDH|aspartate kinase-homoserine dehydrogenase ii|chr4:10725229-10729536 FORWARD LENGTH=916	2.70552	32.1067	12.6596	0	65.575	9.84598
Glyma16g26300	Glyma.16g147300	2.7.2.4	GO:0008152 GO:0008652	GO:0004072 GO:0016597	GO:0009507 GO:0009570	cellular amino acid biosynthetic process; "metabolic process"	amino acid binding; "aspartate kinase activity"	chloroplast; "chloroplast stroma"	AT5G13280.1|Symbols:AK-LYS1, AK1, AK|aspartate kinase 1|chr5:4249516-4252654 FORWARD LENGTH=569	0	6.79571	4.03437	0	12.3851	5.48343
Glyma19g27500	Glyma.19g102100	2.7.2.4	GO:0008152 GO:0008652	GO:0004072 GO:0016597	GO:0009507 GO:0009570	cellular amino acid biosynthetic process; "metabolic process"	amino acid binding; "aspartate kinase activity"	chloroplast; "chloroplast stroma"	AT5G13280.1|Symbols:AK-LYS1, AK1, AK|aspartate kinase 1|chr5:4249516-4252654 FORWARD LENGTH=569	0	0	-16.0265	0	0	0
Glyma04g39700		2.7.1.71	GO:0006744 GO:0019632	GO:0004765 GO:0005524	GO:0009507	ubiquinone biosynthetic process; "shikimate metabolic process"	shikimate kinase activity; "ATP binding"	chloroplast	AT2G21940.4 | Symbols: SK1, ATSK1 | shikimate kinase 1 | chr2:9351106-9352881 FORWARD LENGTH=304	0	20.6651	21.8778	0	9.81156	8.76102
Glyma05g31730	Glyma.05g183700	2.7.1.71	GO:0006744 GO:0019632	GO:0004765 GO:0005524	GO:0009507	shikimate metabolic process; "ubiquinone biosynthetic process"	ATP binding; "shikimate kinase activity"	chloroplast	AT2G21940.4|Symbols:SK1, ATSK1|shikimate kinase 1|chr2:9351106-9352881 FORWARD LENGTH=304	0	-2.62666	-2.44501	0	-2.81896	0
Glyma08g14980	Glyma.08g141500	2.7.1.71	GO:0006744 GO:0019632	GO:0004765 GO:0005524	GO:0009507	shikimate metabolic process; "ubiquinone biosynthetic process"	ATP binding; "shikimate kinase activity"	chloroplast	AT2G21940.4|Symbols:SK1, ATSK1|shikimate kinase 1|chr2:9351106-9352881 FORWARD LENGTH=304	0	-7.10593	-3.05961	0	-4.04608	-2.97807
Glyma06g35585	Glyma.06g235500	2.6.1.5	GO:0009058 GO:0010189	GO:0004838 GO:0008483	GO:0005737	biosynthetic process; "vitamin E biosynthetic process"	L-tyrosine:2-oxoglutarate aminotransferase activity; "transaminase activity"	cytoplasm	AT5G53970.1|Symbols:|Tyrosine transaminase family protein|chr5:21910676-21912594 FORWARD LENGTH=414	0	7.73481	0	0	3.2722	0
Glyma12g33350	Glyma.12g205900	2.6.1.5	GO:0006520 GO:0006559 GO:0006572 GO:0009058 GO:0042218	GO:0003824 GO:0004838 GO:0008483 GO:0016740 GO:0016847 GO:0030170	GO:0005737 GO:0005829	1-aminocyclopropane-1-carboxylate biosynthetic process; "L-phenylalanine catabolic process"; "biosynthetic process"; "cellular amino acid metabolic process"; "tyrosine catabolic process"	1-aminocyclopropane-1-carboxylate synthase activity; "L-tyrosine:2-oxoglutarate aminotransferase activity"; "catalytic activity"; "pyridoxal phosphate binding"; "transaminase activity"; "transferase activity"	cytoplasm; "cytosol"	AT5G36160.1|Symbols:|Tyrosine transaminase family protein|chr5:14233261-14235129 REVERSE LENGTH=420	0	0	-3.23768	0	-4.93425	0
Glyma05g31630	Glyma.05g182600	2.6.1.44 2.6.1.40	GO:0019544 GO:0046686	GO:0003824 GO:0008270 GO:0008453 GO:0008483 GO:0030170	GO:0005739 GO:0005774 GO:0016020	arginine catabolic process to glutamate; "response to cadmium ion"	alanine-glyoxylate transaminase activity; "catalytic activity"; "pyridoxal phosphate binding"; "transaminase activity"; "zinc ion binding"	membrane; "mitochondrion"; "vacuolar membrane"	AT4G39660.1|Symbols:AGT2|alanine:glyoxylate aminotransferase 2|chr4:18406797-18409262 FORWARD LENGTH=476	0	3.52856	2.82619	0	2.85054	3.24493
Glyma11g36000	Glyma.11g236200	2.6.1.44 2.6.1.40	GO:0019544 GO:0046686	GO:0003824 GO:0008270 GO:0008453 GO:0008483 GO:0030170	GO:0005739 GO:0005774 GO:0016020	arginine catabolic process to glutamate; "response to cadmium ion"	alanine-glyoxylate transaminase activity; "catalytic activity"; "pyridoxal phosphate binding"; "transaminase activity"; "zinc ion binding"	membrane; "mitochondrion"; "vacuolar membrane"	AT4G39660.1|Symbols:AGT2|alanine:glyoxylate aminotransferase 2|chr4:18406797-18409262 FORWARD LENGTH=476	0	-4.40781	-6.08494	0	-3.87988	-4.96171
Glyma02g04320	Glyma.02g038100	2.6.1.4 2.6.1.2 2.6.1.44	GO:0009058 GO:0009853 GO:0010264 GO:0042218	GO:0003824 GO:0004021 GO:0008453 GO:0016740 GO:0016847 GO:0030170 GO:0047958	GO:0005737 GO:0005777 GO:0009507 GO:0009570	1-aminocyclopropane-1-carboxylate biosynthetic process; "biosynthetic process"; "myo-inositol hexakisphosphate biosynthetic process"; "photorespiration"	1-aminocyclopropane-1-carboxylate synthase activity; "L-alanine:2-oxoglutarate aminotransferase activity"; "alanine-glyoxylate transaminase activity"; "catalytic activity"; "glycine:2-oxoglutarate aminotransferase activity"; "pyridoxal phosphate binding"; "transferase activity"	chloroplast; "chloroplast stroma"; "cytoplasm"; "peroxisome"	AT1G70580.4|Symbols:AOAT2, GGT2|alanine-2-oxoglutarate aminotransferase 2|chr1:26613222-26615845 FORWARD LENGTH=481	0	-2.38787	-2.33113	0	-2.51647	0
Glyma07g05130	Glyma.07g045900	2.6.1.2	GO:0001666 GO:0009058 GO:0042218	GO:0003824 GO:0004021 GO:0005507 GO:0005524 GO:0016740 GO:0016847 GO:0030170	GO:0005739	1-aminocyclopropane-1-carboxylate biosynthetic process; "biosynthetic process"; "response to hypoxia"	1-aminocyclopropane-1-carboxylate synthase activity; "ATP binding"; "L-alanine:2-oxoglutarate aminotransferase activity"; "catalytic activity"; "copper ion binding"; "pyridoxal phosphate binding"; "transferase activity"	mitochondrion	AT1G72330.1|Symbols:ALAAT2|alanine aminotransferase 2|chr1:27233637-27236571 FORWARD LENGTH=540	7.55439	13.6532	12.2074	5.13517	13.9454	17.6423
Glyma07g13320	Glyma.07g118300	2.6.1.11	GO:0006526 GO:0042742 GO:0044419 GO:0048364 GO:0048481 GO:0080022	GO:0003992 GO:0005507	GO:0005739 GO:0009507 GO:0009570	arginine biosynthetic process; "defense response to bacterium"; "interspecies interaction between organisms"; "ovule development"; "primary root development"; "root development"	N2-acetyl-L-ornithine:2-oxoglutarate 5-aminotransferase activity; "copper ion binding"	chloroplast; "chloroplast stroma"; "mitochondrion"	AT1G80600.1|Symbols:WIN1|HOPW1-1-interacting 1|chr1:30298675-30300513 REVERSE LENGTH=457	0	-2.43209	0	0	-3.22371	0
Glyma05g31490	Glyma.05g181000	2.6.1.1 2.6.1.78 2.6.1.79	GO:0009095 GO:0009793	GO:0004069 GO:0033853 GO:0033854	GO:0009507 GO:0009570	aromatic amino acid family biosynthetic process, prephenate pathway; "embryo development ending in seed dormancy"	L-aspartate:2-oxoglutarate aminotransferase activity; "aspartate-prephenate aminotransferase activity"; "glutamate-prephenate aminotransferase activity"	chloroplast; "chloroplast stroma"	AT2G22250.1|Symbols:ATAAT, AAT, MEE17|aspartate aminotransferase|chr2:9458011-9460028 REVERSE LENGTH=428	0	-3.28332	-2.91392	0	0	-5.14393
Glyma08g14720	Glyma.08g138800	2.6.1.1 2.6.1.78 2.6.1.79	GO:0009095 GO:0009793	GO:0004069 GO:0033853 GO:0033854	GO:0009507 GO:0009570	aromatic amino acid family biosynthetic process, prephenate pathway; "embryo development ending in seed dormancy"	L-aspartate:2-oxoglutarate aminotransferase activity; "aspartate-prephenate aminotransferase activity"; "glutamate-prephenate aminotransferase activity"	chloroplast; "chloroplast stroma"	AT2G22250.1|Symbols:ATAAT, AAT, MEE17|aspartate aminotransferase|chr2:9458011-9460028 REVERSE LENGTH=428	0	-4.68523	-4.66227	0	-3.08743	-2.17235
Glyma11g36190	Glyma.11g238200	2.6.1.1 2.6.1.78 2.6.1.79	GO:0009095 GO:0009793	GO:0004069 GO:0033853 GO:0033854	GO:0009507 GO:0009570	aromatic amino acid family biosynthetic process, prephenate pathway; "embryo development ending in seed dormancy"	L-aspartate:2-oxoglutarate aminotransferase activity; "aspartate-prephenate aminotransferase activity"; "glutamate-prephenate aminotransferase activity"	chloroplast; "chloroplast stroma"	AT2G22250.1|Symbols:ATAAT, AAT, MEE17|aspartate aminotransferase|chr2:9458011-9460028 REVERSE LENGTH=428	0	-3.37416	0	0	-3.61391	0
Glyma01g32360	Glyma.01g131100	2.6.1.1	GO:0006520 GO:0009058 GO:0009220 GO:0046686	GO:0003824 GO:0004069 GO:0005507 GO:0008483 GO:0016740 GO:0030170	GO:0005739	biosynthetic process; "cellular amino acid metabolic process"; "pyrimidine ribonucleotide biosynthetic process"; "response to cadmium ion"	L-aspartate:2-oxoglutarate aminotransferase activity; "catalytic activity"; "copper ion binding"; "pyridoxal phosphate binding"; "transaminase activity"; "transferase activity"	mitochondrion	AT2G30970.2|Symbols:ASP1|aspartate aminotransferase 1|chr2:13179012-13181686 FORWARD LENGTH=430	830.983	499.114	50.9624	916.86	606.87	97.0958
Glyma06g08670	Glyma.06g082400	2.6.1.1	GO:0006520 GO:0006635 GO:0006807 GO:0009058 GO:0009407 GO:0009693 GO:0009735 GO:0010150 GO:0043161 GO:0043248 GO:0048767 GO:0051788 GO:0080129	GO:0003824 GO:0004069 GO:0008483 GO:0016740 GO:0030170	GO:0005739 GO:0005777 GO:0009536 GO:0016020	biosynthetic process; "cellular amino acid metabolic process"; "ethylene biosynthetic process"; "fatty acid beta-oxidation"; "leaf senescence"; "nitrogen compound metabolic process"; "proteasomal ubiquitin-dependent protein catabolic process"; "proteasome assembly"; "proteasome core complex assembly"; "response to cytokinin stimulus"; "response to misfolded protein"; "root hair elongation"; "toxi…	L-aspartate:2-oxoglutarate aminotransferase activity; "catalytic activity"; "pyridoxal phosphate binding"; "transaminase activity"; "transferase activity"	membrane; "mitochondrion"; "peroxisome"; "plastid"	AT5G11520.1|Symbols:ASP3, YLS4|aspartate aminotransferase 3|chr5:3685257-3687721 REVERSE LENGTH=449	2.83436	4.33361	3.76036	0	7.27707	4.41302
Glyma14g13480	Glyma.14g111800	2.6.1.1	GO:0006520 GO:0009058 GO:0009409 GO:0009693 GO:0046686	GO:0003824 GO:0004069 GO:0008483 GO:0016740 GO:0030170	GO:0009507 GO:0009536 GO:0009570 GO:0009941 GO:0010319 GO:0048046	biosynthetic process; "cellular amino acid metabolic process"; "ethylene biosynthetic process"; "response to cadmium ion"; "response to cold"	L-aspartate:2-oxoglutarate aminotransferase activity; "catalytic activity"; "pyridoxal phosphate binding"; "transaminase activity"; "transferase activity"	apoplast; "chloroplast"; "chloroplast envelope"; "chloroplast stroma"; "plastid"; "stromule"	AT4G31990.2|Symbols:ASP5, AAT3, ATAAT1|aspartate aminotransferase 5|chr4:15471074-15473521 REVERSE LENGTH=453	10.443	42.3434	75.854	14.872	56.3982	55.2086
Glyma06g42830	Glyma.06g275700	2.6.1.1	GO:0006520 GO:0009058 GO:0009220 GO:0046686	GO:0003824 GO:0004069 GO:0005507 GO:0008483 GO:0016740 GO:0030170	GO:0005739	biosynthetic process; "cellular amino acid metabolic process"; "pyrimidine ribonucleotide biosynthetic process"; "response to cadmium ion"	L-aspartate:2-oxoglutarate aminotransferase activity; "catalytic activity"; "copper ion binding"; "pyridoxal phosphate binding"; "transaminase activity"; "transferase activity"	mitochondrion	AT2G30970.2|Symbols:ASP1|aspartate aminotransferase 1|chr2:13179012-13181686 FORWARD LENGTH=430	0	2.39648	3.50044	0	0	0
Glyma04g08560	Glyma.04g080700	2.6.1.1	GO:0006520 GO:0006635 GO:0006807 GO:0009058 GO:0009407 GO:0009693 GO:0009735 GO:0010150 GO:0043161 GO:0043248 GO:0048767 GO:0051788 GO:0080129	GO:0003824 GO:0004069 GO:0008483 GO:0016740 GO:0030170	GO:0005739 GO:0005777 GO:0009536 GO:0016020	biosynthetic process; "cellular amino acid metabolic process"; "ethylene biosynthetic process"; "fatty acid beta-oxidation"; "leaf senescence"; "nitrogen compound metabolic process"; "proteasomal ubiquitin-dependent protein catabolic process"; "proteasome assembly"; "proteasome core complex assembly"; "response to cytokinin stimulus"; "response to misfolded protein"; "root hair elongation"; "toxi…	L-aspartate:2-oxoglutarate aminotransferase activity; "catalytic activity"; "pyridoxal phosphate binding"; "transaminase activity"; "transferase activity"	membrane; "mitochondrion"; "peroxisome"; "plastid"	AT5G11520.1|Symbols:ASP3, YLS4|aspartate aminotransferase 3|chr5:3685257-3687721 REVERSE LENGTH=449	0	-2.3719	0	0	-2.05388	0
Glyma17g33050	Glyma.17g216000	2.6.1.1	GO:0006520 GO:0009058 GO:0009409 GO:0009693 GO:0046686	GO:0003824 GO:0004069 GO:0008483 GO:0016740 GO:0030170	GO:0009507 GO:0009536 GO:0009570 GO:0009941 GO:0010319 GO:0048046	biosynthetic process; "cellular amino acid metabolic process"; "ethylene biosynthetic process"; "response to cadmium ion"; "response to cold"	L-aspartate:2-oxoglutarate aminotransferase activity; "catalytic activity"; "pyridoxal phosphate binding"; "transaminase activity"; "transferase activity"	apoplast; "chloroplast"; "chloroplast envelope"; "chloroplast stroma"; "plastid"; "stromule"	AT4G31990.2|Symbols:ASP5, AAT3, ATAAT1|aspartate aminotransferase 5|chr4:15471074-15473521 REVERSE LENGTH=453	3.07677	10.6411	8.01899	3.68912	15.7769	12.4341
Glyma03g34120	Glyma.03g184000	2.5.1.6	GO:0006556 GO:0006598 GO:0006816 GO:0006970 GO:0007030 GO:0009651 GO:0009698 GO:0042398 GO:0046686	GO:0004478 GO:0005507 GO:0005524	GO:0005737 GO:0005829 GO:0005886 GO:0009506	Golgi organization; "S-adenosylmethionine biosynthetic process"; "calcium ion transport"; "cellular modified amino acid biosynthetic process"; "phenylpropanoid metabolic process"; "polyamine catabolic process"; "response to cadmium ion"; "response to osmotic stress"; "response to salt stress"	ATP binding; "copper ion binding"; "methionine adenosyltransferase activity"	cytoplasm; "cytosol"; "plasma membrane"; "plasmodesma"	AT2G36880.2|Symbols:MAT3|methionine adenosyltransferase 3|chr2:15479721-15480893 REVERSE LENGTH=390	0	0	-4.40823	0	0	0
Glyma03g38190	Glyma.03g223000	2.5.1.6	GO:0006094 GO:0006096 GO:0006556 GO:0006598 GO:0006833 GO:0006972 GO:0007030 GO:0007033 GO:0009266 GO:0009611 GO:0009651 GO:0009693 GO:0009698 GO:0009805 GO:0019344 GO:0042398 GO:0046686 GO:0071281	GO:0004478 GO:0005524	GO:0005618 GO:0005737 GO:0005829 GO:0005886 GO:0016020	Golgi organization; "S-adenosylmethionine biosynthetic process"; "cellular modified amino acid biosynthetic process"; "cellular response to iron ion"; "coumarin biosynthetic process"; "cysteine biosynthetic process"; "ethylene biosynthetic process"; "gluconeogenesis"; "glycolysis"; "hyperosmotic response"; "phenylpropanoid metabolic process"; "polyamine catabolic process"; "response to cadmium io…	ATP binding; "methionine adenosyltransferase activity"	cell wall; "cytoplasm"; "cytosol"; "membrane"; "plasma membrane"	AT1G02500.2|Symbols:SAM1, SAM-1, MAT1, AtSAM1|S-adenosylmethionine synthetase 1|chr1:519037-520218 FORWARD LENGTH=393	0	-3.24248	0	2.05063	-2.76477	0
Glyma1337s00200		2.5.1.6	GO:0006556 GO:0006970 GO:0046686 GO:0071281	GO:0004478 GO:0005507 GO:0005524	GO:0005618 GO:0005730 GO:0005737 GO:0005829 GO:0009506 GO:0070062	S-adenosylmethionine biosynthetic process; "response to osmotic stress"; "response to cadmium ion"; "cellular response to iron ion"	methionine adenosyltransferase activity; "copper ion binding"; "ATP binding"	cell wall; "nucleolus"; "cytoplasm"; "cytosol"; "plasmodesma"; "extracellular vesicular exosome"	AT4G01850.2 | Symbols: SAM-2, MAT2, SAM2, AtSAM2 | S-adenosylmethionine synthetase 2 | chr4:796298-797479 REVERSE LENGTH=393	0	-14.7877	-4.60314	0	-16.4146	-6.20696
Glyma19g40810	Glyma.19g220200	2.5.1.6	GO:0006556 GO:0006970 GO:0046686 GO:0071281	GO:0004478 GO:0005507 GO:0005524	GO:0005618 GO:0005730 GO:0005737 GO:0005829 GO:0009506 GO:0070062	S-adenosylmethionine biosynthetic process; "cellular response to iron ion"; "response to cadmium ion"; "response to osmotic stress"	ATP binding; "copper ion binding"; "methionine adenosyltransferase activity"	cell wall; "cytoplasm"; "cytosol"; "extracellular vesicular exosome"; "nucleolus"; "plasmodesma"	AT4G01850.2|Symbols:SAM-2, MAT2, SAM2, AtSAM2|S-adenosylmethionine synthetase 2|chr4:796298-797479 REVERSE LENGTH=393	0	-6.43798	0	0	-4.51104	0
Glyma07g36150	Glyma.07g233800	2.5.1.6	GO:0006556 GO:0006970 GO:0046686 GO:0071281	GO:0004478 GO:0005507 GO:0005524	GO:0005618 GO:0005730 GO:0005737 GO:0005829 GO:0009506 GO:0070062	S-adenosylmethionine biosynthetic process; "cellular response to iron ion"; "response to cadmium ion"; "response to osmotic stress"	ATP binding; "copper ion binding"; "methionine adenosyltransferase activity"	cell wall; "cytoplasm"; "cytosol"; "extracellular vesicular exosome"; "nucleolus"; "plasmodesma"	AT4G01850.2|Symbols:SAM-2, MAT2, SAM2, AtSAM2|S-adenosylmethionine synthetase 2|chr4:796298-797479 REVERSE LENGTH=393	0	-12.4311	-5.33792	0	-10.1597	-5.95353
Glyma15g21890	Glyma.15g190500	2.5.1.6	GO:0006555 GO:0006556 GO:0009409 GO:0009809	GO:0004478 GO:0005524	GO:0005618 GO:0005730 GO:0005737 GO:0005886 GO:0009506 GO:0016020	S-adenosylmethionine biosynthetic process; "lignin biosynthetic process"; "methionine metabolic process"; "response to cold"	ATP binding; "methionine adenosyltransferase activity"	cell wall; "cytoplasm"; "membrane"; "nucleolus"; "plasma membrane"; "plasmodesma"	AT3G17390.1|Symbols:MTO3, SAMS3, MAT4|S-adenosylmethionine synthetase family protein|chr3:5952484-5953665 REVERSE LENGTH=393	0	-2.9376	-3.34327	0	-2.10309	-2.99792
Glyma17g04330	Glyma.17g039000	2.5.1.6	GO:0006555 GO:0006556 GO:0009409 GO:0009809	GO:0004478 GO:0005524	GO:0005618 GO:0005730 GO:0005737 GO:0005886 GO:0009506 GO:0016020	S-adenosylmethionine biosynthetic process; "lignin biosynthetic process"; "methionine metabolic process"; "response to cold"	ATP binding; "methionine adenosyltransferase activity"	cell wall; "cytoplasm"; "membrane"; "nucleolus"; "plasma membrane"; "plasmodesma"	AT3G17390.1|Symbols:MTO3, SAMS3, MAT4|S-adenosylmethionine synthetase family protein|chr3:5952484-5953665 REVERSE LENGTH=393	0	-2.01349	0	0	-2.85108	0
Glyma15g06020	Glyma.15g054700	2.5.1.54	GO:0009073 GO:0009423	GO:0003849 GO:0005515	GO:0009507 GO:0009534	aromatic amino acid family biosynthetic process; "chorismate biosynthetic process"	3-deoxy-7-phosphoheptulonate synthase activity; "protein binding"	chloroplast; "chloroplast thylakoid"	AT4G33510.1|Symbols:DHS2|3-deoxy-d-arabino-heptulosonate 7-phosphate synthase|chr4:16116496-16118549 FORWARD LENGTH=507	0	0	2.80247	0	0	2.89838
Glyma02g37080	Glyma.02g208400	2.5.1.54	GO:0009073 GO:0009611 GO:0009627 GO:0009805 GO:0034976	GO:0003849	GO:0009507 GO:0009536 GO:0016020	aromatic amino acid family biosynthetic process; "coumarin biosynthetic process"; "response to endoplasmic reticulum stress"; "response to wounding"; "systemic acquired resistance"	3-deoxy-7-phosphoheptulonate synthase activity	chloroplast; "membrane"; "plastid"	AT1G22410.1|Symbols:|Class-II DAHP synthetase family protein|chr1:7912120-7914742 FORWARD LENGTH=527	0	-2.38934	-3.1456	0	-3.65593	-4.07006
Glyma14g35370	Glyma.14g176600	2.5.1.54	GO:0009073 GO:0009611 GO:0009627 GO:0009805 GO:0034976	GO:0003849	GO:0009507 GO:0009536 GO:0016020	aromatic amino acid family biosynthetic process; "coumarin biosynthetic process"; "response to endoplasmic reticulum stress"; "response to wounding"; "systemic acquired resistance"	3-deoxy-7-phosphoheptulonate synthase activity	chloroplast; "membrane"; "plastid"	AT1G22410.1|Symbols:|Class-II DAHP synthetase family protein|chr1:7912120-7914742 FORWARD LENGTH=527	0	-4.63527	-3.08043	0	-6.94383	-2.45003
Glyma18g49660	Glyma.18g261600	2.5.1.48	GO:0001887 GO:0006520 GO:0006730 GO:0009086	GO:0003824 GO:0003962 GO:0030170	GO:0009507 GO:0009570	cellular amino acid metabolic process; "methionine biosynthetic process"; "one-carbon metabolic process"; "selenium compound metabolic process"	catalytic activity; "cystathionine gamma-synthase activity"; "pyridoxal phosphate binding"	chloroplast; "chloroplast stroma"	AT3G01120.1|Symbols:MTO1, CGS, ATCYS1, CGS1|Pyridoxal phosphate (PLP)-dependent transferases superfamily protein|chr3:39234-41865 REVERSE LENGTH=563	0	-2.98195	-2.09597	0	-2.305	0
Glyma18g46920	Glyma.18g234600	2.5.1.47 4.4.1.9	GO:0006096 GO:0006535 GO:0006833 GO:0006972 GO:0007030 GO:0008152 GO:0009266 GO:0009651 GO:0009684 GO:0009750 GO:0019288 GO:0019344 GO:0019499 GO:0019500 GO:0019761 GO:0032880 GO:0042744 GO:0046686 GO:0051410 GO:0080147	GO:0003824 GO:0004124 GO:0005507 GO:0030170 GO:0050017	GO:0005739 GO:0009507	Golgi organization; "cyanide catabolic process"; "cyanide metabolic process"; "cysteine biosynthetic process"; "cysteine biosynthetic process from serine"; "detoxification of nitrogen compound"; "glucosinolate biosynthetic process"; "glycolysis"; "hydrogen peroxide catabolic process"; "hyperosmotic response"; "indoleacetic acid biosynthetic process"; "isopentenyl diphosphate biosynthetic process,…	L-3-cyanoalanine synthase activity; "catalytic activity"; "copper ion binding"; "cysteine synthase activity"; "pyridoxal phosphate binding"	chloroplast; "mitochondrion"	AT3G61440.1|Symbols:ATCYSC1, ARATH;BSAS3;1, CYSC1|cysteine synthase C1|chr3:22735885-22737792 FORWARD LENGTH=368	0	0	2.17348	0	2.39557	4.5984
Glyma09g39390	Glyma.09g258000	2.5.1.47 4.4.1.9	GO:0006096 GO:0006535 GO:0006833 GO:0006972 GO:0007030 GO:0008152 GO:0009266 GO:0009651 GO:0009684 GO:0009750 GO:0019288 GO:0019344 GO:0019499 GO:0019500 GO:0019761 GO:0032880 GO:0042744 GO:0046686 GO:0051410 GO:0080147	GO:0003824 GO:0004124 GO:0005507 GO:0030170 GO:0050017	GO:0005739 GO:0009507	Golgi organization; "cyanide catabolic process"; "cyanide metabolic process"; "cysteine biosynthetic process"; "cysteine biosynthetic process from serine"; "detoxification of nitrogen compound"; "glucosinolate biosynthetic process"; "glycolysis"; "hydrogen peroxide catabolic process"; "hyperosmotic response"; "indoleacetic acid biosynthetic process"; "isopentenyl diphosphate biosynthetic process,…	L-3-cyanoalanine synthase activity; "catalytic activity"; "copper ion binding"; "cysteine synthase activity"; "pyridoxal phosphate binding"	chloroplast; "mitochondrion"	AT3G61440.1|Symbols:ATCYSC1, ARATH;BSAS3;1, CYSC1|cysteine synthase C1|chr3:22735885-22737792 FORWARD LENGTH=368	0	-3.50765	-7.1229	0	-5.83651	-3.72621
Glyma03g40490	Glyma.03g244800	2.5.1.47	GO:0006094 GO:0006096 GO:0006535 GO:0006816 GO:0006833 GO:0006972 GO:0007030 GO:0007568 GO:0008152 GO:0009266 GO:0009611 GO:0009651 GO:0009684 GO:0009805 GO:0009853 GO:0019344 GO:0019761 GO:0046686	GO:0003824 GO:0004124 GO:0005515 GO:0030170	GO:0005634 GO:0005737 GO:0005774 GO:0005777 GO:0005829 GO:0005886 GO:0009507 GO:0009570 GO:0016020 GO:0048046	Golgi organization; "aging"; "calcium ion transport"; "coumarin biosynthetic process"; "cysteine biosynthetic process"; "cysteine biosynthetic process from serine"; "gluconeogenesis"; "glucosinolate biosynthetic process"; "glycolysis"; "hyperosmotic response"; "indoleacetic acid biosynthetic process"; "metabolic process"; "photorespiration"; "response to cadmium ion"; "response to salt stress"; "…	catalytic activity; "cysteine synthase activity"; "protein binding"; "pyridoxal phosphate binding"	apoplast; "chloroplast"; "chloroplast stroma"; "cytoplasm"; "cytosol"; "membrane"; "nucleus"; "peroxisome"; "plasma membrane"; "vacuolar membrane"	AT4G14880.4|Symbols:OASA1|O-acetylserine (thiol) lyase (OAS-TL) isoform A1|chr4:8518209-8520050 REVERSE LENGTH=322	0	11.9746	16.1269	0	11.4025	27.1533
Glyma19g43150	Glyma.19g242300	2.5.1.47	GO:0006094 GO:0006096 GO:0006535 GO:0006816 GO:0006833 GO:0006972 GO:0007030 GO:0007568 GO:0008152 GO:0009266 GO:0009611 GO:0009651 GO:0009684 GO:0009805 GO:0009853 GO:0019344 GO:0019761 GO:0046686	GO:0003824 GO:0004124 GO:0005515 GO:0030170	GO:0005634 GO:0005737 GO:0005774 GO:0005777 GO:0005829 GO:0005886 GO:0009507 GO:0009570 GO:0016020 GO:0048046	Golgi organization; "aging"; "calcium ion transport"; "coumarin biosynthetic process"; "cysteine biosynthetic process"; "cysteine biosynthetic process from serine"; "gluconeogenesis"; "glucosinolate biosynthetic process"; "glycolysis"; "hyperosmotic response"; "indoleacetic acid biosynthetic process"; "metabolic process"; "photorespiration"; "response to cadmium ion"; "response to salt stress"; "…	catalytic activity; "cysteine synthase activity"; "protein binding"; "pyridoxal phosphate binding"	apoplast; "chloroplast"; "chloroplast stroma"; "cytoplasm"; "cytosol"; "membrane"; "nucleus"; "peroxisome"; "plasma membrane"; "vacuolar membrane"	AT4G14880.4|Symbols:OASA1|O-acetylserine (thiol) lyase (OAS-TL) isoform A1|chr4:8518209-8520050 REVERSE LENGTH=322	0	4.77072	21.1524	0	3.8342	15.297
Glyma11g00810	Glyma.11g005800	2.5.1.47	GO:0006094 GO:0006096 GO:0006535 GO:0006816 GO:0006833 GO:0006972 GO:0007030 GO:0007568 GO:0008152 GO:0009266 GO:0009611 GO:0009651 GO:0009684 GO:0009805 GO:0009853 GO:0019344 GO:0019761 GO:0046686	GO:0003824 GO:0004124 GO:0005515 GO:0030170	GO:0005634 GO:0005737 GO:0005774 GO:0005777 GO:0005829 GO:0005886 GO:0009507 GO:0009570 GO:0016020 GO:0048046	Golgi organization; "aging"; "calcium ion transport"; "coumarin biosynthetic process"; "cysteine biosynthetic process"; "cysteine biosynthetic process from serine"; "gluconeogenesis"; "glucosinolate biosynthetic process"; "glycolysis"; "hyperosmotic response"; "indoleacetic acid biosynthetic process"; "metabolic process"; "photorespiration"; "response to cadmium ion"; "response to salt stress"; "…	catalytic activity; "cysteine synthase activity"; "protein binding"; "pyridoxal phosphate binding"	apoplast; "chloroplast"; "chloroplast stroma"; "cytoplasm"; "cytosol"; "membrane"; "nucleus"; "peroxisome"; "plasma membrane"; "vacuolar membrane"	AT4G14880.4|Symbols:OASA1|O-acetylserine (thiol) lyase (OAS-TL) isoform A1|chr4:8518209-8520050 REVERSE LENGTH=322	0	0	0	0	-2.75512	0
Glyma02g15640	Glyma.02g138400	2.5.1.47	GO:0000096 GO:0006535 GO:0006546 GO:0006636 GO:0006733 GO:0006766 GO:0008152 GO:0008652 GO:0009072 GO:0009073 GO:0009106 GO:0009108 GO:0009117 GO:0009684 GO:0009695 GO:0009965 GO:0015995 GO:0019288 GO:0019344 GO:0019748 GO:0019761 GO:0030154 GO:0044272 GO:0045893 GO:0046686	GO:0003824 GO:0004124 GO:0030170	GO:0005739 GO:0005768 GO:0005794 GO:0005802 GO:0009507 GO:0009536 GO:0009570 GO:0009941 GO:0048046	aromatic amino acid family biosynthetic process; "aromatic amino acid family metabolic process"; "cell differentiation"; "cellular amino acid biosynthetic process"; "chlorophyll biosynthetic process"; "coenzyme biosynthetic process"; "cysteine biosynthetic process"; "cysteine biosynthetic process from serine"; "glucosinolate biosynthetic process"; "glycine catabolic process"; "indoleacetic acid b…	catalytic activity; "cysteine synthase activity"; "pyridoxal phosphate binding"	Golgi apparatus; "apoplast"; "chloroplast"; "chloroplast envelope"; "chloroplast stroma"; "endosome"; "mitochondrion"; "plastid"; "trans-Golgi network"	AT2G43750.2|Symbols:OASB|O-acetylserine (thiol) lyase B|chr2:18129604-18132322 REVERSE LENGTH=392	0	-2.10132	0	0	0	0
Glyma07g32790	Glyma.07g206800	2.5.1.47	GO:0000096 GO:0006535 GO:0006546 GO:0006636 GO:0006733 GO:0006766 GO:0008152 GO:0008652 GO:0009072 GO:0009073 GO:0009106 GO:0009108 GO:0009117 GO:0009684 GO:0009695 GO:0009965 GO:0015995 GO:0019288 GO:0019344 GO:0019748 GO:0019761 GO:0030154 GO:0044272 GO:0045893 GO:0046686	GO:0003824 GO:0004124 GO:0030170	GO:0005739 GO:0005768 GO:0005794 GO:0005802 GO:0009507 GO:0009536 GO:0009570 GO:0009941 GO:0048046	aromatic amino acid family biosynthetic process; "aromatic amino acid family metabolic process"; "cell differentiation"; "cellular amino acid biosynthetic process"; "chlorophyll biosynthetic process"; "coenzyme biosynthetic process"; "cysteine biosynthetic process"; "cysteine biosynthetic process from serine"; "glucosinolate biosynthetic process"; "glycine catabolic process"; "indoleacetic acid b…	catalytic activity; "cysteine synthase activity"; "pyridoxal phosphate binding"	Golgi apparatus; "apoplast"; "chloroplast"; "chloroplast envelope"; "chloroplast stroma"; "endosome"; "mitochondrion"; "plastid"; "trans-Golgi network"	AT2G43750.2|Symbols:OASB|O-acetylserine (thiol) lyase B|chr2:18129604-18132322 REVERSE LENGTH=392	0	0	-7.28479	0	0	0
Glyma01g33660	Glyma.01g139600	2.5.1.19	GO:0009073 GO:0009423 GO:0018920	GO:0003824 GO:0003866 GO:0016765	GO:0009507 GO:0009570	aromatic amino acid family biosynthetic process; "chorismate biosynthetic process"; "glyphosate metabolic process"	3-phosphoshikimate 1-carboxyvinyltransferase activity; "catalytic activity"; "transferase activity, transferring alkyl or aryl (other than methyl) groups"	chloroplast; "chloroplast stroma"	AT2G45300.1|Symbols:|RNA 3'-terminal phosphate cyclase/enolpyruvate transferase, alpha/beta|chr2:18677518-18679868 FORWARD LENGTH=520	0	-4.94877	-2.73404	0	-7.40137	0
Glyma03g03190	Glyma.03g027400	2.5.1.19	GO:0009073 GO:0009423 GO:0018920	GO:0003824 GO:0003866 GO:0016765	GO:0009507 GO:0009570	aromatic amino acid family biosynthetic process; "chorismate biosynthetic process"; "glyphosate metabolic process"	3-phosphoshikimate 1-carboxyvinyltransferase activity; "catalytic activity"; "transferase activity, transferring alkyl or aryl (other than methyl) groups"	chloroplast; "chloroplast stroma"	AT2G45300.1|Symbols:|RNA 3'-terminal phosphate cyclase/enolpyruvate transferase, alpha/beta|chr2:18677518-18679868 FORWARD LENGTH=520	0	-7.02133	-4.06898	0	-5.64873	-2.78278
Glyma01g03830	Glyma.01g031700	2.5.1.16	GO:0008295	GO:0003824 GO:0004766 GO:0005515	GO:0005829 GO:0009507	spermidine biosynthetic process	catalytic activity; "protein binding"; "spermidine synthase activity"	chloroplast; "cytosol"	AT1G23820.1|Symbols:SPDS1|spermidine synthase 1|chr1:8420278-8422724 FORWARD LENGTH=378	0	-5.92974	-3.45879	0	-3.84871	-3.00551
Glyma02g03860	Glyma.02g033900	2.5.1.16	GO:0008295	GO:0003824 GO:0004766 GO:0005515	GO:0005829 GO:0009507	spermidine biosynthetic process	catalytic activity; "protein binding"; "spermidine synthase activity"	chloroplast; "cytosol"	AT1G23820.1|Symbols:SPDS1|spermidine synthase 1|chr1:8420278-8422724 FORWARD LENGTH=378	0	-2.61463	-2.79498	0	-2.99171	-2.21539
Glyma18g18880	Glyma.18g137100	2.5.1.16	GO:0008295	GO:0003824 GO:0004766 GO:0005515	GO:0005829 GO:0009507	spermidine biosynthetic process	catalytic activity; "protein binding"; "spermidine synthase activity"	chloroplast; "cytosol"	AT1G23820.1|Symbols:SPDS1|spermidine synthase 1|chr1:8420278-8422724 FORWARD LENGTH=378	0	0	0	0	0	-2.44168
Glyma04g41600	Glyma.04g237300	2.5.1.16	GO:0006596 GO:0042742	GO:0003824 GO:0004766 GO:0005515 GO:0016768	GO:0005634 GO:0005737	defense response to bacterium; "polyamine biosynthetic process"	catalytic activity; "protein binding"; "spermidine synthase activity"; "spermine synthase activity"	cytoplasm; "nucleus"	AT5G53120.5|Symbols:SPDS3, SPMS|spermidine synthase 3|chr5:21535429-21537653 FORWARD LENGTH=359	0	0	2.53954	0	0	2.43257
Glyma06g13210	Glyma.06g126700	2.5.1.16	GO:0006596 GO:0042742	GO:0003824 GO:0004766 GO:0005515 GO:0016768	GO:0005634 GO:0005737	defense response to bacterium; "polyamine biosynthetic process"	catalytic activity; "protein binding"; "spermidine synthase activity"; "spermine synthase activity"	cytoplasm; "nucleus"	AT5G53120.5|Symbols:SPDS3, SPMS|spermidine synthase 3|chr5:21535429-21537653 FORWARD LENGTH=359	0	0	-2.52539	0	-3.05923	0
Glyma01g38430	Glyma.01g177900	2.4.1.111	GO:0006520 GO:0006569 GO:0008152 GO:0009684 GO:0009808 GO:0010167 GO:0015706	GO:0008194 GO:0016757 GO:0016758 GO:0047209	NA	cellular amino acid metabolic process; "indoleacetic acid biosynthetic process"; "lignin metabolic process"; "metabolic process"; "nitrate transport"; "response to nitrate"; "tryptophan catabolic process"	UDP-glycosyltransferase activity; "coniferyl-alcohol glucosyltransferase activity"; "transferase activity, transferring glycosyl groups"; "transferase activity, transferring hexosyl groups"	NA	AT3G50740.1|Symbols:UGT72E1|UDP-glucosyl transferase 72E1|chr3:18855348-18856811 REVERSE LENGTH=487	0	-22.1879	-35.2098	0	-10.4359	-23.0473
Glyma11g06880	Glyma.11g064400	2.4.1.111	GO:0006520 GO:0006569 GO:0008152 GO:0009684 GO:0009808 GO:0010167 GO:0015706	GO:0008194 GO:0016757 GO:0016758 GO:0047209	NA	cellular amino acid metabolic process; "indoleacetic acid biosynthetic process"; "lignin metabolic process"; "metabolic process"; "nitrate transport"; "response to nitrate"; "tryptophan catabolic process"	UDP-glycosyltransferase activity; "coniferyl-alcohol glucosyltransferase activity"; "transferase activity, transferring glycosyl groups"; "transferase activity, transferring hexosyl groups"	NA	AT3G50740.1|Symbols:UGT72E1|UDP-glucosyl transferase 72E1|chr3:18855348-18856811 REVERSE LENGTH=487	0	-54.8172	0	0	-16.4311	0
Glyma02g14450	Glyma.02g130400	2.3.1.74	GO:0006979 GO:0008152 GO:0009058 GO:0009411 GO:0009611 GO:0009629 GO:0009715 GO:0009718 GO:0009733 GO:0009744 GO:0009753 GO:0009813 GO:0009926 GO:0010224 GO:0031540	GO:0003824 GO:0005515 GO:0016210 GO:0016746 GO:0016747	GO:0005634 GO:0005737 GO:0005783 GO:0009705	anthocyanin-containing compound biosynthetic process; "auxin polar transport"; "biosynthetic process"; "chalcone biosynthetic process"; "flavonoid biosynthetic process"; "metabolic process"; "regulation of anthocyanin biosynthetic process"; "response to UV"; "response to UV-B"; "response to auxin stimulus"; "response to gravity"; "response to jasmonic acid stimulus"; "response to oxidative stress…	catalytic activity; "naringenin-chalcone synthase activity"; "protein binding"; "transferase activity, transferring acyl groups"; "transferase activity, transferring acyl groups other than amino-acyl groups"	cytoplasm; "endoplasmic reticulum"; "nucleus"; "plant-type vacuole membrane"	AT5G13930.1|Symbols:CHS, TT4, ATCHS|Chalcone and stilbene synthase family protein|chr5:4488762-4490035 FORWARD LENGTH=395	0	-28.5506	0	0	-35.5265	0
Glyma01g43880	Glyma.01g228700	2.3.1.74	GO:0006979 GO:0008152 GO:0009058 GO:0009411 GO:0009611 GO:0009629 GO:0009715 GO:0009718 GO:0009733 GO:0009744 GO:0009753 GO:0009813 GO:0009926 GO:0010224 GO:0031540	GO:0003824 GO:0005515 GO:0016210 GO:0016746 GO:0016747	GO:0005634 GO:0005737 GO:0005783 GO:0009705	anthocyanin-containing compound biosynthetic process; "auxin polar transport"; "biosynthetic process"; "chalcone biosynthetic process"; "flavonoid biosynthetic process"; "metabolic process"; "regulation of anthocyanin biosynthetic process"; "response to UV"; "response to UV-B"; "response to auxin stimulus"; "response to gravity"; "response to jasmonic acid stimulus"; "response to oxidative stress…	catalytic activity; "naringenin-chalcone synthase activity"; "protein binding"; "transferase activity, transferring acyl groups"; "transferase activity, transferring acyl groups other than amino-acyl groups"	cytoplasm; "endoplasmic reticulum"; "nucleus"; "plant-type vacuole membrane"	AT5G13930.1|Symbols:CHS, TT4, ATCHS|Chalcone and stilbene synthase family protein|chr5:4488762-4490035 FORWARD LENGTH=395	0	-2.40997	0	0	-3.273	0
Glyma08g11520	Glyma.08g109200	2.3.1.74	GO:0006979 GO:0008152 GO:0009058 GO:0009411 GO:0009611 GO:0009629 GO:0009715 GO:0009718 GO:0009733 GO:0009744 GO:0009753 GO:0009813 GO:0009926 GO:0010224 GO:0031540	GO:0003824 GO:0005515 GO:0016210 GO:0016746 GO:0016747	GO:0005634 GO:0005737 GO:0005783 GO:0009705	anthocyanin-containing compound biosynthetic process; "auxin polar transport"; "biosynthetic process"; "chalcone biosynthetic process"; "flavonoid biosynthetic process"; "metabolic process"; "regulation of anthocyanin biosynthetic process"; "response to UV"; "response to UV-B"; "response to auxin stimulus"; "response to gravity"; "response to jasmonic acid stimulus"; "response to oxidative stress…	catalytic activity; "naringenin-chalcone synthase activity"; "protein binding"; "transferase activity, transferring acyl groups"; "transferase activity, transferring acyl groups other than amino-acyl groups"	cytoplasm; "endoplasmic reticulum"; "nucleus"; "plant-type vacuole membrane"	AT5G13930.1|Symbols:CHS, TT4, ATCHS|Chalcone and stilbene synthase family protein|chr5:4488762-4490035 FORWARD LENGTH=395	2.1868	-6.73794	-2.33113	0	-10.2139	0
Glyma08g11530	Glyma.08g110300	2.3.1.74	GO:0006979 GO:0008152 GO:0009058 GO:0009411 GO:0009611 GO:0009629 GO:0009715 GO:0009718 GO:0009733 GO:0009744 GO:0009753 GO:0009813 GO:0009926 GO:0010224 GO:0031540	GO:0003824 GO:0005515 GO:0016210 GO:0016746 GO:0016747	GO:0005634 GO:0005737 GO:0005783 GO:0009705	anthocyanin-containing compound biosynthetic process; "auxin polar transport"; "biosynthetic process"; "chalcone biosynthetic process"; "flavonoid biosynthetic process"; "metabolic process"; "regulation of anthocyanin biosynthetic process"; "response to UV"; "response to UV-B"; "response to auxin stimulus"; "response to gravity"; "response to jasmonic acid stimulus"; "response to oxidative stress…	catalytic activity; "naringenin-chalcone synthase activity"; "protein binding"; "transferase activity, transferring acyl groups"; "transferase activity, transferring acyl groups other than amino-acyl groups"	cytoplasm; "endoplasmic reticulum"; "nucleus"; "plant-type vacuole membrane"	AT5G13930.1|Symbols:CHS, TT4, ATCHS|Chalcone and stilbene synthase family protein|chr5:4488762-4490035 FORWARD LENGTH=395	0	-16.9672	-6.26933	0	-19.7617	-5.86534
Glyma08g11610	Glyma.08g109500	2.3.1.74	GO:0006979 GO:0008152 GO:0009058 GO:0009411 GO:0009611 GO:0009629 GO:0009715 GO:0009718 GO:0009733 GO:0009744 GO:0009753 GO:0009813 GO:0009926 GO:0010224 GO:0031540	GO:0003824 GO:0005515 GO:0016210 GO:0016746 GO:0016747	GO:0005634 GO:0005737 GO:0005783 GO:0009705	anthocyanin-containing compound biosynthetic process; "auxin polar transport"; "biosynthetic process"; "chalcone biosynthetic process"; "flavonoid biosynthetic process"; "metabolic process"; "regulation of anthocyanin biosynthetic process"; "response to UV"; "response to UV-B"; "response to auxin stimulus"; "response to gravity"; "response to jasmonic acid stimulus"; "response to oxidative stress…	catalytic activity; "naringenin-chalcone synthase activity"; "protein binding"; "transferase activity, transferring acyl groups"; "transferase activity, transferring acyl groups other than amino-acyl groups"	cytoplasm; "endoplasmic reticulum"; "nucleus"; "plant-type vacuole membrane"	AT5G13930.1|Symbols:CHS, TT4, ATCHS|Chalcone and stilbene synthase family protein|chr5:4488762-4490035 FORWARD LENGTH=395	0	-26.2665	-6.19207	0	-4.27429	-2.98097
Glyma08g11620	Glyma.08g109400	2.3.1.74	GO:0006979 GO:0008152 GO:0009058 GO:0009411 GO:0009611 GO:0009629 GO:0009715 GO:0009718 GO:0009733 GO:0009744 GO:0009753 GO:0009813 GO:0009926 GO:0010224 GO:0031540	GO:0003824 GO:0005515 GO:0016210 GO:0016746 GO:0016747	GO:0005634 GO:0005737 GO:0005783 GO:0009705	anthocyanin-containing compound biosynthetic process; "auxin polar transport"; "biosynthetic process"; "chalcone biosynthetic process"; "flavonoid biosynthetic process"; "metabolic process"; "regulation of anthocyanin biosynthetic process"; "response to UV"; "response to UV-B"; "response to auxin stimulus"; "response to gravity"; "response to jasmonic acid stimulus"; "response to oxidative stress…	catalytic activity; "naringenin-chalcone synthase activity"; "protein binding"; "transferase activity, transferring acyl groups"; "transferase activity, transferring acyl groups other than amino-acyl groups"	cytoplasm; "endoplasmic reticulum"; "nucleus"; "plant-type vacuole membrane"	AT5G13930.1|Symbols:CHS, TT4, ATCHS|Chalcone and stilbene synthase family protein|chr5:4488762-4490035 FORWARD LENGTH=395	0	-10.5828	-7.97858	0	-7.99348	-4.98952
Glyma08g11630	Glyma.08g109300	2.3.1.74	GO:0006979 GO:0008152 GO:0009058 GO:0009411 GO:0009611 GO:0009629 GO:0009715 GO:0009718 GO:0009733 GO:0009744 GO:0009753 GO:0009813 GO:0009926 GO:0010224 GO:0031540	GO:0003824 GO:0005515 GO:0016210 GO:0016746 GO:0016747	GO:0005634 GO:0005737 GO:0005783 GO:0009705	anthocyanin-containing compound biosynthetic process; "auxin polar transport"; "biosynthetic process"; "chalcone biosynthetic process"; "flavonoid biosynthetic process"; "metabolic process"; "regulation of anthocyanin biosynthetic process"; "response to UV"; "response to UV-B"; "response to auxin stimulus"; "response to gravity"; "response to jasmonic acid stimulus"; "response to oxidative stress…	catalytic activity; "naringenin-chalcone synthase activity"; "protein binding"; "transferase activity, transferring acyl groups"; "transferase activity, transferring acyl groups other than amino-acyl groups"	cytoplasm; "endoplasmic reticulum"; "nucleus"; "plant-type vacuole membrane"	AT5G13930.1|Symbols:CHS, TT4, ATCHS|Chalcone and stilbene synthase family protein|chr5:4488762-4490035 FORWARD LENGTH=395	0	-15.3539	-4.99528	0	-12.6881	-2.36585
Glyma08g11635		2.3.1.74	GO:0006979 GO:0008152 GO:0009058 GO:0009411 GO:0009611 GO:0009629 GO:0009715 GO:0009718 GO:0009733 GO:0009744 GO:0009753 GO:0009813 GO:0009926 GO:0010224 GO:0031540	GO:0003824 GO:0005515 GO:0016210 GO:0016746 GO:0016747	GO:0005634 GO:0005737 GO:0005783 GO:0009705	response to oxidative stress; "metabolic process"; "biosynthetic process"; "response to UV"; "response to wounding"; "response to gravity"; "chalcone biosynthetic process"; "anthocyanin-containing compound biosynthetic process"; "response to auxin stimulus"; "response to sucrose stimulus"; "response to jasmonic acid stimulus"; "flavonoid biosynthetic process"; "auxin polar transport"; "response t…	catalytic activity; "protein binding"; "naringenin-chalcone synthase activity"; "transferase activity, transferring acyl groups"; "transferase activity, transferring acyl groups other than amino-acyl groups"	nucleus; "cytoplasm"; "endoplasmic reticulum"; "plant-type vacuole membrane"	AT5G13930.1 | Symbols: CHS, TT4, ATCHS | Chalcone and stilbene synthase family protein | chr5:4488762-4490035 FORWARD LENGTH=395	2.93904	-8.50173	0	0	-6.12834	0
Glyma11g01350	Glyma.11g011500	2.3.1.74	GO:0006979 GO:0008152 GO:0009058 GO:0009411 GO:0009611 GO:0009629 GO:0009715 GO:0009718 GO:0009733 GO:0009744 GO:0009753 GO:0009813 GO:0009926 GO:0010224 GO:0031540	GO:0003824 GO:0005515 GO:0016210 GO:0016746 GO:0016747	GO:0005634 GO:0005737 GO:0005783 GO:0009705	anthocyanin-containing compound biosynthetic process; "auxin polar transport"; "biosynthetic process"; "chalcone biosynthetic process"; "flavonoid biosynthetic process"; "metabolic process"; "regulation of anthocyanin biosynthetic process"; "response to UV"; "response to UV-B"; "response to auxin stimulus"; "response to gravity"; "response to jasmonic acid stimulus"; "response to oxidative stress…	catalytic activity; "naringenin-chalcone synthase activity"; "protein binding"; "transferase activity, transferring acyl groups"; "transferase activity, transferring acyl groups other than amino-acyl groups"	cytoplasm; "endoplasmic reticulum"; "nucleus"; "plant-type vacuole membrane"	AT5G13930.1|Symbols:CHS, TT4, ATCHS|Chalcone and stilbene synthase family protein|chr5:4488762-4490035 FORWARD LENGTH=395	0	-5.48579	0	0	-7.18821	0
Glyma18g08910	Glyma.18g080000	2.3.1.30	GO:0006535 GO:0006569 GO:0009684 GO:0019344 GO:0019761 GO:0046686	GO:0005515 GO:0008270 GO:0009001 GO:0016740	GO:0005737 GO:0005739 GO:0009507	cysteine biosynthetic process; "cysteine biosynthetic process from serine"; "glucosinolate biosynthetic process"; "indoleacetic acid biosynthetic process"; "response to cadmium ion"; "tryptophan catabolic process"	protein binding; "serine O-acetyltransferase activity"; "transferase activity"; "zinc ion binding"	chloroplast; "cytoplasm"; "mitochondrion"	AT3G13110.1|Symbols:ATSERAT2;2, SAT-1, SAT-A, SAT3, SAT-M, SERAT2;2|serine acetyltransferase 2;2|chr3:4214939-4216114 REVERSE LENGTH=391	0	0	0	0	2.10328	0
Glyma07g06480	Glyma.07g058800	2.3.1.30	GO:0006535 GO:0006612 GO:0009611 GO:0009620 GO:0009695 GO:0009753 GO:0009863 GO:0009867 GO:0010363	GO:0009001 GO:0016740	GO:0005737 GO:0005829	cysteine biosynthetic process from serine; "jasmonic acid biosynthetic process"; "jasmonic acid mediated signaling pathway"; "protein targeting to membrane"; "regulation of plant-type hypersensitive response"; "response to fungus"; "response to jasmonic acid stimulus"; "response to wounding"; "salicylic acid mediated signaling pathway"	serine O-acetyltransferase activity; "transferase activity"	cytoplasm; "cytosol"	AT5G56760.1|Symbols:ATSERAT1;1, SAT5, SAT-52, SERAT1;1|serine acetyltransferase 1;1|chr5:22961498-22962582 REVERSE LENGTH=312	0	152.361	472.559	28.9436	280.916	761.55
Glyma16g03080	Glyma.16g027700	2.3.1.30	GO:0006535 GO:0006612 GO:0009611 GO:0009620 GO:0009695 GO:0009753 GO:0009863 GO:0009867 GO:0010363	GO:0009001 GO:0016740	GO:0005737 GO:0005829	cysteine biosynthetic process from serine; "jasmonic acid biosynthetic process"; "jasmonic acid mediated signaling pathway"; "protein targeting to membrane"; "regulation of plant-type hypersensitive response"; "response to fungus"; "response to jasmonic acid stimulus"; "response to wounding"; "salicylic acid mediated signaling pathway"	serine O-acetyltransferase activity; "transferase activity"	cytoplasm; "cytosol"	AT5G56760.1|Symbols:ATSERAT1;1, SAT5, SAT-52, SERAT1;1|serine acetyltransferase 1;1|chr5:22961498-22962582 REVERSE LENGTH=312	0	0	4.43405	2.07157	0	6.46098
Glyma08g43940	Glyma.08g327400	2.3.1.30	GO:0006535 GO:0009409 GO:0009970 GO:0010167 GO:0015706	GO:0009001 GO:0016740	GO:0005634 GO:0005737 GO:0005739 GO:0005829 GO:0009507	cellular response to sulfate starvation; "cysteine biosynthetic process from serine"; "nitrate transport"; "response to cold"; "response to nitrate"	serine O-acetyltransferase activity; "transferase activity"	chloroplast; "cytoplasm"; "cytosol"; "mitochondrion"; "nucleus"	AT1G55920.1|Symbols:ATSERAT2;1, SAT5, SAT1, SERAT2;1|serine acetyltransferase 2;1|chr1:20912378-20913322 FORWARD LENGTH=314	0	-4.26756	-3.81584	0	-4.55185	-7.86645
Glyma02g46870	Glyma.02g299100	2.3.1.30	GO:0006535 GO:0006569 GO:0009684 GO:0019344 GO:0019761 GO:0046686	GO:0005515 GO:0008270 GO:0009001 GO:0016740	GO:0005737 GO:0005739 GO:0009507	cysteine biosynthetic process; "cysteine biosynthetic process from serine"; "glucosinolate biosynthetic process"; "indoleacetic acid biosynthetic process"; "response to cadmium ion"; "tryptophan catabolic process"	protein binding; "serine O-acetyltransferase activity"; "transferase activity"; "zinc ion binding"	chloroplast; "cytoplasm"; "mitochondrion"	AT3G13110.1|Symbols:ATSERAT2;2, SAT-1, SAT-A, SAT3, SAT-M, SERAT2;2|serine acetyltransferase 2;2|chr3:4214939-4216114 REVERSE LENGTH=391	0	-4.7965	-2.64597	0	-2.60528	-3.81551
Glyma11g08931	Glyma.11g084100	2.3.1.30	GO:0000103 GO:0006535	GO:0009001 GO:0016407 GO:0016740	GO:0005737 GO:0005829	cysteine biosynthetic process from serine; "sulfate assimilation"	acetyltransferase activity; "serine O-acetyltransferase activity"; "transferase activity"	cytoplasm; "cytosol"	AT4G35640.1|Symbols:ATSERAT3;2, SERAT3;2|serine acetyltransferase 3;2|chr4:16905755-16907977 REVERSE LENGTH=355	0	-3.90692	0	0	-5.32899	0
Glyma16g22630	Glyma.16g118800	2.3.1.30	GO:0000103 GO:0006535	GO:0009001 GO:0016407 GO:0016740	GO:0005737 GO:0005829	cysteine biosynthetic process from serine; "sulfate assimilation"	acetyltransferase activity; "serine O-acetyltransferase activity"; "transferase activity"	cytoplasm; "cytosol"	AT4G35640.1|Symbols:ATSERAT3;2, SERAT3;2|serine acetyltransferase 3;2|chr4:16905755-16907977 REVERSE LENGTH=355	0	129.157	157.52	0	176.769	161.585
Glyma08g42450	Glyma.08g311600	2.3.1.133	GO:0009555 GO:0010584 GO:0080088	GO:0016410 GO:0016747 GO:0050734 GO:0080072 GO:0080073 GO:0080074 GO:0080075	GO:0005737	pollen development; "pollen exine formation"; "spermidine hydroxycinnamate conjugate biosynthetic process"	N-acyltransferase activity; "hydroxycinnamoyltransferase activity"; "spermidine:caffeoyl CoA N-acyltransferase activity"; "spermidine:coumaroyl CoA N-acyltransferase activity"; "spermidine:feruloyl CoA N-acyltransferase activity"; "spermidine:sinapoyl CoA N-acyltransferase activity"; "transferase activity, transferring acyl groups other than amino-acyl groups"	cytoplasm	AT2G19070.1|Symbols:SHT|spermidine hydroxycinnamoyl transferase|chr2:8260185-8261958 REVERSE LENGTH=451	0	-13.4188	-2.99486	0	-12.4343	0
Glyma16g04350	Glyma.16g039500	2.3.1.133	GO:0009555 GO:0010584 GO:0080088	GO:0016410 GO:0016747 GO:0050734 GO:0080072 GO:0080073 GO:0080074 GO:0080075	GO:0005737	pollen development; "pollen exine formation"; "spermidine hydroxycinnamate conjugate biosynthetic process"	N-acyltransferase activity; "hydroxycinnamoyltransferase activity"; "spermidine:caffeoyl CoA N-acyltransferase activity"; "spermidine:coumaroyl CoA N-acyltransferase activity"; "spermidine:feruloyl CoA N-acyltransferase activity"; "spermidine:sinapoyl CoA N-acyltransferase activity"; "transferase activity, transferring acyl groups other than amino-acyl groups"	cytoplasm	AT2G19070.1|Symbols:SHT|spermidine hydroxycinnamoyl transferase|chr2:8260185-8261958 REVERSE LENGTH=451	0	0	0	0	-2.45303	0
Glyma18g12180	Glyma.18g103400	2.3.1.133	GO:0009555 GO:0010584 GO:0080088	GO:0016410 GO:0016747 GO:0050734 GO:0080072 GO:0080073 GO:0080074 GO:0080075	GO:0005737	pollen development; "pollen exine formation"; "spermidine hydroxycinnamate conjugate biosynthetic process"	N-acyltransferase activity; "hydroxycinnamoyltransferase activity"; "spermidine:caffeoyl CoA N-acyltransferase activity"; "spermidine:coumaroyl CoA N-acyltransferase activity"; "spermidine:feruloyl CoA N-acyltransferase activity"; "spermidine:sinapoyl CoA N-acyltransferase activity"; "transferase activity, transferring acyl groups other than amino-acyl groups"	cytoplasm	AT2G19070.1|Symbols:SHT|spermidine hydroxycinnamoyl transferase|chr2:8260185-8261958 REVERSE LENGTH=451	0	-6.70939	-8.74175	0	-15.0988	-5.65833
Glyma18g12210	Glyma.18g103500	2.3.1.133	GO:0009555 GO:0010584 GO:0080088	GO:0016410 GO:0016747 GO:0050734 GO:0080072 GO:0080073 GO:0080074 GO:0080075	GO:0005737	pollen development; "pollen exine formation"; "spermidine hydroxycinnamate conjugate biosynthetic process"	N-acyltransferase activity; "hydroxycinnamoyltransferase activity"; "spermidine:caffeoyl CoA N-acyltransferase activity"; "spermidine:coumaroyl CoA N-acyltransferase activity"; "spermidine:feruloyl CoA N-acyltransferase activity"; "spermidine:sinapoyl CoA N-acyltransferase activity"; "transferase activity, transferring acyl groups other than amino-acyl groups"	cytoplasm	AT2G19070.1|Symbols:SHT|spermidine hydroxycinnamoyl transferase|chr2:8260185-8261958 REVERSE LENGTH=451	0	-41.3413	-8.77911	0	-74.6059	-8.28048
Glyma18g12280	Glyma.18g104000	2.3.1.133	GO:0009555 GO:0010584 GO:0080088	GO:0016410 GO:0016747 GO:0050734 GO:0080072 GO:0080073 GO:0080074 GO:0080075	GO:0005737	pollen development; "pollen exine formation"; "spermidine hydroxycinnamate conjugate biosynthetic process"	N-acyltransferase activity; "hydroxycinnamoyltransferase activity"; "spermidine:caffeoyl CoA N-acyltransferase activity"; "spermidine:coumaroyl CoA N-acyltransferase activity"; "spermidine:feruloyl CoA N-acyltransferase activity"; "spermidine:sinapoyl CoA N-acyltransferase activity"; "transferase activity, transferring acyl groups other than amino-acyl groups"	cytoplasm	AT2G19070.1|Symbols:SHT|spermidine hydroxycinnamoyl transferase|chr2:8260185-8261958 REVERSE LENGTH=451	0	-19.9854	0	0	-5.62504	0
Glyma18g12320	Glyma.18g104100	2.3.1.133	GO:0009555 GO:0010584 GO:0080088	GO:0016410 GO:0016747 GO:0050734 GO:0080072 GO:0080073 GO:0080074 GO:0080075	GO:0005737	pollen development; "pollen exine formation"; "spermidine hydroxycinnamate conjugate biosynthetic process"	N-acyltransferase activity; "hydroxycinnamoyltransferase activity"; "spermidine:caffeoyl CoA N-acyltransferase activity"; "spermidine:coumaroyl CoA N-acyltransferase activity"; "spermidine:feruloyl CoA N-acyltransferase activity"; "spermidine:sinapoyl CoA N-acyltransferase activity"; "transferase activity, transferring acyl groups other than amino-acyl groups"	cytoplasm	AT2G19070.1|Symbols:SHT|spermidine hydroxycinnamoyl transferase|chr2:8260185-8261958 REVERSE LENGTH=451	0	-6.47147	-2.85321	-2.78472	-6.21715	0
Glyma07g02460	Glyma.07g021600	2.3.1.133	GO:0006612 GO:0009611 GO:0009805 GO:0009809 GO:0009963 GO:0010252 GO:0010363	GO:0005515 GO:0016740 GO:0047172 GO:0047205	GO:0005737 GO:0005829 GO:0016020	auxin homeostasis; "coumarin biosynthetic process"; "lignin biosynthetic process"; "positive regulation of flavonoid biosynthetic process"; "protein targeting to membrane"; "regulation of plant-type hypersensitive response"; "response to wounding"	protein binding; "quinate O-hydroxycinnamoyltransferase activity"; "shikimate O-hydroxycinnamoyltransferase activity"; "transferase activity"	cytoplasm; "cytosol"; "membrane"	AT5G48930.1|Symbols:HCT|hydroxycinnamoyl-CoA shikimate/quinate hydroxycinnamoyl transferase|chr5:19836654-19838092 REVERSE LENGTH=433	0	0	-2.91392	0	-4.03711	-2.24263
Glyma08g23560	Glyma.08g220200	2.3.1.133	GO:0006612 GO:0009611 GO:0009805 GO:0009809 GO:0009963 GO:0010252 GO:0010363	GO:0005515 GO:0016740 GO:0047172 GO:0047205	GO:0005737 GO:0005829 GO:0016020	auxin homeostasis; "coumarin biosynthetic process"; "lignin biosynthetic process"; "positive regulation of flavonoid biosynthetic process"; "protein targeting to membrane"; "regulation of plant-type hypersensitive response"; "response to wounding"	protein binding; "quinate O-hydroxycinnamoyltransferase activity"; "shikimate O-hydroxycinnamoyltransferase activity"; "transferase activity"	cytoplasm; "cytosol"; "membrane"	AT5G48930.1|Symbols:HCT|hydroxycinnamoyl-CoA shikimate/quinate hydroxycinnamoyl transferase|chr5:19836654-19838092 REVERSE LENGTH=433	0	-3.01667	-3.10818	0	-3.40148	0
Glyma04g03276	Glyma.04g030500	2.1.3.3	GO:0006164 GO:0006520 GO:0048481	GO:0016597 GO:0016743	GO:0009507 GO:0009570	cellular amino acid metabolic process; "ovule development"; "purine nucleotide biosynthetic process"	amino acid binding; "carboxyl- or carbamoyltransferase activity"	chloroplast; "chloroplast stroma"	AT1G75330.1|Symbols:OTC|ornithine carbamoyltransferase|chr1:28266457-28268383 REVERSE LENGTH=375	0	-2.83963	-2.18544	0	0	0
Glyma06g03361	Glyma.06g030600	2.1.3.3	GO:0006164 GO:0006520 GO:0048481	GO:0016597 GO:0016743	GO:0009507 GO:0009570	cellular amino acid metabolic process; "ovule development"; "purine nucleotide biosynthetic process"	amino acid binding; "carboxyl- or carbamoyltransferase activity"	chloroplast; "chloroplast stroma"	AT1G75330.1|Symbols:OTC|ornithine carbamoyltransferase|chr1:28266457-28268383 REVERSE LENGTH=375	0	0	-2.86535	0	0	0
Glyma07g05470	Glyma.07g048800	2.1.1.68	GO:0006598 GO:0009611 GO:0009698 GO:0009805 GO:0009809 GO:0009963 GO:0016126 GO:0042398 GO:0051555	GO:0030744 GO:0030755 GO:0033799 GO:0047763	GO:0005634 GO:0005737 GO:0005829 GO:0005886 GO:0009506	cellular modified amino acid biosynthetic process; "coumarin biosynthetic process"; "flavonol biosynthetic process"; "lignin biosynthetic process"; "phenylpropanoid metabolic process"; "polyamine catabolic process"; "positive regulation of flavonoid biosynthetic process"; "response to wounding"; "sterol biosynthetic process"	caffeate O-methyltransferase activity; "luteolin O-methyltransferase activity"; "myricetin 3'-O-methyltransferase activity"; "quercetin 3-O-methyltransferase activity"	cytoplasm; "cytosol"; "nucleus"; "plasma membrane"; "plasmodesma"	AT5G54160.1|Symbols:ATOMT1, OMT1|O-methyltransferase 1|chr5:21982075-21984167 FORWARD LENGTH=363	0	-10.5698	-4.50038	-2.3563	-6.25005	-9.68356
Glyma09g41850	Glyma.09g281900	2.1.1.68	GO:0006598 GO:0009611 GO:0009698 GO:0009805 GO:0009809 GO:0009963 GO:0016126 GO:0042398 GO:0051555	GO:0030744 GO:0030755 GO:0033799 GO:0047763	GO:0005634 GO:0005737 GO:0005829 GO:0005886 GO:0009506	cellular modified amino acid biosynthetic process; "coumarin biosynthetic process"; "flavonol biosynthetic process"; "lignin biosynthetic process"; "phenylpropanoid metabolic process"; "polyamine catabolic process"; "positive regulation of flavonoid biosynthetic process"; "response to wounding"; "sterol biosynthetic process"	caffeate O-methyltransferase activity; "luteolin O-methyltransferase activity"; "myricetin 3'-O-methyltransferase activity"; "quercetin 3-O-methyltransferase activity"	cytoplasm; "cytosol"; "nucleus"; "plasma membrane"; "plasmodesma"	AT5G54160.1|Symbols:ATOMT1, OMT1|O-methyltransferase 1|chr5:21982075-21984167 FORWARD LENGTH=363	0	0	-12.7349	0	3.16329	-3.82861
Glyma10g35980	Glyma.10g215700	2.1.1.68	GO:0006598 GO:0009611 GO:0009698 GO:0009805 GO:0009809 GO:0009963 GO:0016126 GO:0042398 GO:0051555	GO:0030744 GO:0030755 GO:0033799 GO:0047763	GO:0005634 GO:0005737 GO:0005829 GO:0005886 GO:0009506	cellular modified amino acid biosynthetic process; "coumarin biosynthetic process"; "flavonol biosynthetic process"; "lignin biosynthetic process"; "phenylpropanoid metabolic process"; "polyamine catabolic process"; "positive regulation of flavonoid biosynthetic process"; "response to wounding"; "sterol biosynthetic process"	caffeate O-methyltransferase activity; "luteolin O-methyltransferase activity"; "myricetin 3'-O-methyltransferase activity"; "quercetin 3-O-methyltransferase activity"	cytoplasm; "cytosol"; "nucleus"; "plasma membrane"; "plasmodesma"	AT5G54160.1|Symbols:ATOMT1, OMT1|O-methyltransferase 1|chr5:21982075-21984167 FORWARD LENGTH=363	0	248.681	256.356	0	71.3081	384.76
Glyma20g00590	Glyma.20g003500	2.1.1.68	GO:0006598 GO:0009611 GO:0009698 GO:0009805 GO:0009809 GO:0009963 GO:0016126 GO:0042398 GO:0051555	GO:0030744 GO:0030755 GO:0033799 GO:0047763	GO:0005634 GO:0005737 GO:0005829 GO:0005886 GO:0009506	cellular modified amino acid biosynthetic process; "coumarin biosynthetic process"; "flavonol biosynthetic process"; "lignin biosynthetic process"; "phenylpropanoid metabolic process"; "polyamine catabolic process"; "positive regulation of flavonoid biosynthetic process"; "response to wounding"; "sterol biosynthetic process"	caffeate O-methyltransferase activity; "luteolin O-methyltransferase activity"; "myricetin 3'-O-methyltransferase activity"; "quercetin 3-O-methyltransferase activity"	cytoplasm; "cytosol"; "nucleus"; "plasma membrane"; "plasmodesma"	AT5G54160.1|Symbols:ATOMT1, OMT1|O-methyltransferase 1|chr5:21982075-21984167 FORWARD LENGTH=363	0	0	-6.85627	0	0	-5.9655
Glyma20g31600		2.1.1.68	GO:0006598 GO:0009611 GO:0009698 GO:0009805 GO:0009809 GO:0009963 GO:0016126 GO:0042398 GO:0051555	GO:0030744 GO:0030755 GO:0033799 GO:0047763	GO:0005634 GO:0005737 GO:0005829 GO:0005886 GO:0009506	polyamine catabolic process; "response to wounding"; "phenylpropanoid metabolic process"; "coumarin biosynthetic process"; "lignin biosynthetic process"; "positive regulation of flavonoid biosynthetic process"; "sterol biosynthetic process"; "cellular modified amino acid biosynthetic process"; "flavonol biosynthetic process"	luteolin O-methyltransferase activity; "quercetin 3-O-methyltransferase activity"; "myricetin 3'-O-methyltransferase activity"; "caffeate O-methyltransferase activity"	nucleus; "cytoplasm"; "cytosol"; "plasma membrane"; "plasmodesma"	AT5G54160.1 | Symbols: ATOMT1, OMT1 | O-methyltransferase 1 | chr5:21982075-21984167 FORWARD LENGTH=363	0	0	0	0	0	2.94669
Glyma20g31700		2.1.1.68	GO:0006598 GO:0009611 GO:0009698 GO:0009805 GO:0009809 GO:0009963 GO:0016126 GO:0042398 GO:0051555	GO:0030744 GO:0030755 GO:0033799 GO:0047763	GO:0005634 GO:0005737 GO:0005829 GO:0005886 GO:0009506	polyamine catabolic process; "response to wounding"; "phenylpropanoid metabolic process"; "coumarin biosynthetic process"; "lignin biosynthetic process"; "positive regulation of flavonoid biosynthetic process"; "sterol biosynthetic process"; "cellular modified amino acid biosynthetic process"; "flavonol biosynthetic process"	luteolin O-methyltransferase activity; "quercetin 3-O-methyltransferase activity"; "myricetin 3'-O-methyltransferase activity"; "caffeate O-methyltransferase activity"	nucleus; "cytoplasm"; "cytosol"; "plasma membrane"; "plasmodesma"	AT5G54160.1 | Symbols: ATOMT1, OMT1 | O-methyltransferase 1 | chr5:21982075-21984167 FORWARD LENGTH=363	0	0	0	0	0	3.13992
Glyma04g40580	Glyma.04g227700	2.1.1.68	GO:0006598 GO:0009611 GO:0009698 GO:0009805 GO:0009809 GO:0009963 GO:0016126 GO:0042398 GO:0051555	GO:0030744 GO:0030755 GO:0033799 GO:0047763	GO:0005634 GO:0005737 GO:0005829 GO:0005886 GO:0009506	cellular modified amino acid biosynthetic process; "coumarin biosynthetic process"; "flavonol biosynthetic process"; "lignin biosynthetic process"; "phenylpropanoid metabolic process"; "polyamine catabolic process"; "positive regulation of flavonoid biosynthetic process"; "response to wounding"; "sterol biosynthetic process"	caffeate O-methyltransferase activity; "luteolin O-methyltransferase activity"; "myricetin 3'-O-methyltransferase activity"; "quercetin 3-O-methyltransferase activity"	cytoplasm; "cytosol"; "nucleus"; "plasma membrane"; "plasmodesma"	AT5G54160.1|Symbols:ATOMT1, OMT1|O-methyltransferase 1|chr5:21982075-21984167 FORWARD LENGTH=363	0	-2.42931	-3.93568	0	-4.78074	-3.30841
Glyma01g01120	Glyma.01g007800	2.1.1.37	GO:0006260 GO:0006261 GO:0006270 GO:0006275 GO:0006306 GO:0006342 GO:0006346 GO:0008283 GO:0009909 GO:0010069 GO:0010425 GO:0016458 GO:0016572 GO:0031047 GO:0031048 GO:0034968 GO:0045814 GO:0051567 GO:0051726	GO:0003677 GO:0003886	GO:0005634	DNA-dependent DNA replication; "DNA methylation"; "DNA methylation on cytosine within a CNG sequence"; "DNA replication"; "DNA replication initiation"; "cell proliferation"; "chromatin silencing"; "chromatin silencing by small RNA"; "gene silencing"; "gene silencing by RNA"; "histone H3-K9 methylation"; "histone lysine methylation"; "histone phosphorylation"; "methylation-dependent chromatin sile…	DNA (cytosine-5-)-methyltransferase activity; "DNA binding"	nucleus	AT1G69770.1|Symbols:CMT3|chromomethylase 3|chr1:26248496-26253519 REVERSE LENGTH=839	0	0	-6.04368	0	0	-33.1219
Glyma16g17720	Glyma.16g103500	2.1.1.37	GO:0006306	GO:0003677	GO:0005634	DNA methylation	DNA binding	nucleus	AT4G19020.1|Symbols:CMT2|chromomethylase 2|chr4:10414526-10420936 FORWARD LENGTH=1295	0	0	0	0	-8.58559	0
Glyma04g36150	Glyma.04g187600	2.1.1.37	GO:0006260 GO:0006261 GO:0006306 GO:0006333 GO:0006342 GO:0006349 GO:0008283 GO:0009294 GO:0009909 GO:0009910 GO:0010069 GO:0010216 GO:0010424 GO:0016458 GO:0034968 GO:0051567 GO:0090116	GO:0005515 GO:0008168	GO:0005634	C-5 methylation of cytosine; "DNA-dependent DNA replication"; "DNA mediated transformation"; "DNA methylation"; "DNA methylation on cytosine within a CG sequence"; "DNA replication"; "cell proliferation"; "chromatin assembly or disassembly"; "chromatin silencing"; "gene silencing"; "histone H3-K9 methylation"; "histone lysine methylation"; "maintenance of DNA methylation"; "negative regulation of…	methyltransferase activity; "protein binding"	nucleus	AT5G49160.1|Symbols:MET1, MET2, METI, DDM2, DMT01, DMT1|methyltransferase 1|chr5:19932501-19938186 FORWARD LENGTH=1534	0	0	-33.0244	0	0	0
Glyma06g18790	Glyma.06g178200	2.1.1.37	GO:0006260 GO:0006261 GO:0006306 GO:0006333 GO:0006342 GO:0006349 GO:0008283 GO:0009294 GO:0009909 GO:0009910 GO:0010069 GO:0010216 GO:0010424 GO:0016458 GO:0034968 GO:0051567 GO:0090116	GO:0005515 GO:0008168	GO:0005634	C-5 methylation of cytosine; "DNA-dependent DNA replication"; "DNA mediated transformation"; "DNA methylation"; "DNA methylation on cytosine within a CG sequence"; "DNA replication"; "cell proliferation"; "chromatin assembly or disassembly"; "chromatin silencing"; "gene silencing"; "histone H3-K9 methylation"; "histone lysine methylation"; "maintenance of DNA methylation"; "negative regulation of…	methyltransferase activity; "protein binding"	nucleus	AT5G49160.1|Symbols:MET1, MET2, METI, DDM2, DMT01, DMT1|methyltransferase 1|chr5:19932501-19938186 FORWARD LENGTH=1534	0	-4.64423	-4.6137	0	0	-9.5351
Glyma16g04240	Glyma.16g038300	2.1.1.14	GO:0008652 GO:0009086 GO:0009651 GO:0010043 GO:0046686	GO:0003871 GO:0005507 GO:0008270 GO:0008705	GO:0005737 GO:0005774 GO:0005777 GO:0005829 GO:0005886 GO:0009506 GO:0009507 GO:0009570 GO:0016020 GO:0048046	cellular amino acid biosynthetic process; "methionine biosynthetic process"; "response to cadmium ion"; "response to salt stress"; "response to zinc ion"	5-methyltetrahydropteroyltriglutamate-homocysteine S-methyltransferase activity; "copper ion binding"; "methionine synthase activity"; "zinc ion binding"	apoplast; "chloroplast"; "chloroplast stroma"; "cytoplasm"; "cytosol"; "membrane"; "peroxisome"; "plasma membrane"; "plasmodesma"; "vacuolar membrane"	AT5G17920.2|Symbols:ATCIMS|Cobalamin-independent synthase family protein|chr5:5935771-5939195 FORWARD LENGTH=765	0	-7.11333	-6.20317	0	-4.01034	-3.9341
Glyma19g29180	Glyma.19g114500	2.1.1.14	GO:0008652 GO:0009086 GO:0009651 GO:0010043 GO:0046686	GO:0003871 GO:0005507 GO:0008270 GO:0008705	GO:0005737 GO:0005774 GO:0005777 GO:0005829 GO:0005886 GO:0009506 GO:0009507 GO:0009570 GO:0016020 GO:0048046	cellular amino acid biosynthetic process; "methionine biosynthetic process"; "response to cadmium ion"; "response to salt stress"; "response to zinc ion"	5-methyltetrahydropteroyltriglutamate-homocysteine S-methyltransferase activity; "copper ion binding"; "methionine synthase activity"; "zinc ion binding"	apoplast; "chloroplast"; "chloroplast stroma"; "cytoplasm"; "cytosol"; "membrane"; "peroxisome"; "plasma membrane"; "plasmodesma"; "vacuolar membrane"	AT5G17920.2|Symbols:ATCIMS|Cobalamin-independent synthase family protein|chr5:5935771-5939195 FORWARD LENGTH=765	0	-7.86968	-6.26592	0	-6.38423	-5.56694
Glyma04g30350	Glyma.20g055900	2.1.1.14	GO:0008652 GO:0009086 GO:0009651 GO:0010043 GO:0046686	GO:0003871 GO:0005507 GO:0008270 GO:0008705	GO:0005737 GO:0005774 GO:0005777 GO:0005829 GO:0005886 GO:0009506 GO:0009507 GO:0009570 GO:0016020 GO:0048046	cellular amino acid biosynthetic process; "methionine biosynthetic process"; "response to cadmium ion"; "response to salt stress"; "response to zinc ion"	5-methyltetrahydropteroyltriglutamate-homocysteine S-methyltransferase activity; "copper ion binding"; "methionine synthase activity"; "zinc ion binding"	apoplast; "chloroplast"; "chloroplast stroma"; "cytoplasm"; "cytosol"; "membrane"; "peroxisome"; "plasma membrane"; "plasmodesma"; "vacuolar membrane"	AT5G17920.2|Symbols:ATCIMS|Cobalamin-independent synthase family protein|chr5:5935771-5939195 FORWARD LENGTH=765	0	-2.79516	0	0	-2.90041	0
Glyma13g15140	Glyma.13g028400	2.1.1.14	GO:0008652 GO:0009086 GO:0009651 GO:0010043 GO:0046686	GO:0003871 GO:0005507 GO:0008270 GO:0008705	GO:0005737 GO:0005774 GO:0005777 GO:0005829 GO:0005886 GO:0009506 GO:0009507 GO:0009570 GO:0016020 GO:0048046	cellular amino acid biosynthetic process; "methionine biosynthetic process"; "response to cadmium ion"; "response to salt stress"; "response to zinc ion"	5-methyltetrahydropteroyltriglutamate-homocysteine S-methyltransferase activity; "copper ion binding"; "methionine synthase activity"; "zinc ion binding"	apoplast; "chloroplast"; "chloroplast stroma"; "cytoplasm"; "cytosol"; "membrane"; "peroxisome"; "plasma membrane"; "plasmodesma"; "vacuolar membrane"	AT5G17920.2|Symbols:ATCIMS|Cobalamin-independent synthase family protein|chr5:5935771-5939195 FORWARD LENGTH=765	0	-2.39522	-3.32162	0	-2.57991	-2.39484
Glyma01g00730	Glyma.01g004200	2.1.1.104	NA	GO:0042409	GO:0005829	NA	caffeoyl-CoA O-methyltransferase activity	cytosol	AT4G26220.1|Symbols:|S-adenosyl-L-methionine-dependent methyltransferases superfamily protein|chr4:13284179-13285146 FORWARD LENGTH=232	0	6.65485	4.20397	0	2.34312	5.61562
Glyma01g39460	Glyma.01g187700	2.1.1.104	GO:0006598 GO:0009611 GO:0009698 GO:0009805 GO:0009963 GO:0019344 GO:0042398 GO:0046686	GO:0008171 GO:0042409	GO:0005634 GO:0005829	cellular modified amino acid biosynthetic process; "coumarin biosynthetic process"; "cysteine biosynthetic process"; "phenylpropanoid metabolic process"; "polyamine catabolic process"; "positive regulation of flavonoid biosynthetic process"; "response to cadmium ion"; "response to wounding"	O-methyltransferase activity; "caffeoyl-CoA O-methyltransferase activity"	cytosol; "nucleus"	AT4G34050.1|Symbols:CCoAOMT1|S-adenosyl-L-methionine-dependent methyltransferases superfamily protein|chr4:16310844-16311973 FORWARD LENGTH=259	-3.24751	-13.6329	-30.7175	-2.47397	-27.6139	-34.2511
Glyma11g05800	Glyma.11g054500	2.1.1.104	GO:0006598 GO:0009611 GO:0009698 GO:0009805 GO:0009963 GO:0019344 GO:0042398 GO:0046686	GO:0008171 GO:0042409	GO:0005634 GO:0005829	cellular modified amino acid biosynthetic process; "coumarin biosynthetic process"; "cysteine biosynthetic process"; "phenylpropanoid metabolic process"; "polyamine catabolic process"; "positive regulation of flavonoid biosynthetic process"; "response to cadmium ion"; "response to wounding"	O-methyltransferase activity; "caffeoyl-CoA O-methyltransferase activity"	cytosol; "nucleus"	AT4G34050.1|Symbols:CCoAOMT1|S-adenosyl-L-methionine-dependent methyltransferases superfamily protein|chr4:16310844-16311973 FORWARD LENGTH=259	0	-6.07349	-15.7351	0	-5.12403	-8.28048
Glyma17g18800	Glyma.17g171100	2.1.1.104	GO:0006598 GO:0009611 GO:0009698 GO:0009805 GO:0009963 GO:0019344 GO:0042398 GO:0046686	GO:0008171 GO:0042409	GO:0005634 GO:0005829	cellular modified amino acid biosynthetic process; "coumarin biosynthetic process"; "cysteine biosynthetic process"; "phenylpropanoid metabolic process"; "polyamine catabolic process"; "positive regulation of flavonoid biosynthetic process"; "response to cadmium ion"; "response to wounding"	O-methyltransferase activity; "caffeoyl-CoA O-methyltransferase activity"	cytosol; "nucleus"	AT4G34050.1|Symbols:CCoAOMT1|S-adenosyl-L-methionine-dependent methyltransferases superfamily protein|chr4:16310844-16311973 FORWARD LENGTH=259	0	0	-3.25074	0	0	-2.15692
Glyma02g11530	Glyma.02g103500	2.1.1.104	GO:0006598 GO:0009611 GO:0009698 GO:0009805 GO:0009963 GO:0019344 GO:0042398 GO:0046686	GO:0008171 GO:0042409	GO:0005634 GO:0005829	cellular modified amino acid biosynthetic process; "coumarin biosynthetic process"; "cysteine biosynthetic process"; "phenylpropanoid metabolic process"; "polyamine catabolic process"; "positive regulation of flavonoid biosynthetic process"; "response to cadmium ion"; "response to wounding"	O-methyltransferase activity; "caffeoyl-CoA O-methyltransferase activity"	cytosol; "nucleus"	AT4G34050.1|Symbols:CCoAOMT1|S-adenosyl-L-methionine-dependent methyltransferases superfamily protein|chr4:16310844-16311973 FORWARD LENGTH=259	0	-15.834	-18.0906	0	-13.9146	-14.7496
Glyma07g33780	Glyma.07g214700	2.1.1.104	GO:0006598 GO:0009611 GO:0009698 GO:0009805 GO:0009963 GO:0019344 GO:0042398 GO:0046686	GO:0008171 GO:0042409	GO:0005634 GO:0005829	cellular modified amino acid biosynthetic process; "coumarin biosynthetic process"; "cysteine biosynthetic process"; "phenylpropanoid metabolic process"; "polyamine catabolic process"; "positive regulation of flavonoid biosynthetic process"; "response to cadmium ion"; "response to wounding"	O-methyltransferase activity; "caffeoyl-CoA O-methyltransferase activity"	cytosol; "nucleus"	AT4G34050.1|Symbols:CCoAOMT1|S-adenosyl-L-methionine-dependent methyltransferases superfamily protein|chr4:16310844-16311973 FORWARD LENGTH=259	0	-6.52192	-6.80345	0	-9.07735	-3.4785
Glyma08g30150	Glyma.08g261200	2.1.1.10	GO:0009086	GO:0008898	GO:0005737	methionine biosynthetic process	homocysteine S-methyltransferase activity	cytoplasm	AT3G25900.1|Symbols:HMT-1, ATHMT-1|Homocysteine S-methyltransferase family protein|chr3:9480964-9482684 FORWARD LENGTH=326	0	11.1445	7.85026	0	30.5874	24.274
Glyma20g28720	Glyma.20g148900	2.1.1.10	NA	GO:0008898	GO:0005737 GO:0005886	NA	homocysteine S-methyltransferase activity	cytoplasm; "plasma membrane"	AT3G22740.1|Symbols:HMT3|homocysteine S-methyltransferase 3|chr3:8033200-8035710 REVERSE LENGTH=347	0	-2.59152	0	0	0	0
Glyma18g14620	Glyma.18g116300	1.5.3.17 1.5.3.-	GO:0006598 GO:0009409 GO:0009414 GO:0009737 GO:0055114	GO:0008131 GO:0046592	NA	oxidation-reduction process; "polyamine catabolic process"; "response to abscisic acid stimulus"; "response to cold"; "response to water deprivation"	polyamine oxidase activity; "primary amine oxidase activity"	NA	AT2G43020.1|Symbols:ATPAO2, PAO2|polyamine oxidase 2|chr2:17891945-17894440 FORWARD LENGTH=490	0	-3.14057	-7.18766	0	0	-6.44037
Glyma08g41570	Glyma.08g303800	1.5.3.17 1.5.3.-	GO:0006598 GO:0009409 GO:0009414 GO:0009737 GO:0055114	GO:0008131 GO:0046592	NA	oxidation-reduction process; "polyamine catabolic process"; "response to abscisic acid stimulus"; "response to cold"; "response to water deprivation"	polyamine oxidase activity; "primary amine oxidase activity"	NA	AT2G43020.1|Symbols:ATPAO2, PAO2|polyamine oxidase 2|chr2:17891945-17894440 FORWARD LENGTH=490	0	0	-2.85995	0	0	0
Glyma11g33090	Glyma.13g153100	1.5.3.17 1.5.3.-	GO:0006598 GO:0009611 GO:0009698 GO:0009805 GO:0042398 GO:0055114	GO:0008131 GO:0046592	GO:0005634 GO:0005777	cellular modified amino acid biosynthetic process; "coumarin biosynthetic process"; "oxidation-reduction process"; "phenylpropanoid metabolic process"; "polyamine catabolic process"; "response to wounding"	polyamine oxidase activity; "primary amine oxidase activity"	nucleus; "peroxisome"	AT1G65840.1|Symbols:ATPAO4, PAO4|polyamine oxidase 4|chr1:24490173-24492728 FORWARD LENGTH=497	0	-2.19423	0	0	-2.31361	0
Glyma18g05140	Glyma.18g045100	1.5.3.17 1.5.3.-	GO:0006598 GO:0009611 GO:0009698 GO:0009805 GO:0042398 GO:0055114	GO:0008131 GO:0046592	GO:0005634 GO:0005777	cellular modified amino acid biosynthetic process; "coumarin biosynthetic process"; "oxidation-reduction process"; "phenylpropanoid metabolic process"; "polyamine catabolic process"; "response to wounding"	polyamine oxidase activity; "primary amine oxidase activity"	nucleus; "peroxisome"	AT1G65840.1|Symbols:ATPAO4, PAO4|polyamine oxidase 4|chr1:24490173-24492728 FORWARD LENGTH=497	0	-6.67183	-3.3171	0	-3.87149	0
Glyma15g43220	Glyma.15g276500	1.5.3.14 1.5.3.16 1.5.3.-	GO:0006598 GO:0055114	GO:0046592 GO:0050660	GO:0005739	oxidation-reduction process; "polyamine catabolic process"	flavin adenine dinucleotide binding; "polyamine oxidase activity"	mitochondrion	AT5G13700.1|Symbols:ATPAO1, APAO, PAO1|polyamine oxidase 1|chr5:4420222-4422974 REVERSE LENGTH=472	0	0	8.51712	0	0	8.84007
Glyma10g11700	Glyma.10g090700	1.5.3.14 1.5.3.16 1.5.3.-	GO:0006598 GO:0055114	GO:0046592 GO:0050660	GO:0005739	oxidation-reduction process; "polyamine catabolic process"	flavin adenine dinucleotide binding; "polyamine oxidase activity"	mitochondrion	AT5G13700.1|Symbols:ATPAO1, APAO, PAO1|polyamine oxidase 1|chr5:4420222-4422974 REVERSE LENGTH=472	0	0	7.41271	0	0	6.15906
Glyma16g04560	Glyma.16g041200	1.4.1.3	GO:0006520 GO:0006807 GO:0009646 GO:0009651 GO:0046686 GO:0055114	GO:0000166 GO:0004353 GO:0005507 GO:0005524 GO:0008270 GO:0016491 GO:0016639 GO:0050897	GO:0005739	cellular amino acid metabolic process; "nitrogen compound metabolic process"; "oxidation-reduction process"; "response to absence of light"; "response to cadmium ion"; "response to salt stress"	ATP binding; "cobalt ion binding"; "copper ion binding"; "glutamate dehydrogenase [NAD(P)+] activity"; "nucleotide binding"; "oxidoreductase activity"; "oxidoreductase activity, acting on the CH-NH2 group of donors, NAD or NADP as acceptor"; "zinc ion binding"	mitochondrion	AT5G18170.1|Symbols:GDH1|glutamate dehydrogenase 1|chr5:6006172-6008248 FORWARD LENGTH=411	0	4.41238	0	0	5.03399	0
Glyma16g26940	Glyma.16g153400	1.4.1.3	GO:0006520 GO:0006807 GO:0009646 GO:0009651 GO:0046686 GO:0055114	GO:0000166 GO:0004353 GO:0005507 GO:0005524 GO:0008270 GO:0016491 GO:0016639 GO:0050897	GO:0005739	cellular amino acid metabolic process; "nitrogen compound metabolic process"; "oxidation-reduction process"; "response to absence of light"; "response to cadmium ion"; "response to salt stress"	ATP binding; "cobalt ion binding"; "copper ion binding"; "glutamate dehydrogenase [NAD(P)+] activity"; "nucleotide binding"; "oxidoreductase activity"; "oxidoreductase activity, acting on the CH-NH2 group of donors, NAD or NADP as acceptor"; "zinc ion binding"	mitochondrion	AT5G18170.1|Symbols:GDH1|glutamate dehydrogenase 1|chr5:6006172-6008248 FORWARD LENGTH=411	0	0	0	-3.32024	0	0
Glyma19g28770	Glyma.19g111000	1.4.1.3	GO:0006520 GO:0006807 GO:0009646 GO:0009651 GO:0046686 GO:0055114	GO:0000166 GO:0004353 GO:0005507 GO:0005524 GO:0008270 GO:0016491 GO:0016639 GO:0050897	GO:0005739	cellular amino acid metabolic process; "nitrogen compound metabolic process"; "oxidation-reduction process"; "response to absence of light"; "response to cadmium ion"; "response to salt stress"	ATP binding; "cobalt ion binding"; "copper ion binding"; "glutamate dehydrogenase [NAD(P)+] activity"; "nucleotide binding"; "oxidoreductase activity"; "oxidoreductase activity, acting on the CH-NH2 group of donors, NAD or NADP as acceptor"; "zinc ion binding"	mitochondrion	AT5G18170.1|Symbols:GDH1|glutamate dehydrogenase 1|chr5:6006172-6008248 FORWARD LENGTH=411	0	2.10317	-6.36205	0	2.85151	-6.21036
Glyma01g41310	Glyma.01g204600	1.4.1.3	GO:0006520 GO:0006598 GO:0006944 GO:0009651 GO:0009698 GO:0042398 GO:0046482 GO:0046686 GO:0048193 GO:0055114	GO:0000166 GO:0004352 GO:0004353 GO:0005507 GO:0005524 GO:0008270 GO:0016491 GO:0016639 GO:0050897	GO:0005737 GO:0005739 GO:0005774	Golgi vesicle transport; "cellular amino acid metabolic process"; "cellular membrane fusion"; "cellular modified amino acid biosynthetic process"; "oxidation-reduction process"; "para-aminobenzoic acid metabolic process"; "phenylpropanoid metabolic process"; "polyamine catabolic process"; "response to cadmium ion"; "response to salt stress"	ATP binding; "cobalt ion binding"; "copper ion binding"; "glutamate dehydrogenase (NAD+) activity"; "glutamate dehydrogenase [NAD(P)+] activity"; "nucleotide binding"; "oxidoreductase activity"; "oxidoreductase activity, acting on the CH-NH2 group of donors, NAD or NADP as acceptor"; "zinc ion binding"	cytoplasm; "mitochondrion"; "vacuolar membrane"	AT5G07440.2|Symbols:GDH2|glutamate dehydrogenase 2|chr5:2356153-2358012 FORWARD LENGTH=411	0	2.08806	0	0	0	0
Glyma05g01300	Glyma.05g029200	1.2.1.88	GO:0006560 GO:0008152 GO:0009651 GO:0010133 GO:0055114 GO:0072593	GO:0003842 GO:0004028 GO:0008270 GO:0016491 GO:0050897	GO:0005739 GO:0009507	metabolic process; "oxidation-reduction process"; "proline catabolic process to glutamate"; "proline metabolic process"; "reactive oxygen species metabolic process"; "response to salt stress"	1-pyrroline-5-carboxylate dehydrogenase activity; "3-chloroallyl aldehyde dehydrogenase activity"; "cobalt ion binding"; "oxidoreductase activity"; "zinc ion binding"	chloroplast; "mitochondrion"	AT5G62530.1|Symbols:ALDH12A1, ATP5CDH, P5CDH|aldehyde dehydrogenase 12A1|chr5:25099768-25103159 REVERSE LENGTH=556	0	0	-12.7889	0	0	-6.62438
Glyma05g01770	Glyma.05g033500	1.2.1.8	GO:0008152 GO:0009414 GO:0009651 GO:0055114	GO:0004028 GO:0016491	GO:0005618 GO:0005829 GO:0009507 GO:0009516	metabolic process; "oxidation-reduction process"; "response to salt stress"; "response to water deprivation"	3-chloroallyl aldehyde dehydrogenase activity; "oxidoreductase activity"	cell wall; "chloroplast"; "cytosol"; "leucoplast"	AT1G74920.1|Symbols:ALDH10A8|aldehyde dehydrogenase 10A8|chr1:28139175-28142573 REVERSE LENGTH=501	0	0	0	0	-2.25566	-2.46014
Glyma05g35350	Glyma.05g231800	1.2.1.68	GO:0008152 GO:0009627 GO:0009699 GO:0010167 GO:0015706 GO:0034976 GO:0055114	GO:0004028 GO:0004029 GO:0016491 GO:0050269	GO:0005737	metabolic process; "nitrate transport"; "oxidation-reduction process"; "phenylpropanoid biosynthetic process"; "response to endoplasmic reticulum stress"; "response to nitrate"; "systemic acquired resistance"	3-chloroallyl aldehyde dehydrogenase activity; "aldehyde dehydrogenase (NAD) activity"; "coniferyl-aldehyde dehydrogenase activity"; "oxidoreductase activity"	cytoplasm	AT3G24503.1|Symbols:ALDH2C4, ALDH1A, REF1|aldehyde dehydrogenase 2C4|chr3:8919732-8923029 REVERSE LENGTH=501	0	-2.90697	-6.90706	0	-2.25457	-10.6956
Glyma09g32170	Glyma.09g189300	1.2.1.68	GO:0008152 GO:0009627 GO:0009699 GO:0010167 GO:0015706 GO:0034976 GO:0055114	GO:0004028 GO:0004029 GO:0016491 GO:0050269	GO:0005737	metabolic process; "nitrate transport"; "oxidation-reduction process"; "phenylpropanoid biosynthetic process"; "response to endoplasmic reticulum stress"; "response to nitrate"; "systemic acquired resistance"	3-chloroallyl aldehyde dehydrogenase activity; "aldehyde dehydrogenase (NAD) activity"; "coniferyl-aldehyde dehydrogenase activity"; "oxidoreductase activity"	cytoplasm	AT3G24503.1|Symbols:ALDH2C4, ALDH1A, REF1|aldehyde dehydrogenase 2C4|chr3:8919732-8923029 REVERSE LENGTH=501	0	0	0	0	-2.99756	0
Glyma08g04370	Glyma.08g039200	1.2.1.68	GO:0008152 GO:0009627 GO:0009699 GO:0010167 GO:0015706 GO:0034976 GO:0055114	GO:0004028 GO:0004029 GO:0016491 GO:0050269	GO:0005737	metabolic process; "nitrate transport"; "oxidation-reduction process"; "phenylpropanoid biosynthetic process"; "response to endoplasmic reticulum stress"; "response to nitrate"; "systemic acquired resistance"	3-chloroallyl aldehyde dehydrogenase activity; "aldehyde dehydrogenase (NAD) activity"; "coniferyl-aldehyde dehydrogenase activity"; "oxidoreductase activity"	cytoplasm	AT3G24503.1|Symbols:ALDH2C4, ALDH1A, REF1|aldehyde dehydrogenase 2C4|chr3:8919732-8923029 REVERSE LENGTH=501	0	-19.0519	-12.7241	0	-16.6055	-8.04046
Glyma05g35340	Glyma.05g231900	1.2.1.68	GO:0008152 GO:0009627 GO:0009699 GO:0010167 GO:0015706 GO:0034976 GO:0055114	GO:0004028 GO:0004029 GO:0016491 GO:0050269	GO:0005737	metabolic process; "nitrate transport"; "oxidation-reduction process"; "phenylpropanoid biosynthetic process"; "response to endoplasmic reticulum stress"; "response to nitrate"; "systemic acquired resistance"	3-chloroallyl aldehyde dehydrogenase activity; "aldehyde dehydrogenase (NAD) activity"; "coniferyl-aldehyde dehydrogenase activity"; "oxidoreductase activity"	cytoplasm	AT3G24503.1|Symbols:ALDH2C4, ALDH1A, REF1|aldehyde dehydrogenase 2C4|chr3:8919732-8923029 REVERSE LENGTH=501	0	-2.21816	-2.05917	0	-4.44082	0
Glyma08g04380	Glyma.08g039300	1.2.1.68	GO:0008152 GO:0009627 GO:0009699 GO:0010167 GO:0015706 GO:0034976 GO:0055114	GO:0004028 GO:0004029 GO:0016491 GO:0050269	GO:0005737	metabolic process; "nitrate transport"; "oxidation-reduction process"; "phenylpropanoid biosynthetic process"; "response to endoplasmic reticulum stress"; "response to nitrate"; "systemic acquired resistance"	3-chloroallyl aldehyde dehydrogenase activity; "aldehyde dehydrogenase (NAD) activity"; "coniferyl-aldehyde dehydrogenase activity"; "oxidoreductase activity"	cytoplasm	AT3G24503.1|Symbols:ALDH2C4, ALDH1A, REF1|aldehyde dehydrogenase 2C4|chr3:8919732-8923029 REVERSE LENGTH=501	0	-7.44285	-2.02895	0	-10.8299	0
Glyma09g32160	Glyma.09g189200	1.2.1.68	GO:0008152 GO:0009627 GO:0009699 GO:0010167 GO:0015706 GO:0034976 GO:0055114	GO:0004028 GO:0004029 GO:0016491 GO:0050269	GO:0005737	metabolic process; "nitrate transport"; "oxidation-reduction process"; "phenylpropanoid biosynthetic process"; "response to endoplasmic reticulum stress"; "response to nitrate"; "systemic acquired resistance"	3-chloroallyl aldehyde dehydrogenase activity; "aldehyde dehydrogenase (NAD) activity"; "coniferyl-aldehyde dehydrogenase activity"; "oxidoreductase activity"	cytoplasm	AT3G24503.1|Symbols:ALDH2C4, ALDH1A, REF1|aldehyde dehydrogenase 2C4|chr3:8919732-8923029 REVERSE LENGTH=501	0	0	-2.42826	0	-2.8353	0
Glyma08g23310	Glyma.08g218100	1.2.1.44	GO:0006623 GO:0007623 GO:0009409 GO:0009809	GO:0000166 GO:0003824 GO:0016621 GO:0050662	GO:0005737 GO:0005829	circadian rhythm; "lignin biosynthetic process"; "protein targeting to vacuole"; "response to cold"	catalytic activity; "cinnamoyl-CoA reductase activity"; "coenzyme binding"; "nucleotide binding"	cytoplasm; "cytosol"	AT1G15950.1|Symbols:CCR1, IRX4, ATCCR1|cinnamoyl coa reductase 1|chr1:5478855-5481915 FORWARD LENGTH=344	0	-4.71085	0	0	-4.44082	-4.83028
Glyma13g44700	Glyma.13g369800	1.2.1.44	GO:0007623 GO:0009409 GO:0009809 GO:0010200 GO:0042754 GO:0050832	GO:0000166 GO:0003824 GO:0016621 GO:0050662	GO:0005575	circadian rhythm; "defense response to fungus"; "lignin biosynthetic process"; "negative regulation of circadian rhythm"; "response to chitin"; "response to cold"	catalytic activity; "cinnamoyl-CoA reductase activity"; "coenzyme binding"; "nucleotide binding"	cellular component	AT1G80820.1|Symbols:CCR2, ATCCR2|cinnamoyl coa reductase|chr1:30370646-30372460 FORWARD LENGTH=332	0	-13.0015	-4.28257	0	-8.20246	-5.29951
Glyma15g00600	Glyma.15g003600	1.2.1.44	GO:0006623 GO:0007623 GO:0009409 GO:0009809	GO:0000166 GO:0003824 GO:0016621 GO:0050662	GO:0005737 GO:0005829	circadian rhythm; "lignin biosynthetic process"; "protein targeting to vacuole"; "response to cold"	catalytic activity; "cinnamoyl-CoA reductase activity"; "coenzyme binding"; "nucleotide binding"	cytoplasm; "cytosol"	AT1G15950.1|Symbols:CCR1, IRX4, ATCCR1|cinnamoyl coa reductase 1|chr1:5478855-5481915 FORWARD LENGTH=344	0	-5.44658	-2.62252	0	-9.26229	0
Glyma07g29630	Glyma.07g179700	1.2.1.38	GO:0006520 GO:0006526 GO:0008652 GO:0046686 GO:0048481 GO:0055114	GO:0000166 GO:0003942 GO:0005507 GO:0016620 GO:0046983 GO:0051287	GO:0005730 GO:0005737 GO:0009507 GO:0009570 GO:0016020	arginine biosynthetic process; "cellular amino acid biosynthetic process"; "cellular amino acid metabolic process"; "ovule development"; "oxidation-reduction process"; "response to cadmium ion"	N-acetyl-gamma-glutamyl-phosphate reductase activity; "NAD binding"; "copper ion binding"; "nucleotide binding"; "oxidoreductase activity, acting on the aldehyde or oxo group of donors, NAD or NADP as acceptor"; "protein dimerization activity"	chloroplast; "chloroplast stroma"; "cytoplasm"; "membrane"; "nucleolus"	AT2G19940.2|Symbols:|oxidoreductases, acting on the aldehyde or oxo group of donors, NAD or NADP as acceptor;copper ion binding|chr2:8613168-8615649 FORWARD LENGTH=401	0	0	-9.2274	0	0	0
Glyma09g08150	Glyma.09g070300	1.2.1.31 1.2.1.8 1.2.1.3	GO:0000303 GO:0008152 GO:0009269 GO:0009651 GO:0009733 GO:0009737 GO:0009743 GO:0009873 GO:0015996 GO:0055114	GO:0004028 GO:0016491	GO:0005737 GO:0005829	chlorophyll catabolic process; "ethylene mediated signaling pathway"; "metabolic process"; "oxidation-reduction process"; "response to abscisic acid stimulus"; "response to auxin stimulus"; "response to carbohydrate stimulus"; "response to desiccation"; "response to salt stress"; "response to superoxide"	3-chloroallyl aldehyde dehydrogenase activity; "oxidoreductase activity"	cytoplasm; "cytosol"	AT1G54100.2|Symbols:ALDH7B4|aldehyde dehydrogenase 7B4|chr1:20195435-20198853 REVERSE LENGTH=508	0	-2.05564	0	0	-2.06669	0
Glyma17g09860	Glyma.17g091000	1.2.1.3	GO:0008152 GO:0046686 GO:0055114	GO:0004028 GO:0004029 GO:0005524 GO:0016491	GO:0005739 GO:0009507	metabolic process; "oxidation-reduction process"; "response to cadmium ion"	3-chloroallyl aldehyde dehydrogenase activity; "ATP binding"; "aldehyde dehydrogenase (NAD) activity"; "oxidoreductase activity"	chloroplast; "mitochondrion"	AT3G48000.1|Symbols:ALDH2B4, ALDH2, ALDH2A|aldehyde dehydrogenase 2B4|chr3:17717082-17719843 REVERSE LENGTH=538	0	-2.58859	-35.9384	0	0	0
Glyma04g42740	Glyma.04g248500	1.2.1.3	GO:0006081 GO:0008152 GO:0009269 GO:0009651 GO:0009737 GO:0055114	GO:0004028 GO:0004029	GO:0005737 GO:0005773 GO:0005783 GO:0005794 GO:0009506 GO:0009536 GO:0016020	cellular aldehyde metabolic process; "metabolic process"; "oxidation-reduction process"; "response to abscisic acid stimulus"; "response to desiccation"; "response to salt stress"	3-chloroallyl aldehyde dehydrogenase activity; "aldehyde dehydrogenase (NAD) activity"	Golgi apparatus; "cytoplasm"; "endoplasmic reticulum"; "membrane"; "plasmodesma"; "plastid"; "vacuole"	AT1G44170.2|Symbols:ALDH3H1, ALDH4|aldehyde dehydrogenase 3H1|chr1:16796564-16800031 REVERSE LENGTH=484	0	-3.78296	-8.18672	0	-3.6893	-5.21363
Glyma06g12010	Glyma.06g114300	1.2.1.3	GO:0006081 GO:0008152 GO:0009269 GO:0009651 GO:0009737 GO:0055114	GO:0004028 GO:0004029	GO:0005737 GO:0005773 GO:0005783 GO:0005794 GO:0009506 GO:0009536 GO:0016020	cellular aldehyde metabolic process; "metabolic process"; "oxidation-reduction process"; "response to abscisic acid stimulus"; "response to desiccation"; "response to salt stress"	3-chloroallyl aldehyde dehydrogenase activity; "aldehyde dehydrogenase (NAD) activity"	Golgi apparatus; "cytoplasm"; "endoplasmic reticulum"; "membrane"; "plasmodesma"; "plastid"; "vacuole"	AT1G44170.2|Symbols:ALDH3H1, ALDH4|aldehyde dehydrogenase 3H1|chr1:16796564-16800031 REVERSE LENGTH=484	0	8.00584	0	2.8606	9.73114	0
Glyma13g23950	Glyma.13g170600	1.2.1.3	GO:0008152 GO:0046686 GO:0055114	GO:0004028 GO:0004029 GO:0005524 GO:0016491	GO:0005739 GO:0009507	metabolic process; "oxidation-reduction process"; "response to cadmium ion"	3-chloroallyl aldehyde dehydrogenase activity; "ATP binding"; "aldehyde dehydrogenase (NAD) activity"; "oxidoreductase activity"	chloroplast; "mitochondrion"	AT3G48000.1|Symbols:ALDH2B4, ALDH2, ALDH2A|aldehyde dehydrogenase 2B4|chr3:17717082-17719843 REVERSE LENGTH=538	0	-3.13136	0	0	0	0
Glyma14g24140	Glyma.14g152100	1.2.1.3	GO:0006081 GO:0008152 GO:0009269 GO:0009651 GO:0009737 GO:0055114	GO:0004028 GO:0004029	GO:0005737 GO:0005773 GO:0005783 GO:0005794 GO:0009506 GO:0009536 GO:0016020	cellular aldehyde metabolic process; "metabolic process"; "oxidation-reduction process"; "response to abscisic acid stimulus"; "response to desiccation"; "response to salt stress"	3-chloroallyl aldehyde dehydrogenase activity; "aldehyde dehydrogenase (NAD) activity"	Golgi apparatus; "cytoplasm"; "endoplasmic reticulum"; "membrane"; "plasmodesma"; "plastid"; "vacuole"	AT1G44170.2|Symbols:ALDH3H1, ALDH4|aldehyde dehydrogenase 3H1|chr1:16796564-16800031 REVERSE LENGTH=484	0	-2.1413	0	0	0	0
Glyma08g39770	Glyma.08g288000	1.2.1.3	GO:0008152 GO:0046686 GO:0055114	GO:0004028 GO:0004029 GO:0005524 GO:0016491	GO:0005739 GO:0009507	metabolic process; "oxidation-reduction process"; "response to cadmium ion"	3-chloroallyl aldehyde dehydrogenase activity; "ATP binding"; "aldehyde dehydrogenase (NAD) activity"; "oxidoreductase activity"	chloroplast; "mitochondrion"	AT3G48000.1|Symbols:ALDH2B4, ALDH2, ALDH2A|aldehyde dehydrogenase 2B4|chr3:17717082-17719843 REVERSE LENGTH=538	0	-2.25399	0	0	-4.56333	0
Glyma18g18910	Glyma.18g137300	1.2.1.3	GO:0008152 GO:0046686 GO:0055114	GO:0004028 GO:0004029 GO:0005524 GO:0016491	GO:0005739 GO:0009507	metabolic process; "oxidation-reduction process"; "response to cadmium ion"	3-chloroallyl aldehyde dehydrogenase activity; "ATP binding"; "aldehyde dehydrogenase (NAD) activity"; "oxidoreductase activity"	chloroplast; "mitochondrion"	AT3G48000.1|Symbols:ALDH2B4, ALDH2, ALDH2A|aldehyde dehydrogenase 2B4|chr3:17717082-17719843 REVERSE LENGTH=538	0	-2.01954	0	0	-2.13065	0
Glyma01g03820	Glyma.01g031500	1.2.1.3	GO:0008152 GO:0010228 GO:0016926 GO:0050665 GO:0055114	GO:0004028 GO:0004029 GO:0016491	GO:0009507	hydrogen peroxide biosynthetic process; "metabolic process"; "oxidation-reduction process"; "protein desumoylation"; "vegetative to reproductive phase transition of meristem"	3-chloroallyl aldehyde dehydrogenase activity; "aldehyde dehydrogenase (NAD) activity"; "oxidoreductase activity"	chloroplast	AT1G23800.1|Symbols:ALDH2B7, ALDH2B|aldehyde dehydrogenase 2B7|chr1:8412238-8414804 REVERSE LENGTH=534	0	-15.1318	-11.0081	0	-25.7568	0
Glyma02g03870	Glyma.02g034000	1.2.1.3	GO:0008152 GO:0010228 GO:0016926 GO:0050665 GO:0055114	GO:0004028 GO:0004029 GO:0016491	GO:0009507	hydrogen peroxide biosynthetic process; "metabolic process"; "oxidation-reduction process"; "protein desumoylation"; "vegetative to reproductive phase transition of meristem"	3-chloroallyl aldehyde dehydrogenase activity; "aldehyde dehydrogenase (NAD) activity"; "oxidoreductase activity"	chloroplast	AT1G23800.1|Symbols:ALDH2B7, ALDH2B|aldehyde dehydrogenase 2B7|chr1:8412238-8414804 REVERSE LENGTH=534	0	0	0	0	0	-2.97248
Glyma05g34420	Glyma.05g240700	1.2.1.11	GO:0006164 GO:0006520 GO:0008652 GO:0009086 GO:0009088 GO:0009089 GO:0009097 GO:0055114	GO:0000166 GO:0003942 GO:0004073 GO:0016620 GO:0046983 GO:0050661 GO:0051287	GO:0005737 GO:0005739 GO:0009507 GO:0009536 GO:0009570	cellular amino acid biosynthetic process; "cellular amino acid metabolic process"; "isoleucine biosynthetic process"; "lysine biosynthetic process via diaminopimelate"; "methionine biosynthetic process"; "oxidation-reduction process"; "purine nucleotide biosynthetic process"; "threonine biosynthetic process"	N-acetyl-gamma-glutamyl-phosphate reductase activity; "NADP binding"; "NAD binding"; "aspartate-semialdehyde dehydrogenase activity"; "nucleotide binding"; "oxidoreductase activity, acting on the aldehyde or oxo group of donors, NAD or NADP as acceptor"; "protein dimerization activity"	chloroplast; "chloroplast stroma"; "cytoplasm"; "mitochondrion"; "plastid"	AT1G14810.1|Symbols:|semialdehyde dehydrogenase family protein|chr1:5102684-5104633 REVERSE LENGTH=375	2.92125	10.4775	2.85873	3.52719	10.2762	5.62627
Glyma08g05250	Glyma.08g047800	1.2.1.11	GO:0006164 GO:0006520 GO:0008652 GO:0009086 GO:0009088 GO:0009089 GO:0009097 GO:0055114	GO:0000166 GO:0003942 GO:0004073 GO:0016620 GO:0046983 GO:0050661 GO:0051287	GO:0005737 GO:0005739 GO:0009507 GO:0009536 GO:0009570	cellular amino acid biosynthetic process; "cellular amino acid metabolic process"; "isoleucine biosynthetic process"; "lysine biosynthetic process via diaminopimelate"; "methionine biosynthetic process"; "oxidation-reduction process"; "purine nucleotide biosynthetic process"; "threonine biosynthetic process"	N-acetyl-gamma-glutamyl-phosphate reductase activity; "NADP binding"; "NAD binding"; "aspartate-semialdehyde dehydrogenase activity"; "nucleotide binding"; "oxidoreductase activity, acting on the aldehyde or oxo group of donors, NAD or NADP as acceptor"; "protein dimerization activity"	chloroplast; "chloroplast stroma"; "cytoplasm"; "mitochondrion"; "plastid"	AT1G14810.1|Symbols:|semialdehyde dehydrogenase family protein|chr1:5102684-5104633 REVERSE LENGTH=375	3.68665	8.3451	0	3.16834	8.03154	0
Glyma14g05360	Glyma.14g049200	1.14.17.4	GO:0000165 GO:0006612 GO:0009595 GO:0009620 GO:0009693 GO:0009697 GO:0009862 GO:0009867 GO:0010200 GO:0010310 GO:0010363 GO:0030003 GO:0031348 GO:0042742 GO:0043900 GO:0050832 GO:0055114 GO:0070838 GO:0071398	GO:0009815 GO:0016491 GO:0016706	GO:0005737	MAPK cascade; "cellular cation homeostasis"; "cellular response to fatty acid"; "defense response to bacterium"; "defense response to fungus"; "detection of biotic stimulus"; "divalent metal ion transport"; "ethylene biosynthetic process"; "jasmonic acid mediated signaling pathway"; "negative regulation of defense response"; "oxidation-reduction process"; "protein targeting to membrane"; "regulat…	1-aminocyclopropane-1-carboxylate oxidase activity; "oxidoreductase activity"; "oxidoreductase activity, acting on paired donors, with incorporation or reduction of molecular oxygen, 2-oxoglutarate as one donor, and incorporation of one atom each of oxygen into both donors"	cytoplasm	AT1G05010.1|Symbols:EFE, ACO4, EAT1|ethylene-forming enzyme|chr1:1431419-1432695 REVERSE LENGTH=323	2.4398	-2.39281	0	2.07274	0	0
Glyma02g43580	Glyma.02g268200	1.14.17.4	GO:0000165 GO:0006612 GO:0009595 GO:0009620 GO:0009693 GO:0009697 GO:0009862 GO:0009867 GO:0010200 GO:0010310 GO:0010363 GO:0030003 GO:0031348 GO:0042742 GO:0043900 GO:0050832 GO:0055114 GO:0070838 GO:0071398	GO:0009815 GO:0016491 GO:0016706	GO:0005737	MAPK cascade; "cellular cation homeostasis"; "cellular response to fatty acid"; "defense response to bacterium"; "defense response to fungus"; "detection of biotic stimulus"; "divalent metal ion transport"; "ethylene biosynthetic process"; "jasmonic acid mediated signaling pathway"; "negative regulation of defense response"; "oxidation-reduction process"; "protein targeting to membrane"; "regulat…	1-aminocyclopropane-1-carboxylate oxidase activity; "oxidoreductase activity"; "oxidoreductase activity, acting on paired donors, with incorporation or reduction of molecular oxygen, 2-oxoglutarate as one donor, and incorporation of one atom each of oxygen into both donors"	cytoplasm	AT1G05010.1|Symbols:EFE, ACO4, EAT1|ethylene-forming enzyme|chr1:1431419-1432695 REVERSE LENGTH=323	0	-7.01529	-15.5409	0	-5.97493	-8.6945
Glyma14g05390	Glyma.14g049500	1.14.17.4	GO:0000165 GO:0006612 GO:0009595 GO:0009620 GO:0009693 GO:0009697 GO:0009862 GO:0009867 GO:0010200 GO:0010310 GO:0010363 GO:0030003 GO:0031348 GO:0042742 GO:0043900 GO:0050832 GO:0055114 GO:0070838 GO:0071398	GO:0009815 GO:0016491 GO:0016706	GO:0005737	MAPK cascade; "cellular cation homeostasis"; "cellular response to fatty acid"; "defense response to bacterium"; "defense response to fungus"; "detection of biotic stimulus"; "divalent metal ion transport"; "ethylene biosynthetic process"; "jasmonic acid mediated signaling pathway"; "negative regulation of defense response"; "oxidation-reduction process"; "protein targeting to membrane"; "regulat…	1-aminocyclopropane-1-carboxylate oxidase activity; "oxidoreductase activity"; "oxidoreductase activity, acting on paired donors, with incorporation or reduction of molecular oxygen, 2-oxoglutarate as one donor, and incorporation of one atom each of oxygen into both donors"	cytoplasm	AT1G05010.1|Symbols:EFE, ACO4, EAT1|ethylene-forming enzyme|chr1:1431419-1432695 REVERSE LENGTH=323	0	0	-49.5366	0	0	-16.561
Glyma04g42460	Glyma.04g245900	1.14.17.4	GO:0006826 GO:0009693 GO:0010106 GO:0010167 GO:0015706 GO:0016132 GO:0055114	GO:0009815 GO:0016491 GO:0016706	GO:0005737	brassinosteroid biosynthetic process; "cellular response to iron ion starvation"; "ethylene biosynthetic process"; "iron ion transport"; "nitrate transport"; "oxidation-reduction process"; "response to nitrate"	1-aminocyclopropane-1-carboxylate oxidase activity; "oxidoreductase activity"; "oxidoreductase activity, acting on paired donors, with incorporation or reduction of molecular oxygen, 2-oxoglutarate as one donor, and incorporation of one atom each of oxygen into both donors"	cytoplasm	AT1G77330.1|Symbols:|2-oxoglutarate (2OG) and Fe(II)-dependent oxygenase superfamily protein|chr1:29063215-29064447 REVERSE LENGTH=307	2.82976	0	0	3.19003	3.30269	10.8689
Glyma06g12340	Glyma.06g117200	1.14.17.4	GO:0006826 GO:0009693 GO:0010106 GO:0010167 GO:0015706 GO:0016132 GO:0055114	GO:0009815 GO:0016491 GO:0016706	GO:0005737	brassinosteroid biosynthetic process; "cellular response to iron ion starvation"; "ethylene biosynthetic process"; "iron ion transport"; "nitrate transport"; "oxidation-reduction process"; "response to nitrate"	1-aminocyclopropane-1-carboxylate oxidase activity; "oxidoreductase activity"; "oxidoreductase activity, acting on paired donors, with incorporation or reduction of molecular oxygen, 2-oxoglutarate as one donor, and incorporation of one atom each of oxygen into both donors"	cytoplasm	AT1G77330.1|Symbols:|2-oxoglutarate (2OG) and Fe(II)-dependent oxygenase superfamily protein|chr1:29063215-29064447 REVERSE LENGTH=307	2.14389	0	-5.18029	0	-2.40327	0
Glyma05g36310	Glyma.05g222400	1.14.17.4	GO:0009693 GO:0010089 GO:0044036 GO:0055114 GO:0071281 GO:0071398 GO:0071732	GO:0009815 GO:0016491 GO:0016706	GO:0005737	cell wall macromolecule metabolic process; "cellular response to fatty acid"; "cellular response to iron ion"; "cellular response to nitric oxide"; "ethylene biosynthetic process"; "oxidation-reduction process"; "xylem development"	1-aminocyclopropane-1-carboxylate oxidase activity; "oxidoreductase activity"; "oxidoreductase activity, acting on paired donors, with incorporation or reduction of molecular oxygen, 2-oxoglutarate as one donor, and incorporation of one atom each of oxygen into both donors"	cytoplasm	AT2G19590.1|Symbols:ACO1, ATACO1|ACC oxidase 1|chr2:8476239-8477354 REVERSE LENGTH=310	39.8099	728.093	101.925	65.9791	883.845	447.511
Glyma07g15480	Glyma.07g129000	1.14.17.4	GO:0009693 GO:0010089 GO:0044036 GO:0055114 GO:0071281 GO:0071398 GO:0071732	GO:0009815 GO:0016491 GO:0016706	GO:0005737	cell wall macromolecule metabolic process; "cellular response to fatty acid"; "cellular response to iron ion"; "cellular response to nitric oxide"; "ethylene biosynthetic process"; "oxidation-reduction process"; "xylem development"	1-aminocyclopropane-1-carboxylate oxidase activity; "oxidoreductase activity"; "oxidoreductase activity, acting on paired donors, with incorporation or reduction of molecular oxygen, 2-oxoglutarate as one donor, and incorporation of one atom each of oxygen into both donors"	cytoplasm	AT2G19590.1|Symbols:ACO1, ATACO1|ACC oxidase 1|chr2:8476239-8477354 REVERSE LENGTH=310	0	33.2743	7.52358	9.02545	193.658	16.4242
Glyma08g03310	Glyma.08g029200	1.14.17.4	GO:0009693 GO:0010089 GO:0044036 GO:0055114 GO:0071281 GO:0071398 GO:0071732	GO:0009815 GO:0016491 GO:0016706	GO:0005737	cell wall macromolecule metabolic process; "cellular response to fatty acid"; "cellular response to iron ion"; "cellular response to nitric oxide"; "ethylene biosynthetic process"; "oxidation-reduction process"; "xylem development"	1-aminocyclopropane-1-carboxylate oxidase activity; "oxidoreductase activity"; "oxidoreductase activity, acting on paired donors, with incorporation or reduction of molecular oxygen, 2-oxoglutarate as one donor, and incorporation of one atom each of oxygen into both donors"	cytoplasm	AT2G19590.1|Symbols:ACO1, ATACO1|ACC oxidase 1|chr2:8476239-8477354 REVERSE LENGTH=310	0	98.0714	36.5488	0	81.066	94.922
Glyma09g01110	Glyma.09g008400	1.14.17.4	GO:0000165 GO:0006612 GO:0009595 GO:0009620 GO:0009693 GO:0009697 GO:0009862 GO:0009867 GO:0010200 GO:0010310 GO:0010363 GO:0030003 GO:0031348 GO:0042742 GO:0043900 GO:0050832 GO:0055114 GO:0070838 GO:0071398	GO:0009815 GO:0016491 GO:0016706	GO:0005737	MAPK cascade; "cellular cation homeostasis"; "cellular response to fatty acid"; "defense response to bacterium"; "defense response to fungus"; "detection of biotic stimulus"; "divalent metal ion transport"; "ethylene biosynthetic process"; "jasmonic acid mediated signaling pathway"; "negative regulation of defense response"; "oxidation-reduction process"; "protein targeting to membrane"; "regulat…	1-aminocyclopropane-1-carboxylate oxidase activity; "oxidoreductase activity"; "oxidoreductase activity, acting on paired donors, with incorporation or reduction of molecular oxygen, 2-oxoglutarate as one donor, and incorporation of one atom each of oxygen into both donors"	cytoplasm	AT1G05010.1|Symbols:EFE, ACO4, EAT1|ethylene-forming enzyme|chr1:1431419-1432695 REVERSE LENGTH=323	0	-3.30453	-2.89146	0	-2.61464	-2.64515
Glyma15g11930	Glyma.15g112700	1.14.17.4	GO:0000165 GO:0006612 GO:0009595 GO:0009620 GO:0009693 GO:0009697 GO:0009862 GO:0009867 GO:0010200 GO:0010310 GO:0010363 GO:0030003 GO:0031348 GO:0042742 GO:0043900 GO:0050832 GO:0055114 GO:0070838 GO:0071398	GO:0009815 GO:0016491 GO:0016706	GO:0005737	MAPK cascade; "cellular cation homeostasis"; "cellular response to fatty acid"; "defense response to bacterium"; "defense response to fungus"; "detection of biotic stimulus"; "divalent metal ion transport"; "ethylene biosynthetic process"; "jasmonic acid mediated signaling pathway"; "negative regulation of defense response"; "oxidation-reduction process"; "protein targeting to membrane"; "regulat…	1-aminocyclopropane-1-carboxylate oxidase activity; "oxidoreductase activity"; "oxidoreductase activity, acting on paired donors, with incorporation or reduction of molecular oxygen, 2-oxoglutarate as one donor, and incorporation of one atom each of oxygen into both donors"	cytoplasm	AT1G05010.1|Symbols:EFE, ACO4, EAT1|ethylene-forming enzyme|chr1:1431419-1432695 REVERSE LENGTH=323	0	-2.32276	-2.76675	-4.84648	-2.23749	-4.2464
Glyma03g27740	Glyma.03g122000	1.14.13.36	GO:0009611 GO:0009699 GO:0009805 GO:0009809 GO:0009813 GO:0009963 GO:0055114	GO:0004497 GO:0005515 GO:0042802 GO:0046409	GO:0005739 GO:0005783 GO:0005886 GO:0043231	coumarin biosynthetic process; "flavonoid biosynthetic process"; "lignin biosynthetic process"; "oxidation-reduction process"; "phenylpropanoid biosynthetic process"; "positive regulation of flavonoid biosynthetic process"; "response to wounding"	identical protein binding; "monooxygenase activity"; "p-coumarate 3-hydroxylase activity"; "protein binding"	endoplasmic reticulum; "intracellular membrane-bounded organelle"; "mitochondrion"; "plasma membrane"	AT2G40890.1|Symbols:CYP98A3|cytochrome P450, family 98, subfamily A, polypeptide 3|chr2:17058291-17060532 REVERSE LENGTH=508	0	-3.00589	0	0	-2.83719	0
Glyma20g24810	Glyma.20g114200	1.14.13.11	GO:0009416 GO:0009555 GO:0009611 GO:0009698 GO:0009699 GO:0009805 GO:0009808 GO:0009963 GO:0032502 GO:0040007 GO:0055114 GO:0080167	GO:0005515 GO:0016710 GO:0042802	GO:0005576 GO:0005774 GO:0005783 GO:0005794 GO:0005886 GO:0009505 GO:0009506 GO:0016020	coumarin biosynthetic process; "developmental process"; "growth"; "lignin metabolic process"; "oxidation-reduction process"; "phenylpropanoid biosynthetic process"; "phenylpropanoid metabolic process"; "pollen development"; "positive regulation of flavonoid biosynthetic process"; "response to karrikin"; "response to light stimulus"; "response to wounding"	identical protein binding; "protein binding"; "trans-cinnamate 4-monooxygenase activity"	Golgi apparatus; "endoplasmic reticulum"; "extracellular region"; "membrane"; "plant-type cell wall"; "plasma membrane"; "plasmodesma"; "vacuolar membrane"	AT2G30490.1|Symbols:ATC4H, C4H, CYP73A5, REF3|cinnamate-4-hydroxylase|chr2:12993861-12995683 REVERSE LENGTH=505	300.507	83.514	19.1201	314.645	112.141	29.8292
Glyma02g40290	Glyma.02g236500	1.14.13.11	GO:0009416 GO:0009555 GO:0009611 GO:0009698 GO:0009699 GO:0009805 GO:0009808 GO:0009963 GO:0032502 GO:0040007 GO:0055114 GO:0080167	GO:0005515 GO:0016710 GO:0042802	GO:0005576 GO:0005774 GO:0005783 GO:0005794 GO:0005886 GO:0009505 GO:0009506 GO:0016020	coumarin biosynthetic process; "developmental process"; "growth"; "lignin metabolic process"; "oxidation-reduction process"; "phenylpropanoid biosynthetic process"; "phenylpropanoid metabolic process"; "pollen development"; "positive regulation of flavonoid biosynthetic process"; "response to karrikin"; "response to light stimulus"; "response to wounding"	identical protein binding; "protein binding"; "trans-cinnamate 4-monooxygenase activity"	Golgi apparatus; "endoplasmic reticulum"; "extracellular region"; "membrane"; "plant-type cell wall"; "plasma membrane"; "plasmodesma"; "vacuolar membrane"	AT2G30490.1|Symbols:ATC4H, C4H, CYP73A5, REF3|cinnamate-4-hydroxylase|chr2:12993861-12995683 REVERSE LENGTH=505	0	-4.72402	-2.42249	0	-5.10471	0
Glyma14g38580	Glyma.14g205200	1.14.13.11	GO:0009416 GO:0009555 GO:0009611 GO:0009698 GO:0009699 GO:0009805 GO:0009808 GO:0009963 GO:0032502 GO:0040007 GO:0055114 GO:0080167	GO:0005515 GO:0016710 GO:0042802	GO:0005576 GO:0005774 GO:0005783 GO:0005794 GO:0005886 GO:0009505 GO:0009506 GO:0016020	coumarin biosynthetic process; "developmental process"; "growth"; "lignin metabolic process"; "oxidation-reduction process"; "phenylpropanoid biosynthetic process"; "phenylpropanoid metabolic process"; "pollen development"; "positive regulation of flavonoid biosynthetic process"; "response to karrikin"; "response to light stimulus"; "response to wounding"	identical protein binding; "protein binding"; "trans-cinnamate 4-monooxygenase activity"	Golgi apparatus; "endoplasmic reticulum"; "extracellular region"; "membrane"; "plant-type cell wall"; "plasma membrane"; "plasmodesma"; "vacuolar membrane"	AT2G30490.1|Symbols:ATC4H, C4H, CYP73A5, REF3|cinnamate-4-hydroxylase|chr2:12993861-12995683 REVERSE LENGTH=505	0	-9.08093	-7.85252	0	-7.52742	-6.14499
Glyma16g23030	Glyma.16g121700	1.14.11.2	GO:0018401 GO:0055114	GO:0005506 GO:0016491 GO:0016705 GO:0016706 GO:0031418	GO:0005739 GO:0005768 GO:0005794 GO:0005802	oxidation-reduction process; "peptidyl-proline hydroxylation to 4-hydroxy-L-proline"	L-ascorbic acid binding; "iron ion binding"; "oxidoreductase activity"; "oxidoreductase activity, acting on paired donors, with incorporation or reduction of molecular oxygen"; "oxidoreductase activity, acting on paired donors, with incorporation or reduction of molecular oxygen, 2-oxoglutarate as one donor, and incorporation of one atom each of oxygen into both donors"	Golgi apparatus; "endosome"; "mitochondrion"; "trans-Golgi network"	AT1G20270.1|Symbols:|2-oxoglutarate (2OG) and Fe(II)-dependent oxygenase superfamily protein|chr1:7021383-7022923 REVERSE LENGTH=287	0	149.734	88.5405	0	73.7475	47.0987
Glyma05g22270	Glyma.05g104400	1.14.11.2	GO:0018401 GO:0031348 GO:0055114	GO:0005506 GO:0016491 GO:0016705 GO:0016706 GO:0031418	GO:0005794	negative regulation of defense response; "oxidation-reduction process"; "peptidyl-proline hydroxylation to 4-hydroxy-L-proline"	L-ascorbic acid binding; "iron ion binding"; "oxidoreductase activity"; "oxidoreductase activity, acting on paired donors, with incorporation or reduction of molecular oxygen"; "oxidoreductase activity, acting on paired donors, with incorporation or reduction of molecular oxygen, 2-oxoglutarate as one donor, and incorporation of one atom each of oxygen into both donors"	Golgi apparatus	AT4G33910.1|Symbols:|2-oxoglutarate (2OG) and Fe(II)-dependent oxygenase superfamily protein|chr4:16256943-16258614 REVERSE LENGTH=288	0	0	0	0	-2.85148	0
Glyma06g02360	Glyma.06g021000	1.14.11.2	GO:0018401 GO:0055114	GO:0005506 GO:0016491 GO:0016705 GO:0016706 GO:0031418	GO:0005739 GO:0005768 GO:0005794 GO:0005802	oxidation-reduction process; "peptidyl-proline hydroxylation to 4-hydroxy-L-proline"	L-ascorbic acid binding; "iron ion binding"; "oxidoreductase activity"; "oxidoreductase activity, acting on paired donors, with incorporation or reduction of molecular oxygen"; "oxidoreductase activity, acting on paired donors, with incorporation or reduction of molecular oxygen, 2-oxoglutarate as one donor, and incorporation of one atom each of oxygen into both donors"	Golgi apparatus; "endosome"; "mitochondrion"; "trans-Golgi network"	AT1G20270.1|Symbols:|2-oxoglutarate (2OG) and Fe(II)-dependent oxygenase superfamily protein|chr1:7021383-7022923 REVERSE LENGTH=287	0	0	0	0	-2.76898	0
Glyma17g02430	Glyma.17g021200	1.14.11.2	GO:0000902 GO:0016049 GO:0018401 GO:0048193 GO:0055114	GO:0005506 GO:0016491 GO:0016705 GO:0016706 GO:0031418	GO:0005576 GO:0005634 GO:0005737 GO:0005783 GO:0005794	Golgi vesicle transport; "cell growth"; "cell morphogenesis"; "oxidation-reduction process"; "peptidyl-proline hydroxylation to 4-hydroxy-L-proline"	L-ascorbic acid binding; "iron ion binding"; "oxidoreductase activity"; "oxidoreductase activity, acting on paired donors, with incorporation or reduction of molecular oxygen"; "oxidoreductase activity, acting on paired donors, with incorporation or reduction of molecular oxygen, 2-oxoglutarate as one donor, and incorporation of one atom each of oxygen into both donors"	Golgi apparatus; "cytoplasm"; "endoplasmic reticulum"; "extracellular region"; "nucleus"	AT5G18900.1|Symbols:|2-oxoglutarate (2OG) and Fe(II)-dependent oxygenase superfamily protein|chr5:6304409-6306166 REVERSE LENGTH=298	0	-3.17781	-2.52539	0	0	0
Glyma17g17810	Glyma.17g163900	1.14.11.2	GO:0018401 GO:0031348 GO:0055114	GO:0005506 GO:0016491 GO:0016705 GO:0016706 GO:0031418	GO:0005794	negative regulation of defense response; "oxidation-reduction process"; "peptidyl-proline hydroxylation to 4-hydroxy-L-proline"	L-ascorbic acid binding; "iron ion binding"; "oxidoreductase activity"; "oxidoreductase activity, acting on paired donors, with incorporation or reduction of molecular oxygen"; "oxidoreductase activity, acting on paired donors, with incorporation or reduction of molecular oxygen, 2-oxoglutarate as one donor, and incorporation of one atom each of oxygen into both donors"	Golgi apparatus	AT4G33910.1|Symbols:|2-oxoglutarate (2OG) and Fe(II)-dependent oxygenase superfamily protein|chr4:16256943-16258614 REVERSE LENGTH=288	0	0	0	0	-2.03418	0
Glyma07g38330	Glyma.07g253200	1.14.11.2	GO:0000902 GO:0016049 GO:0018401 GO:0048193 GO:0055114	GO:0005506 GO:0016491 GO:0016705 GO:0016706 GO:0031418	GO:0005576 GO:0005634 GO:0005737 GO:0005783 GO:0005794	Golgi vesicle transport; "cell growth"; "cell morphogenesis"; "oxidation-reduction process"; "peptidyl-proline hydroxylation to 4-hydroxy-L-proline"	L-ascorbic acid binding; "iron ion binding"; "oxidoreductase activity"; "oxidoreductase activity, acting on paired donors, with incorporation or reduction of molecular oxygen"; "oxidoreductase activity, acting on paired donors, with incorporation or reduction of molecular oxygen, 2-oxoglutarate as one donor, and incorporation of one atom each of oxygen into both donors"	Golgi apparatus; "cytoplasm"; "endoplasmic reticulum"; "extracellular region"; "nucleus"	AT5G18900.1|Symbols:|2-oxoglutarate (2OG) and Fe(II)-dependent oxygenase superfamily protein|chr5:6304409-6306166 REVERSE LENGTH=298	0	-2.80541	0	0	0	0
Glyma11g08560	Glyma.11g080700	1.14.11.2	GO:0018401 GO:0055114	GO:0005506 GO:0016491 GO:0016705 GO:0016706 GO:0031418	NA	oxidation-reduction process; "peptidyl-proline hydroxylation to 4-hydroxy-L-proline"	L-ascorbic acid binding; "iron ion binding"; "oxidoreductase activity"; "oxidoreductase activity, acting on paired donors, with incorporation or reduction of molecular oxygen"; "oxidoreductase activity, acting on paired donors, with incorporation or reduction of molecular oxygen, 2-oxoglutarate as one donor, and incorporation of one atom each of oxygen into both donors"	NA	AT5G66060.1|Symbols:|2-oxoglutarate (2OG) and Fe(II)-dependent oxygenase superfamily protein|chr5:26419481-26421118 FORWARD LENGTH=289	0	-2.35656	0	0	-2.54259	-2.59915
Glyma15g10670	Glyma.15g099900	1.14.11.2	GO:0000902 GO:0016049 GO:0018401 GO:0048193 GO:0055114	GO:0005506 GO:0016491 GO:0016705 GO:0016706 GO:0031418	GO:0005576 GO:0005634 GO:0005737 GO:0005783 GO:0005794	Golgi vesicle transport; "cell growth"; "cell morphogenesis"; "oxidation-reduction process"; "peptidyl-proline hydroxylation to 4-hydroxy-L-proline"	L-ascorbic acid binding; "iron ion binding"; "oxidoreductase activity"; "oxidoreductase activity, acting on paired donors, with incorporation or reduction of molecular oxygen"; "oxidoreductase activity, acting on paired donors, with incorporation or reduction of molecular oxygen, 2-oxoglutarate as one donor, and incorporation of one atom each of oxygen into both donors"	Golgi apparatus; "cytoplasm"; "endoplasmic reticulum"; "extracellular region"; "nucleus"	AT5G18900.1|Symbols:|2-oxoglutarate (2OG) and Fe(II)-dependent oxygenase superfamily protein|chr5:6304409-6306166 REVERSE LENGTH=298	0	0	0	0	-2.52517	0
Glyma19g02110	Glyma.19g018100	1.14.11.2	GO:0009627 GO:0018401 GO:0034976 GO:0055114	GO:0005506 GO:0016491 GO:0016705 GO:0016706 GO:0031418	GO:0005576 GO:0005768 GO:0005774 GO:0005794 GO:0005802	oxidation-reduction process; "peptidyl-proline hydroxylation to 4-hydroxy-L-proline"; "response to endoplasmic reticulum stress"; "systemic acquired resistance"	L-ascorbic acid binding; "iron ion binding"; "oxidoreductase activity"; "oxidoreductase activity, acting on paired donors, with incorporation or reduction of molecular oxygen"; "oxidoreductase activity, acting on paired donors, with incorporation or reduction of molecular oxygen, 2-oxoglutarate as one donor, and incorporation of one atom each of oxygen into both donors"	Golgi apparatus; "endosome"; "extracellular region"; "trans-Golgi network"; "vacuolar membrane"	AT3G28480.1|Symbols:|Oxoglutarate/iron-dependent oxygenase|chr3:10676266-10678262 REVERSE LENGTH=316	4.21854	12.6434	3.43794	6.36277	20.4606	5.81941
Glyma13g04940	Glyma.13g066500	1.14.11.2	GO:0009627 GO:0018401 GO:0034976 GO:0055114	GO:0005506 GO:0016491 GO:0016705 GO:0016706 GO:0031418	GO:0005576 GO:0005768 GO:0005774 GO:0005794 GO:0005802	oxidation-reduction process; "peptidyl-proline hydroxylation to 4-hydroxy-L-proline"; "response to endoplasmic reticulum stress"; "systemic acquired resistance"	L-ascorbic acid binding; "iron ion binding"; "oxidoreductase activity"; "oxidoreductase activity, acting on paired donors, with incorporation or reduction of molecular oxygen"; "oxidoreductase activity, acting on paired donors, with incorporation or reduction of molecular oxygen, 2-oxoglutarate as one donor, and incorporation of one atom each of oxygen into both donors"	Golgi apparatus; "endosome"; "extracellular region"; "trans-Golgi network"; "vacuolar membrane"	AT3G28480.1|Symbols:|Oxoglutarate/iron-dependent oxygenase|chr3:10676266-10678262 REVERSE LENGTH=316	13.3761	21.3234	3.97109	16.978	21.6214	5.59388
Glyma03g31691	Glyma.03g160200	1.14.-.-	GO:0055114	GO:0005506 GO:0009055 GO:0016705 GO:0019825 GO:0020037	GO:0009507	oxidation-reduction process	electron carrier activity; "heme binding"; "iron ion binding"; "oxidoreductase activity, acting on paired donors, with incorporation or reduction of molecular oxygen"; "oxygen binding"	chloroplast	AT1G34540.1|Symbols:CYP94D1|cytochrome P450, family 94, subfamily D, polypeptide 1|chr1:12637054-12638550 FORWARD LENGTH=498	3.2525	6.71123	0	2.47106	8.29373	0
Glyma05g08270	Glyma.05g010200	1.14.-.-	GO:0009416 GO:0009733 GO:0009741 GO:0010268 GO:0016131 GO:0055114	GO:0005506 GO:0008395 GO:0009055 GO:0016705 GO:0019825 GO:0020037	NA	brassinosteroid homeostasis; "brassinosteroid metabolic process"; "oxidation-reduction process"; "response to auxin stimulus"; "response to brassinosteroid stimulus"; "response to light stimulus"	electron carrier activity; "heme binding"; "iron ion binding"; "oxidoreductase activity, acting on paired donors, with incorporation or reduction of molecular oxygen"; "oxygen binding"; "steroid hydroxylase activity"	NA	AT2G26710.1|Symbols:BAS1, CYP734A1, CYP72B1|Cytochrome P450 superfamily protein|chr2:11380700-11383413 FORWARD LENGTH=520	0	0	0	0	3.97034	0
Glyma17g12700	Glyma.17g118100	1.14.-.-	GO:0009416 GO:0009733 GO:0009741 GO:0010268 GO:0016131 GO:0055114	GO:0005506 GO:0008395 GO:0009055 GO:0016705 GO:0019825 GO:0020037	NA	brassinosteroid homeostasis; "brassinosteroid metabolic process"; "oxidation-reduction process"; "response to auxin stimulus"; "response to brassinosteroid stimulus"; "response to light stimulus"	electron carrier activity; "heme binding"; "iron ion binding"; "oxidoreductase activity, acting on paired donors, with incorporation or reduction of molecular oxygen"; "oxygen binding"; "steroid hydroxylase activity"	NA	AT2G26710.1|Symbols:BAS1, CYP734A1, CYP72B1|Cytochrome P450 superfamily protein|chr2:11380700-11383413 FORWARD LENGTH=520	0	3.11338	0	0	8.63203	0
Glyma03g31680	Glyma.03g160100	1.14.-.-	GO:0009611 GO:0009694 GO:0009753 GO:0055114	GO:0005506 GO:0009055 GO:0016705 GO:0019825 GO:0020037	GO:0009507	jasmonic acid metabolic process; "oxidation-reduction process"; "response to jasmonic acid stimulus"; "response to wounding"	electron carrier activity; "heme binding"; "iron ion binding"; "oxidoreductase activity, acting on paired donors, with incorporation or reduction of molecular oxygen"; "oxygen binding"	chloroplast	AT5G63450.1|Symbols:CYP94B1|cytochrome P450, family 94, subfamily B, polypeptide 1|chr5:25408987-25410519 REVERSE LENGTH=510	0	59.5434	0	0	26.2714	0
Glyma03g31700	Glyma.03g160300	1.14.-.-	GO:0009611 GO:0009694 GO:0009753 GO:0055114	GO:0005506 GO:0009055 GO:0016705 GO:0019825 GO:0020037	GO:0009507	jasmonic acid metabolic process; "oxidation-reduction process"; "response to jasmonic acid stimulus"; "response to wounding"	electron carrier activity; "heme binding"; "iron ion binding"; "oxidoreductase activity, acting on paired donors, with incorporation or reduction of molecular oxygen"; "oxygen binding"	chloroplast	AT5G63450.1|Symbols:CYP94B1|cytochrome P450, family 94, subfamily B, polypeptide 1|chr5:25408987-25410519 REVERSE LENGTH=510	0	2.96744	0	0	7.10194	0
Glyma18g47500	Glyma.18g239900	1.14.-.-	GO:0000023 GO:0006636 GO:0006655 GO:0015995 GO:0016117 GO:0016123 GO:0019252 GO:0019288 GO:0043085 GO:0055114	GO:0005506 GO:0009055 GO:0010291 GO:0016705 GO:0019825 GO:0020037	GO:0009507 GO:0009941	carotenoid biosynthetic process; "chlorophyll biosynthetic process"; "isopentenyl diphosphate biosynthetic process, mevalonate-independent pathway"; "maltose metabolic process"; "oxidation-reduction process"; "phosphatidylglycerol biosynthetic process"; "positive regulation of catalytic activity"; "starch biosynthetic process"; "unsaturated fatty acid biosynthetic process"; "xanthophyll biosynthe…	carotene beta-ring hydroxylase activity; "electron carrier activity"; "heme binding"; "iron ion binding"; "oxidoreductase activity, acting on paired donors, with incorporation or reduction of molecular oxygen"; "oxygen binding"	chloroplast; "chloroplast envelope"	AT1G31800.1|Symbols:CYP97A3, LUT5|cytochrome P450, family 97, subfamily A, polypeptide 3|chr1:11396440-11399470 FORWARD LENGTH=595	0	2.62691	0	0	5.37938	0
Glyma11g26500	Glyma.11g175900	1.14.-.-	GO:0000041 GO:0006631 GO:0010345 GO:0055114	GO:0005506 GO:0009055 GO:0016705 GO:0018685 GO:0019825 GO:0020037	GO:0005773	fatty acid metabolic process; "oxidation-reduction process"; "suberin biosynthetic process"; "transition metal ion transport"	alkane 1-monooxygenase activity; "electron carrier activity"; "heme binding"; "iron ion binding"; "oxidoreductase activity, acting on paired donors, with incorporation or reduction of molecular oxygen"; "oxygen binding"	vacuole	AT5G58860.1|Symbols:CYP86A1, CYP86|cytochrome P450, family 86, subfamily A, polypeptide 1|chr5:23765999-23767997 REVERSE LENGTH=513	0	-17.7014	0	0	0	-31.7418
Glyma14g37130	Glyma.14g192500	1.14.-.-	GO:0000041 GO:0006631 GO:0010345 GO:0055114	GO:0005506 GO:0009055 GO:0016705 GO:0018685 GO:0019825 GO:0020037	GO:0005773	fatty acid metabolic process; "oxidation-reduction process"; "suberin biosynthetic process"; "transition metal ion transport"	alkane 1-monooxygenase activity; "electron carrier activity"; "heme binding"; "iron ion binding"; "oxidoreductase activity, acting on paired donors, with incorporation or reduction of molecular oxygen"; "oxygen binding"	vacuole	AT5G58860.1|Symbols:CYP86A1, CYP86|cytochrome P450, family 86, subfamily A, polypeptide 1|chr5:23765999-23767997 REVERSE LENGTH=513	0	-2.85506	0	0	0	-2.85874
Glyma15g07900	Glyma.15g072800	1.14.-.-	GO:0006629 GO:0006633 GO:0009827 GO:0009860 GO:0030148 GO:0055114	GO:0016491 GO:0016705 GO:0042284	GO:0016021	fatty acid biosynthetic process; "lipid metabolic process"; "oxidation-reduction process"; "plant-type cell wall modification"; "pollen tube growth"; "sphingolipid biosynthetic process"	oxidoreductase activity; "oxidoreductase activity, acting on paired donors, with incorporation or reduction of molecular oxygen"; "sphingolipid delta-4 desaturase activity"	integral to membrane	AT4G04930.1|Symbols:DES-1-LIKE|fatty acid desaturase family protein|chr4:2509236-2510918 FORWARD LENGTH=332	0	0	-2.33113	0	0	0
Glyma16g24341	Glyma.16g131200	1.14.-.-	GO:0009699 GO:0009809 GO:0010224 GO:0055114	GO:0004497 GO:0005506 GO:0009055 GO:0016705 GO:0020037 GO:0046424	GO:0005783	lignin biosynthetic process; "oxidation-reduction process"; "phenylpropanoid biosynthetic process"; "response to UV-B"	electron carrier activity; "ferulate 5-hydroxylase activity"; "heme binding"; "iron ion binding"; "monooxygenase activity"; "oxidoreductase activity, acting on paired donors, with incorporation or reduction of molecular oxygen"	endoplasmic reticulum	AT4G36220.1|Symbols:FAH1, CYP84A1|ferulic acid 5-hydroxylase 1|chr4:17137584-17139619 REVERSE LENGTH=520	3.01956	-2.55453	-3.88522	0	-3.55266	0
Glyma17g29320	Glyma.17g198700	1.11.1.7	GO:0000041 GO:0006826 GO:0006979 GO:0009736 GO:0010106 GO:0010167 GO:0010359 GO:0015706 GO:0055114	GO:0004601 GO:0020037	GO:0005576	cellular response to iron ion starvation; "cytokinin mediated signaling pathway"; "iron ion transport"; "nitrate transport"; "oxidation-reduction process"; "regulation of anion channel activity"; "response to nitrate"; "response to oxidative stress"; "transition metal ion transport"	heme binding; "peroxidase activity"	extracellular region	AT2G18980.1|Symbols:|Peroxidase superfamily protein|chr2:8233419-8235294 REVERSE LENGTH=323	0	-17.1304	-2.09204	0	-38.191	0
Glyma10g36690	Glyma.10g222500	1.11.1.7	GO:0006979 GO:0010075 GO:0048653 GO:0055114	GO:0004601 GO:0020037	GO:0005576 GO:0005618 GO:0005773 GO:0009505 GO:0009506 GO:0016020	anther development; "oxidation-reduction process"; "regulation of meristem growth"; "response to oxidative stress"	heme binding; "peroxidase activity"	cell wall; "extracellular region"; "membrane"; "plant-type cell wall"; "plasmodesma"; "vacuole"	AT1G71695.1|Symbols:|Peroxidase superfamily protein|chr1:26964359-26966557 FORWARD LENGTH=358	0	-3.18269	-6.88949	0	-3.26083	-5.5557
Glyma16g27900	Glyma.16g164400	1.11.1.7	GO:0006979 GO:0010075 GO:0048653 GO:0055114	GO:0004601 GO:0020037	GO:0005576 GO:0005618 GO:0005773 GO:0009505 GO:0009506 GO:0016020	anther development; "oxidation-reduction process"; "regulation of meristem growth"; "response to oxidative stress"	heme binding; "peroxidase activity"	cell wall; "extracellular region"; "membrane"; "plant-type cell wall"; "plasmodesma"; "vacuole"	AT1G71695.1|Symbols:|Peroxidase superfamily protein|chr1:26964359-26966557 FORWARD LENGTH=358	0	-7.76751	-39.9314	-2.0297	-5.57999	-21.3452
Glyma03g36620	Glyma.03g208200	1.11.1.7	GO:0006826 GO:0006979 GO:0009269 GO:0009409 GO:0010054 GO:0010106 GO:0010167 GO:0015706 GO:0016132 GO:0042538 GO:0055114	GO:0004601 GO:0020037	GO:0005576 GO:0005783	brassinosteroid biosynthetic process; "cellular response to iron ion starvation"; "hyperosmotic salinity response"; "iron ion transport"; "nitrate transport"; "oxidation-reduction process"; "response to cold"; "response to desiccation"; "response to nitrate"; "response to oxidative stress"; "trichoblast differentiation"	heme binding; "peroxidase activity"	endoplasmic reticulum; "extracellular region"	AT1G05260.1|Symbols:RCI3, RCI3A|Peroxidase superfamily protein|chr1:1529827-1531271 FORWARD LENGTH=326	0	0	-3.17732	0	-2.42097	0
Glyma04g40530	Glyma.04g227200	1.11.1.7	GO:0006826 GO:0006979 GO:0009269 GO:0009409 GO:0010054 GO:0010106 GO:0010167 GO:0015706 GO:0016132 GO:0042538 GO:0055114	GO:0004601 GO:0020037	GO:0005576 GO:0005783	brassinosteroid biosynthetic process; "cellular response to iron ion starvation"; "hyperosmotic salinity response"; "iron ion transport"; "nitrate transport"; "oxidation-reduction process"; "response to cold"; "response to desiccation"; "response to nitrate"; "response to oxidative stress"; "trichoblast differentiation"	heme binding; "peroxidase activity"	endoplasmic reticulum; "extracellular region"	AT1G05260.1|Symbols:RCI3, RCI3A|Peroxidase superfamily protein|chr1:1529827-1531271 FORWARD LENGTH=326	0	-6.70318	-6.79914	0	-16.7482	-16.561
Glyma06g45910	Glyma.06g302600	1.11.1.7	GO:0006826 GO:0006979 GO:0009269 GO:0009409 GO:0010054 GO:0010106 GO:0010167 GO:0015706 GO:0016132 GO:0042538 GO:0055114	GO:0004601 GO:0020037	GO:0005576 GO:0005783	brassinosteroid biosynthetic process; "cellular response to iron ion starvation"; "hyperosmotic salinity response"; "iron ion transport"; "nitrate transport"; "oxidation-reduction process"; "response to cold"; "response to desiccation"; "response to nitrate"; "response to oxidative stress"; "trichoblast differentiation"	heme binding; "peroxidase activity"	endoplasmic reticulum; "extracellular region"	AT1G05260.1|Symbols:RCI3, RCI3A|Peroxidase superfamily protein|chr1:1529827-1531271 FORWARD LENGTH=326	0	-14.2575	-16.5642	0	-20.2006	-29.0679
Glyma10g02730	Glyma.10g022500	1.11.1.7	GO:0006826 GO:0006979 GO:0009269 GO:0009409 GO:0010054 GO:0010106 GO:0010167 GO:0015706 GO:0016132 GO:0042538 GO:0055114	GO:0004601 GO:0020037	GO:0005576 GO:0005783	brassinosteroid biosynthetic process; "cellular response to iron ion starvation"; "hyperosmotic salinity response"; "iron ion transport"; "nitrate transport"; "oxidation-reduction process"; "response to cold"; "response to desiccation"; "response to nitrate"; "response to oxidative stress"; "trichoblast differentiation"	heme binding; "peroxidase activity"	endoplasmic reticulum; "extracellular region"	AT1G05260.1|Symbols:RCI3, RCI3A|Peroxidase superfamily protein|chr1:1529827-1531271 FORWARD LENGTH=326	0	-3.42607	-31.3246	0	-2.41073	-51.063
Glyma12g10850	Glyma.12g101200	1.11.1.7	GO:0006826 GO:0006979 GO:0009269 GO:0009409 GO:0010054 GO:0010106 GO:0010167 GO:0015706 GO:0016132 GO:0042538 GO:0055114	GO:0004601 GO:0020037	GO:0005576 GO:0005783	brassinosteroid biosynthetic process; "cellular response to iron ion starvation"; "hyperosmotic salinity response"; "iron ion transport"; "nitrate transport"; "oxidation-reduction process"; "response to cold"; "response to desiccation"; "response to nitrate"; "response to oxidative stress"; "trichoblast differentiation"	heme binding; "peroxidase activity"	endoplasmic reticulum; "extracellular region"	AT1G05260.1|Symbols:RCI3, RCI3A|Peroxidase superfamily protein|chr1:1529827-1531271 FORWARD LENGTH=326	0	-6.40802	0	0	-7.46481	-4.34578
Glyma01g40870	Glyma.01g200400	1.11.1.7	GO:0000041 GO:0006979 GO:0055114	GO:0004601 GO:0020037	GO:0005576	oxidation-reduction process; "response to oxidative stress"; "transition metal ion transport"	heme binding; "peroxidase activity"	extracellular region	AT2G35380.1|Symbols:|Peroxidase superfamily protein|chr2:14892636-14893958 FORWARD LENGTH=336	0	0	0	0	-6.51321	0
Glyma02g05930	Glyma.02g052700	1.11.1.7	GO:0009809	GO:0004601 GO:0020037	GO:0005576	lignin biosynthetic process	heme binding; "peroxidase activity"	extracellular region	AT5G66390.1|Symbols:|Peroxidase superfamily protein|chr5:26516063-26517329 REVERSE LENGTH=336	0	-7.3931	-19.1833	0	-28.0406	-5.71747
Glyma14g38210	Glyma.14g201800	1.11.1.7	GO:0006979 GO:0055114	GO:0004601 GO:0020037	GO:0005576	oxidation-reduction process; "response to oxidative stress"	heme binding; "peroxidase activity"	extracellular region	AT5G58400.1|Symbols:|Peroxidase superfamily protein|chr5:23605357-23606967 REVERSE LENGTH=325	0	0	-2.33113	0	-2.26975	-2.41514
Glyma16g24610	Glyma.16g132800	1.11.1.7	GO:0009809	GO:0004601 GO:0020037	GO:0005576	lignin biosynthetic process	heme binding; "peroxidase activity"	extracellular region	AT5G66390.1|Symbols:|Peroxidase superfamily protein|chr5:26516063-26517329 REVERSE LENGTH=336	0	0	0	0	-22.7962	0
Glyma19g25980	Glyma.19g091800	1.11.1.7	GO:0006979 GO:0055114	GO:0004601 GO:0020037	GO:0005576	oxidation-reduction process; "response to oxidative stress"	heme binding; "peroxidase activity"	extracellular region	AT5G14130.1|Symbols:|Peroxidase superfamily protein|chr5:4558862-4560028 REVERSE LENGTH=330	0	-5.43519	-3.67708	0	-4.60396	0
Glyma20g35680	Glyma.20g214200	1.11.1.7	GO:0006598 GO:0006979 GO:0009698 GO:0010167 GO:0015706 GO:0042398 GO:0055114	GO:0004601 GO:0020037	GO:0005576	cellular modified amino acid biosynthetic process; "nitrate transport"; "oxidation-reduction process"; "phenylpropanoid metabolic process"; "polyamine catabolic process"; "response to nitrate"; "response to oxidative stress"	heme binding; "peroxidase activity"	extracellular region	AT4G33420.1|Symbols:|Peroxidase superfamily protein|chr4:16084856-16086105 FORWARD LENGTH=325	0	-7.6079	0	0	-7.49487	0
Glyma01g36780	Glyma.01g163100	1.11.1.7	GO:0006979 GO:0010413 GO:0045492 GO:0055114	GO:0004601 GO:0020037	GO:0005576 GO:0009505	glucuronoxylan metabolic process; "oxidation-reduction process"; "response to oxidative stress"; "xylan biosynthetic process"	heme binding; "peroxidase activity"	extracellular region; "plant-type cell wall"	AT5G42180.1|Symbols:|Peroxidase superfamily protein|chr5:16852702-16854021 FORWARD LENGTH=317	0	-7.66788	-45.6514	0	-28.4212	-18.8611
Glyma09g02680	Glyma.09g023000	1.11.1.7	GO:0006979 GO:0009651 GO:0010043 GO:0055114	GO:0004601 GO:0020037	GO:0005576 GO:0009505	oxidation-reduction process; "response to oxidative stress"; "response to salt stress"; "response to zinc ion"	heme binding; "peroxidase activity"	extracellular region; "plant-type cell wall"	AT2G38380.1|Symbols:|Peroxidase superfamily protein|chr2:16076443-16078314 FORWARD LENGTH=349	0	-5.05368	0	0	-7.52911	0
Glyma11g08520	Glyma.11g080300	1.11.1.7	GO:0006979 GO:0010413 GO:0045492 GO:0055114	GO:0004601 GO:0020037	GO:0005576 GO:0009505	glucuronoxylan metabolic process; "oxidation-reduction process"; "response to oxidative stress"; "xylan biosynthetic process"	heme binding; "peroxidase activity"	extracellular region; "plant-type cell wall"	AT5G42180.1|Symbols:|Peroxidase superfamily protein|chr5:16852702-16854021 FORWARD LENGTH=317	0	-5.29484	-75.7619	0	0	-60.7234
Glyma15g13560	Glyma.15g129200	1.11.1.7	GO:0006979 GO:0055114	GO:0004601 GO:0020037	GO:0005576 GO:0005774	oxidation-reduction process; "response to oxidative stress"	heme binding; "peroxidase activity"	extracellular region; "vacuolar membrane"	AT5G06730.1|Symbols:|Peroxidase superfamily protein|chr5:2080207-2081621 REVERSE LENGTH=358	0	-2.2555	-4.85653	-2.19371	-3.46078	-2.62215
Glyma01g32270	Glyma.01g130500	1.11.1.7	GO:0006979 GO:0055114	GO:0004601 GO:0005515 GO:0020037	GO:0005576 GO:0005618 GO:0005794 GO:0005829 GO:0048046	oxidation-reduction process; "response to oxidative stress"	heme binding; "peroxidase activity"; "protein binding"	Golgi apparatus; "apoplast"; "cell wall"; "cytosol"; "extracellular region"	AT5G05340.1|Symbols:|Peroxidase superfamily protein|chr5:1579142-1580819 REVERSE LENGTH=324	0	0	0	2.15026	0	0
Glyma02g40010	Glyma.02g233900	1.11.1.7	GO:0006979 GO:0055114	GO:0004601 GO:0005515 GO:0020037	GO:0005576 GO:0005618 GO:0005794 GO:0005829 GO:0048046	oxidation-reduction process; "response to oxidative stress"	heme binding; "peroxidase activity"; "protein binding"	Golgi apparatus; "apoplast"; "cell wall"; "cytosol"; "extracellular region"	AT5G05340.1|Symbols:|Peroxidase superfamily protein|chr5:1579142-1580819 REVERSE LENGTH=324	0	0	0	0	-2.38694	0
Glyma02g40020	Glyma.02g234000	1.11.1.7	GO:0006979 GO:0055114	GO:0004601 GO:0005515 GO:0020037	GO:0005576 GO:0005618 GO:0005794 GO:0005829 GO:0048046	oxidation-reduction process; "response to oxidative stress"	heme binding; "peroxidase activity"; "protein binding"	Golgi apparatus; "apoplast"; "cell wall"; "cytosol"; "extracellular region"	AT5G05340.1|Symbols:|Peroxidase superfamily protein|chr5:1579142-1580819 REVERSE LENGTH=324	8.33845	18.3319	11.2708	4.7202	12.6922	13.8398
Glyma03g04700	Glyma.03g038100	1.11.1.7	GO:0006979 GO:0055114	GO:0004601 GO:0005515 GO:0020037	GO:0005576 GO:0005618 GO:0005794 GO:0005829 GO:0048046	oxidation-reduction process; "response to oxidative stress"	heme binding; "peroxidase activity"; "protein binding"	Golgi apparatus; "apoplast"; "cell wall"; "cytosol"; "extracellular region"	AT5G05340.1|Symbols:|Peroxidase superfamily protein|chr5:1579142-1580819 REVERSE LENGTH=324	0	0	0	0	2.25183	0
Glyma03g04710	Glyma.03g038200	1.11.1.7	GO:0006979 GO:0055114	GO:0004601 GO:0005515 GO:0020037	GO:0005576 GO:0005618 GO:0005794 GO:0005829 GO:0048046	oxidation-reduction process; "response to oxidative stress"	heme binding; "peroxidase activity"; "protein binding"	Golgi apparatus; "apoplast"; "cell wall"; "cytosol"; "extracellular region"	AT5G05340.1|Symbols:|Peroxidase superfamily protein|chr5:1579142-1580819 REVERSE LENGTH=324	0	3.53275	0	0	2.74314	0
Glyma03g04750	Glyma.03g038600	1.11.1.7	GO:0006979 GO:0055114	GO:0004601 GO:0005515 GO:0020037	GO:0005576 GO:0005618 GO:0005794 GO:0005829 GO:0048046	oxidation-reduction process; "response to oxidative stress"	heme binding; "peroxidase activity"; "protein binding"	Golgi apparatus; "apoplast"; "cell wall"; "cytosol"; "extracellular region"	AT5G05340.1|Symbols:|Peroxidase superfamily protein|chr5:1579142-1580819 REVERSE LENGTH=324	0	-2.72612	0	3.31452	-2.20903	0
Glyma03g04760	Glyma.03g038700	1.11.1.7	GO:0006979 GO:0055114	GO:0004601 GO:0005515 GO:0020037	GO:0005576 GO:0005618 GO:0005794 GO:0005829 GO:0048046	oxidation-reduction process; "response to oxidative stress"	heme binding; "peroxidase activity"; "protein binding"	Golgi apparatus; "apoplast"; "cell wall"; "cytosol"; "extracellular region"	AT5G05340.1|Symbols:|Peroxidase superfamily protein|chr5:1579142-1580819 REVERSE LENGTH=324	0	-2.76676	0	0	-3.26681	0
Glyma09g41440	Glyma.09g277800	1.11.1.7	GO:0006979 GO:0055114	GO:0004601 GO:0005515 GO:0020037	GO:0005576 GO:0005618 GO:0005794 GO:0005829 GO:0048046	oxidation-reduction process; "response to oxidative stress"	heme binding; "peroxidase activity"; "protein binding"	Golgi apparatus; "apoplast"; "cell wall"; "cytosol"; "extracellular region"	AT5G05340.1|Symbols:|Peroxidase superfamily protein|chr5:1579142-1580819 REVERSE LENGTH=324	0	0	-4.3015	0	-9.65879	-2.95731
Glyma14g05840	Glyma.14g053600	1.11.1.7	GO:0006979 GO:0055114	GO:0004601 GO:0005515 GO:0020037	GO:0005576 GO:0005618 GO:0005794 GO:0005829 GO:0048046	oxidation-reduction process; "response to oxidative stress"	heme binding; "peroxidase activity"; "protein binding"	Golgi apparatus; "apoplast"; "cell wall"; "cytosol"; "extracellular region"	AT5G05340.1|Symbols:|Peroxidase superfamily protein|chr5:1579142-1580819 REVERSE LENGTH=324	0	-3.50765	-21.8544	0	0	-7.17641
Glyma14g38170	Glyma.14g201700	1.11.1.7	GO:0006979 GO:0055114	GO:0004601 GO:0005515 GO:0020037	GO:0005576 GO:0005618 GO:0005794 GO:0005829 GO:0048046	oxidation-reduction process; "response to oxidative stress"	heme binding; "peroxidase activity"; "protein binding"	Golgi apparatus; "apoplast"; "cell wall"; "cytosol"; "extracellular region"	AT5G05340.1|Symbols:|Peroxidase superfamily protein|chr5:1579142-1580819 REVERSE LENGTH=324	2.09948	3.34066	4.91487	0	3.33134	6.78877
Glyma18g06220	Glyma.18g055400	1.11.1.7	GO:0006979 GO:0055114	GO:0004601 GO:0005515 GO:0020037	GO:0005576 GO:0005618 GO:0005794 GO:0005829 GO:0048046	oxidation-reduction process; "response to oxidative stress"	heme binding; "peroxidase activity"; "protein binding"	Golgi apparatus; "apoplast"; "cell wall"; "cytosol"; "extracellular region"	AT5G05340.1|Symbols:|Peroxidase superfamily protein|chr5:1579142-1580819 REVERSE LENGTH=324	0	0	0	0	0	-6.9004
Glyma18g06230	Glyma.18g055500	1.11.1.7	GO:0006979 GO:0055114	GO:0004601 GO:0005515 GO:0020037	GO:0005576 GO:0005618 GO:0005794 GO:0005829 GO:0048046	oxidation-reduction process; "response to oxidative stress"	heme binding; "peroxidase activity"; "protein binding"	Golgi apparatus; "apoplast"; "cell wall"; "cytosol"; "extracellular region"	AT5G05340.1|Symbols:|Peroxidase superfamily protein|chr5:1579142-1580819 REVERSE LENGTH=324	0	-6.96635	-4.5498	0	-3.2196	-9.26625
Glyma18g44310	Glyma.18g211000	1.11.1.7	GO:0006979 GO:0055114	GO:0004601 GO:0005515 GO:0020037	GO:0005576 GO:0005618 GO:0005794 GO:0005829 GO:0048046	oxidation-reduction process; "response to oxidative stress"	heme binding; "peroxidase activity"; "protein binding"	Golgi apparatus; "apoplast"; "cell wall"; "cytosol"; "extracellular region"	AT5G05340.1|Symbols:|Peroxidase superfamily protein|chr5:1579142-1580819 REVERSE LENGTH=324	0	0	-2.68977	0	-4.44082	0
Glyma20g38590	Glyma.20g241800	1.11.1.7	GO:0006979 GO:0055114	GO:0004601 GO:0005515 GO:0020037	GO:0005576 GO:0005618 GO:0005794 GO:0005829 GO:0048046	oxidation-reduction process; "response to oxidative stress"	heme binding; "peroxidase activity"; "protein binding"	Golgi apparatus; "apoplast"; "cell wall"; "cytosol"; "extracellular region"	AT5G05340.1|Symbols:|Peroxidase superfamily protein|chr5:1579142-1580819 REVERSE LENGTH=324	0	-7.34702	-13.9868	0	-4.65398	-16.906
Glyma17g17730	Glyma.17g163200	1.11.1.7	GO:0006979 GO:0010054 GO:0055114	GO:0004601 GO:0020037	GO:0005576	oxidation-reduction process; "response to oxidative stress"; "trichoblast differentiation"	heme binding; "peroxidase activity"	extracellular region	AT5G67400.1|Symbols:RHS19|root hair specific 19|chr5:26894896-26896300 FORWARD LENGTH=329	2.10566	0	-2.7049	0	0	0
Glyma17g06080	Glyma.17g052900	1.11.1.7	GO:0006979 GO:0055114	GO:0004601 GO:0020037	GO:0005576 GO:0005634 GO:0005737	oxidation-reduction process; "response to oxidative stress"	heme binding; "peroxidase activity"	cytoplasm; "extracellular region"; "nucleus"	AT5G19890.1|Symbols:|Peroxidase superfamily protein|chr5:6724372-6725877 REVERSE LENGTH=328	0	0	3.41153	0	0	4.05069
Glyma12g37060	Glyma.12g241800	1.11.1.7	GO:0006979 GO:0009855 GO:0009944 GO:0010014 GO:0010075 GO:0055114	GO:0004601 GO:0020037	GO:0005576 GO:0005829	determination of bilateral symmetry; "meristem initiation"; "oxidation-reduction process"; "polarity specification of adaxial/abaxial axis"; "regulation of meristem growth"; "response to oxidative stress"	heme binding; "peroxidase activity"	cytosol; "extracellular region"	AT2G22420.1|Symbols:|Peroxidase superfamily protein|chr2:9513341-9514484 FORWARD LENGTH=329	0	0	0	0	-2.72001	0
Glyma02g28880	Glyma.02g171600	1.11.1.7	GO:0002215 GO:0006979 GO:0009908 GO:0055114	GO:0004601 GO:0020037	GO:0005576 GO:0005794	defense response to nematode; "flower development"; "oxidation-reduction process"; "response to oxidative stress"	heme binding; "peroxidase activity"	Golgi apparatus; "extracellular region"	AT5G06720.1|Symbols:ATPA2, PA2|peroxidase 2|chr5:2077567-2078857 REVERSE LENGTH=335	0	-13.7043	0	0	0	-38.6422
Glyma09g02590	Glyma.09g022300	1.11.1.7	GO:0002215 GO:0006979 GO:0009908 GO:0055114	GO:0004601 GO:0020037	GO:0005576 GO:0005794	defense response to nematode; "flower development"; "oxidation-reduction process"; "response to oxidative stress"	heme binding; "peroxidase activity"	Golgi apparatus; "extracellular region"	AT5G06720.1|Symbols:ATPA2, PA2|peroxidase 2|chr5:2077567-2078857 REVERSE LENGTH=335	-4.04559	-2.45826	-2.1237	0	0	0
Glyma10g36680	Glyma.10g222400	1.11.1.7	GO:0006979 GO:0010075 GO:0048653 GO:0055114	GO:0004601 GO:0020037	GO:0005576 GO:0005618 GO:0005773 GO:0009505 GO:0009506 GO:0016020	anther development; "oxidation-reduction process"; "regulation of meristem growth"; "response to oxidative stress"	heme binding; "peroxidase activity"	cell wall; "extracellular region"; "membrane"; "plant-type cell wall"; "plasmodesma"; "vacuole"	AT1G71695.1|Symbols:|Peroxidase superfamily protein|chr1:26964359-26966557 FORWARD LENGTH=358	0	-6.47147	0	0	0	0
Glyma20g30910	Glyma.20g169200	1.11.1.7	GO:0006979 GO:0010075 GO:0048653 GO:0055114	GO:0004601 GO:0020037	GO:0005576 GO:0005618 GO:0005773 GO:0009505 GO:0009506 GO:0016020	anther development; "oxidation-reduction process"; "regulation of meristem growth"; "response to oxidative stress"	heme binding; "peroxidase activity"	cell wall; "extracellular region"; "membrane"; "plant-type cell wall"; "plasmodesma"; "vacuole"	AT1G71695.1|Symbols:|Peroxidase superfamily protein|chr1:26964359-26966557 FORWARD LENGTH=358	0	-2.82603	-15.2819	-4.58918	-3.2697	-11.3627
Glyma13g16590	Glyma.13g106400	1.11.1.7	GO:0006979 GO:0055114	GO:0004601 GO:0020037	GO:0005576 GO:0005634 GO:0005737	oxidation-reduction process; "response to oxidative stress"	heme binding; "peroxidase activity"	cytoplasm; "extracellular region"; "nucleus"	AT5G19890.1|Symbols:|Peroxidase superfamily protein|chr5:6724372-6725877 REVERSE LENGTH=328	0	-8.98723	0	0	-14.5522	0
Glyma17g06090	Glyma.17g053000	1.11.1.7	GO:0006979 GO:0055114	GO:0004601 GO:0020037	GO:0005576 GO:0005634 GO:0005737	oxidation-reduction process; "response to oxidative stress"	heme binding; "peroxidase activity"	cytoplasm; "extracellular region"; "nucleus"	AT5G19890.1|Symbols:|Peroxidase superfamily protein|chr5:6724372-6725877 REVERSE LENGTH=328	0	-2.89767	0	0	-3.47865	0
Glyma10g05800	Glyma.10g050800	1.11.1.7	GO:0006979 GO:0050832 GO:0055114	GO:0004601 GO:0020037	GO:0005576 GO:0005829	defense response to fungus; "oxidation-reduction process"; "response to oxidative stress"	heme binding; "peroxidase activity"	cytosol; "extracellular region"	AT2G37130.1|Symbols:|Peroxidase superfamily protein|chr2:15598225-15600004 REVERSE LENGTH=327	0	-3.57834	-2.22923	0	-3.18694	0
Glyma13g20170	Glyma.13g138300	1.11.1.7	GO:0006979 GO:0050832 GO:0055114	GO:0004601 GO:0020037	GO:0005576 GO:0005829	defense response to fungus; "oxidation-reduction process"; "response to oxidative stress"	heme binding; "peroxidase activity"	cytosol; "extracellular region"	AT2G37130.1|Symbols:|Peroxidase superfamily protein|chr2:15598225-15600004 REVERSE LENGTH=327	0	0	0	0	-2.96055	2.33481
Glyma13g04590	Glyma.13g069400	1.11.1.7	GO:0006979 GO:0016126 GO:0055114	GO:0004601 GO:0005515 GO:0020037	GO:0005576 GO:0005829 GO:0009505	oxidation-reduction process; "response to oxidative stress"; "sterol biosynthetic process"	heme binding; "peroxidase activity"; "protein binding"	cytosol; "extracellular region"; "plant-type cell wall"	AT3G28200.1|Symbols:|Peroxidase superfamily protein|chr3:10518082-10519032 FORWARD LENGTH=316	4.96933	0	0	4.2015	0	0
Glyma12g32160	Glyma.12g195500	1.11.1.7	GO:0006826 GO:0006979 GO:0009269 GO:0009409 GO:0010054 GO:0010106 GO:0010167 GO:0015706 GO:0016132 GO:0042538 GO:0055114	GO:0004601 GO:0020037	GO:0005576 GO:0005783	brassinosteroid biosynthetic process; "cellular response to iron ion starvation"; "hyperosmotic salinity response"; "iron ion transport"; "nitrate transport"; "oxidation-reduction process"; "response to cold"; "response to desiccation"; "response to nitrate"; "response to oxidative stress"; "trichoblast differentiation"	heme binding; "peroxidase activity"	endoplasmic reticulum; "extracellular region"	AT1G05260.1|Symbols:RCI3, RCI3A|Peroxidase superfamily protein|chr1:1529827-1531271 FORWARD LENGTH=326	0	-3.85144	-2.59993	0	-3.61983	0
Glyma13g38310	Glyma.13g307000	1.11.1.7	GO:0006826 GO:0006979 GO:0009269 GO:0009409 GO:0010054 GO:0010106 GO:0010167 GO:0015706 GO:0016132 GO:0042538 GO:0055114	GO:0004601 GO:0020037	GO:0005576 GO:0005783	brassinosteroid biosynthetic process; "cellular response to iron ion starvation"; "hyperosmotic salinity response"; "iron ion transport"; "nitrate transport"; "oxidation-reduction process"; "response to cold"; "response to desiccation"; "response to nitrate"; "response to oxidative stress"; "trichoblast differentiation"	heme binding; "peroxidase activity"	endoplasmic reticulum; "extracellular region"	AT1G05260.1|Symbols:RCI3, RCI3A|Peroxidase superfamily protein|chr1:1529827-1531271 FORWARD LENGTH=326	0	-5.36994	-2.7305	0	-5.40208	-2.30806
Glyma01g09650		1.11.1.7	GO:0006979 GO:0055114	GO:0004601 GO:0020037	GO:0005576	response to oxidative stress; "oxidation-reduction process"	peroxidase activity; "heme binding"	extracellular region	AT1G68850.1 | Symbols: | Peroxidase superfamily protein | chr1:25883806-25885177 REVERSE LENGTH=336	0	0	0	0	-4.55185	-37.2621
Glyma01g37630	Glyma.01g171100	1.11.1.7	GO:0009809	GO:0004601 GO:0020037	GO:0005576	lignin biosynthetic process	heme binding; "peroxidase activity"	extracellular region	AT5G66390.1|Symbols:|Peroxidase superfamily protein|chr5:26516063-26517329 REVERSE LENGTH=336	0	-6.30968	-8.18672	0	-10.4606	-5.75594
Glyma01g39990	Glyma.01g192500	1.11.1.7	GO:0006979 GO:0009651 GO:0055114	GO:0004601 GO:0005515 GO:0020037	GO:0005576	oxidation-reduction process; "response to oxidative stress"; "response to salt stress"	heme binding; "peroxidase activity"; "protein binding"	extracellular region	AT4G37530.1|Symbols:|Peroxidase superfamily protein|chr4:17634786-17636082 FORWARD LENGTH=329	5.03472	3.72901	3.69424	4.28388	4.16787	6.75192
Glyma02g15280	Glyma.02g135100	1.11.1.7	GO:0006979 GO:0055114	GO:0004601 GO:0020037	GO:0005576	oxidation-reduction process; "response to oxidative stress"	heme binding; "peroxidase activity"	extracellular region	AT1G49570.1|Symbols:|Peroxidase superfamily protein|chr1:18347077-18348712 FORWARD LENGTH=350	0	-9.92326	0	0	-12.1012	0
Glyma02g15290	Glyma.02g135200	1.11.1.7	GO:0006979 GO:0055114	GO:0004601 GO:0020037	GO:0005576	oxidation-reduction process; "response to oxidative stress"	heme binding; "peroxidase activity"	extracellular region	AT1G49570.1|Symbols:|Peroxidase superfamily protein|chr1:18347077-18348712 FORWARD LENGTH=350	0	-26.7016	0	-2.54671	-49.0394	-3.21094
Glyma03g01010	Glyma.03g007700	1.11.1.7	GO:0006826 GO:0006979 GO:0010054 GO:0010106 GO:0010167 GO:0015706 GO:0055114	GO:0004601 GO:0020037	GO:0005576	cellular response to iron ion starvation; "iron ion transport"; "nitrate transport"; "oxidation-reduction process"; "response to nitrate"; "response to oxidative stress"; "trichoblast differentiation"	heme binding; "peroxidase activity"	extracellular region	AT4G26010.1|Symbols:|Peroxidase superfamily protein|chr4:13200653-13201688 FORWARD LENGTH=310	4.07209	0	4.11817	0	0	3.74375
Glyma06g28890	Glyma.06g221700	1.11.1.7	GO:0000041 GO:0009664 GO:0009808	GO:0004601 GO:0020037	GO:0005576	lignin metabolic process; "plant-type cell wall organization"; "transition metal ion transport"	heme binding; "peroxidase activity"	extracellular region	AT2G41480.1|Symbols:|Peroxidase superfamily protein|chr2:17296986-17298729 REVERSE LENGTH=341	-2.24233	-3.90348	0	-2.70683	-5.36416	2.23735
Glyma07g33180	Glyma.07g209900	1.11.1.7	GO:0006979 GO:0055114	GO:0004601 GO:0020037	GO:0005576	oxidation-reduction process; "response to oxidative stress"	heme binding; "peroxidase activity"	extracellular region	AT1G49570.1|Symbols:|Peroxidase superfamily protein|chr1:18347077-18348712 FORWARD LENGTH=350	0	-4.76387	2.6544	0	-5.31191	2.0468
Glyma07g39020	Glyma.07g260300	1.11.1.7	GO:0006833 GO:0006979 GO:0009651 GO:0009750 GO:0019344 GO:0019761 GO:0030003 GO:0055114 GO:0070838	GO:0004601 GO:0020037	GO:0005576	cellular cation homeostasis; "cysteine biosynthetic process"; "divalent metal ion transport"; "glucosinolate biosynthetic process"; "oxidation-reduction process"; "response to fructose stimulus"; "response to oxidative stress"; "response to salt stress"; "water transport"	heme binding; "peroxidase activity"	extracellular region	AT4G21960.1|Symbols:PRXR1|Peroxidase superfamily protein|chr4:11646613-11648312 REVERSE LENGTH=330	0	0	0	0	-2.89759	-2.74065
Glyma08g19180	Glyma.08g179700	1.11.1.7	GO:0000041 GO:0009664 GO:0009808	GO:0004601 GO:0020037	GO:0005576	lignin metabolic process; "plant-type cell wall organization"; "transition metal ion transport"	heme binding; "peroxidase activity"	extracellular region	AT2G41480.1|Symbols:|Peroxidase superfamily protein|chr2:17296986-17298729 REVERSE LENGTH=341	2.14724	0	0	2.26529	0	2.26868
Glyma09g06350	Glyma.09g057100	1.11.1.7	GO:0000041 GO:0006826 GO:0006979 GO:0009736 GO:0010106 GO:0010167 GO:0010359 GO:0015706 GO:0055114	GO:0004601 GO:0020037	GO:0005576	cellular response to iron ion starvation; "cytokinin mediated signaling pathway"; "iron ion transport"; "nitrate transport"; "oxidation-reduction process"; "regulation of anion channel activity"; "response to nitrate"; "response to oxidative stress"; "transition metal ion transport"	heme binding; "peroxidase activity"	extracellular region	AT2G18980.1|Symbols:|Peroxidase superfamily protein|chr2:8233419-8235294 REVERSE LENGTH=323	0	-5.37703	0	0	-5.77307	0
Glyma11g05300	Glyma.11g049600	1.11.1.7	GO:0006979 GO:0009651 GO:0055114	GO:0004601 GO:0005515 GO:0020037	GO:0005576	oxidation-reduction process; "response to oxidative stress"; "response to salt stress"	heme binding; "peroxidase activity"; "protein binding"	extracellular region	AT4G37530.1|Symbols:|Peroxidase superfamily protein|chr4:17634786-17636082 FORWARD LENGTH=329	0	0	0	0	-2.86505	0
Glyma11g06180	Glyma.11g058100	1.11.1.7	GO:0006979 GO:0055114	GO:0004601 GO:0020037	GO:0005576	oxidation-reduction process; "response to oxidative stress"	heme binding; "peroxidase activity"	extracellular region	AT1G49570.1|Symbols:|Peroxidase superfamily protein|chr1:18347077-18348712 FORWARD LENGTH=350	0	0	2.18949	0	0	2.67098
Glyma11g07670	Glyma.11g072000	1.11.1.7	GO:0009809	GO:0004601 GO:0020037	GO:0005576	lignin biosynthetic process	heme binding; "peroxidase activity"	extracellular region	AT5G66390.1|Symbols:|Peroxidase superfamily protein|chr5:26516063-26517329 REVERSE LENGTH=336	0	-7.63922	-4.37087	0	-8.59022	-3.13127
Glyma12g32170	Glyma.12g195600	1.11.1.7	GO:0006979 GO:0055114	GO:0004601 GO:0020037	GO:0005576	oxidation-reduction process; "response to oxidative stress"	heme binding; "peroxidase activity"	extracellular region	AT4G11290.1|Symbols:|Peroxidase superfamily protein|chr4:6869993-6871476 FORWARD LENGTH=326	0	-4.35191	0	0	-4.64167	0
Glyma13g00790	Glyma.13g098400	1.11.1.7	GO:0000041 GO:0006826 GO:0006979 GO:0009736 GO:0010106 GO:0010167 GO:0010359 GO:0015706 GO:0055114	GO:0004601 GO:0020037	GO:0005576	cellular response to iron ion starvation; "cytokinin mediated signaling pathway"; "iron ion transport"; "nitrate transport"; "oxidation-reduction process"; "regulation of anion channel activity"; "response to nitrate"; "response to oxidative stress"; "transition metal ion transport"	heme binding; "peroxidase activity"	extracellular region	AT2G18980.1|Symbols:|Peroxidase superfamily protein|chr2:8233419-8235294 REVERSE LENGTH=323	0	-15.227	-2.51397	0	0	-7.72844
Glyma13g38300	Glyma.13g306900	1.11.1.7	GO:0006979 GO:0055114	GO:0004601 GO:0020037	GO:0005576	oxidation-reduction process; "response to oxidative stress"	heme binding; "peroxidase activity"	extracellular region	AT4G11290.1|Symbols:|Peroxidase superfamily protein|chr4:6869993-6871476 FORWARD LENGTH=326	0	-5.96467	0	0	-4.09983	0
Glyma13g42140	Glyma.13g346100	1.11.1.7	GO:0006979 GO:0055114	GO:0004601 GO:0020037	GO:0005576	oxidation-reduction process; "response to oxidative stress"	heme binding; "peroxidase activity"	extracellular region	AT5G24070.1|Symbols:|Peroxidase superfamily protein|chr5:8134301-8135991 REVERSE LENGTH=340	0	4.69092	0	0	6.53032	0
Glyma15g05820	Glyma.15g052700	1.11.1.7	GO:0000041 GO:0009664 GO:0009808	GO:0004601 GO:0020037	GO:0005576	lignin metabolic process; "plant-type cell wall organization"; "transition metal ion transport"	heme binding; "peroxidase activity"	extracellular region	AT2G41480.1|Symbols:|Peroxidase superfamily protein|chr2:17296986-17298729 REVERSE LENGTH=341	0	2.7937	0	0	2.31806	2.20462
Glyma15g17620	Glyma.15g163500	1.11.1.7	GO:0000041 GO:0006826 GO:0006979 GO:0009736 GO:0010106 GO:0010167 GO:0010359 GO:0015706 GO:0055114	GO:0004601 GO:0020037	GO:0005576	cellular response to iron ion starvation; "cytokinin mediated signaling pathway"; "iron ion transport"; "nitrate transport"; "oxidation-reduction process"; "regulation of anion channel activity"; "response to nitrate"; "response to oxidative stress"; "transition metal ion transport"	heme binding; "peroxidase activity"	extracellular region	AT2G18980.1|Symbols:|Peroxidase superfamily protein|chr2:8233419-8235294 REVERSE LENGTH=323	0	0	0	0	-6.75005	0
Glyma16g06030	Glyma.16g055900	1.11.1.7	GO:0006979 GO:0055114	GO:0004601 GO:0020037	GO:0005576	oxidation-reduction process; "response to oxidative stress"	heme binding; "peroxidase activity"	extracellular region	AT5G14130.1|Symbols:|Peroxidase superfamily protein|chr5:4558862-4560028 REVERSE LENGTH=330	0	-21.2702	-20.7212	0	-16.1646	-10.6956
Glyma17g01720	Glyma.17g013600	1.11.1.7	GO:0006833 GO:0006979 GO:0009651 GO:0009750 GO:0019344 GO:0019761 GO:0030003 GO:0055114 GO:0070838	GO:0004601 GO:0020037	GO:0005576	cellular cation homeostasis; "cysteine biosynthetic process"; "divalent metal ion transport"; "glucosinolate biosynthetic process"; "oxidation-reduction process"; "response to fructose stimulus"; "response to oxidative stress"; "response to salt stress"; "water transport"	heme binding; "peroxidase activity"	extracellular region	AT4G21960.1|Symbols:PRXR1|Peroxidase superfamily protein|chr4:11646613-11648312 REVERSE LENGTH=330	0	0	0	0	-2.07165	-2.41165
Glyma17g06890	Glyma.17g061400	1.11.1.7	GO:0000041 GO:0006826 GO:0006979 GO:0009736 GO:0010106 GO:0010167 GO:0010359 GO:0015706 GO:0055114	GO:0004601 GO:0020037	GO:0005576	cellular response to iron ion starvation; "cytokinin mediated signaling pathway"; "iron ion transport"; "nitrate transport"; "oxidation-reduction process"; "regulation of anion channel activity"; "response to nitrate"; "response to oxidative stress"; "transition metal ion transport"	heme binding; "peroxidase activity"	extracellular region	AT2G18980.1|Symbols:|Peroxidase superfamily protein|chr2:8233419-8235294 REVERSE LENGTH=323	2.41565	2.54378	6.80099	0	4.44441	10.3762
Glyma09g02600	Glyma.09g022400	1.11.1.7	GO:0006979 GO:0009651 GO:0010043 GO:0055114	GO:0004601 GO:0020037	GO:0005576 GO:0009505	oxidation-reduction process; "response to oxidative stress"; "response to salt stress"; "response to zinc ion"	heme binding; "peroxidase activity"	extracellular region; "plant-type cell wall"	AT2G38380.1|Symbols:|Peroxidase superfamily protein|chr2:16076443-16078314 FORWARD LENGTH=349	0	-5.4118	-3.43495	-2.57383	-11.6768	-3.73616
Glyma14g40150	Glyma.14g221400	1.11.1.7	GO:0006979 GO:0010413 GO:0045492 GO:0055114	GO:0004601 GO:0020037	GO:0005576 GO:0009505	glucuronoxylan metabolic process; "oxidation-reduction process"; "response to oxidative stress"; "xylan biosynthetic process"	heme binding; "peroxidase activity"	extracellular region; "plant-type cell wall"	AT5G42180.1|Symbols:|Peroxidase superfamily protein|chr5:16852702-16854021 FORWARD LENGTH=317	0	-33.6897	0	0	-15.0988	0
Glyma15g13500	Glyma.15g128700	1.11.1.7	GO:0006979 GO:0009651 GO:0010043 GO:0055114	GO:0004601 GO:0020037	GO:0005576 GO:0009505	oxidation-reduction process; "response to oxidative stress"; "response to salt stress"; "response to zinc ion"	heme binding; "peroxidase activity"	extracellular region; "plant-type cell wall"	AT2G38380.1|Symbols:|Peroxidase superfamily protein|chr2:16076443-16078314 FORWARD LENGTH=349	0	-3.37569	-4.77046	-2.813	-6.1427	-5.13746
Glyma15g13550		1.11.1.7	GO:0006979 GO:0009651 GO:0010043 GO:0055114	GO:0004601 GO:0020037	GO:0005576 GO:0009505	response to oxidative stress; "response to salt stress"; "response to zinc ion"; "oxidation-reduction process"	peroxidase activity; "heme binding"	extracellular region; "plant-type cell wall"	AT2G38380.1 | Symbols: | Peroxidase superfamily protein | chr2:16076443-16078314 FORWARD LENGTH=349	0	-6.03124	-2.28141	0	-14.255	-3.02597
Glyma09g02610	Glyma.09g022500	1.11.1.7	GO:0006979 GO:0055114	GO:0004601 GO:0020037	GO:0005576 GO:0005774	oxidation-reduction process; "response to oxidative stress"	heme binding; "peroxidase activity"	extracellular region; "vacuolar membrane"	AT5G06730.1|Symbols:|Peroxidase superfamily protein|chr5:2080207-2081621 REVERSE LENGTH=358	0	-4.70851	-7.38752	0	-4.52798	-10.8351
Glyma06g15030	Glyma.06g145300	1.11.1.7	GO:0006979 GO:0055114	GO:0004601 GO:0005515 GO:0020037	GO:0005576 GO:0005618 GO:0005794 GO:0005829 GO:0048046	oxidation-reduction process; "response to oxidative stress"	heme binding; "peroxidase activity"; "protein binding"	Golgi apparatus; "apoplast"; "cell wall"; "cytosol"; "extracellular region"	AT5G05340.1|Symbols:|Peroxidase superfamily protein|chr5:1579142-1580819 REVERSE LENGTH=324	0	0	-3.59383	0	-47.0727	0
Glyma15g13510	Glyma.15g128800	1.11.1.7	GO:0002215 GO:0006979 GO:0009908 GO:0055114	GO:0004601 GO:0020037	GO:0005576 GO:0005794	defense response to nematode; "flower development"; "oxidation-reduction process"; "response to oxidative stress"	heme binding; "peroxidase activity"	Golgi apparatus; "extracellular region"	AT5G06720.1|Symbols:ATPA2, PA2|peroxidase 2|chr5:2077567-2078857 REVERSE LENGTH=335	0	-4.02714	-21.3687	0	-5.99511	0
Glyma03g35860	Glyma.03g200600	1.11.1.15	GO:0000165 GO:0006098 GO:0006612 GO:0006833 GO:0009409 GO:0009595 GO:0009651 GO:0009697 GO:0009750 GO:0009814 GO:0009862 GO:0009867 GO:0010027 GO:0010200 GO:0010310 GO:0010363 GO:0019684 GO:0019761 GO:0031348 GO:0042742 GO:0043900 GO:0050832 GO:0055114	GO:0016209 GO:0016491 GO:0051920	GO:0005739 GO:0009507 GO:0009570 GO:0010319 GO:0048046	MAPK cascade; "defense response, incompatible interaction"; "defense response to bacterium"; "defense response to fungus"; "detection of biotic stimulus"; "glucosinolate biosynthetic process"; "jasmonic acid mediated signaling pathway"; "negative regulation of defense response"; "oxidation-reduction process"; "pentose-phosphate shunt"; "photosynthesis, light reaction"; "protein targeting to membr…	antioxidant activity; "oxidoreductase activity"; "peroxiredoxin activity"	apoplast; "chloroplast"; "chloroplast stroma"; "mitochondrion"; "stromule"	AT5G06290.1|Symbols:2-Cys Prx B, 2CPB|2-cysteine peroxiredoxin B|chr5:1919380-1921211 FORWARD LENGTH=273	0	0	2.86801	0	0	0
Glyma10g09470	Glyma.10g078400	1.11.1.15	GO:0000165 GO:0006098 GO:0006612 GO:0006833 GO:0009409 GO:0009595 GO:0009651 GO:0009697 GO:0009750 GO:0009814 GO:0009862 GO:0009867 GO:0010027 GO:0010200 GO:0010310 GO:0010363 GO:0019684 GO:0019761 GO:0031348 GO:0042742 GO:0043900 GO:0050832 GO:0055114	GO:0016209 GO:0016491 GO:0051920	GO:0005739 GO:0009507 GO:0009570 GO:0010319 GO:0048046	MAPK cascade; "defense response, incompatible interaction"; "defense response to bacterium"; "defense response to fungus"; "detection of biotic stimulus"; "glucosinolate biosynthetic process"; "jasmonic acid mediated signaling pathway"; "negative regulation of defense response"; "oxidation-reduction process"; "pentose-phosphate shunt"; "photosynthesis, light reaction"; "protein targeting to membr…	antioxidant activity; "oxidoreductase activity"; "peroxiredoxin activity"	apoplast; "chloroplast"; "chloroplast stroma"; "mitochondrion"; "stromule"	AT5G06290.1|Symbols:2-Cys Prx B, 2CPB|2-cysteine peroxiredoxin B|chr5:1919380-1921211 FORWARD LENGTH=273	0	-2.90697	-2.75498	0	-2.0898	-2.26727
Glyma02g35780	Glyma.02g198400	1.11.1.15	GO:0000165 GO:0006098 GO:0006612 GO:0006833 GO:0009409 GO:0009595 GO:0009651 GO:0009697 GO:0009750 GO:0009814 GO:0009862 GO:0009867 GO:0010027 GO:0010200 GO:0010310 GO:0010363 GO:0019684 GO:0019761 GO:0031348 GO:0042742 GO:0043900 GO:0050832 GO:0055114	GO:0016209 GO:0016491 GO:0051920	GO:0005739 GO:0009507 GO:0009570 GO:0010319 GO:0048046	MAPK cascade; "defense response, incompatible interaction"; "defense response to bacterium"; "defense response to fungus"; "detection of biotic stimulus"; "glucosinolate biosynthetic process"; "jasmonic acid mediated signaling pathway"; "negative regulation of defense response"; "oxidation-reduction process"; "pentose-phosphate shunt"; "photosynthesis, light reaction"; "protein targeting to membr…	antioxidant activity; "oxidoreductase activity"; "peroxiredoxin activity"	apoplast; "chloroplast"; "chloroplast stroma"; "mitochondrion"; "stromule"	AT5G06290.1|Symbols:2-Cys Prx B, 2CPB|2-cysteine peroxiredoxin B|chr5:1919380-1921211 FORWARD LENGTH=273	0	-2.07468	-5.87895	0	0	-2.94417
Glyma17g05150	Glyma.17g046500	1.11.1.15	GO:0006364 GO:0015995 GO:0016117 GO:0019344 GO:0019761 GO:0055114	GO:0005515 GO:0016209 GO:0016491 GO:0051920	GO:0009507 GO:0009533 GO:0009534 GO:0009535 GO:0009941 GO:0010287	carotenoid biosynthetic process; "chlorophyll biosynthetic process"; "cysteine biosynthetic process"; "glucosinolate biosynthetic process"; "oxidation-reduction process"; "rRNA processing"	antioxidant activity; "oxidoreductase activity"; "peroxiredoxin activity"; "protein binding"	chloroplast; "chloroplast envelope"; "chloroplast stromal thylakoid"; "chloroplast thylakoid"; "chloroplast thylakoid membrane"; "plastoglobule"	AT3G26060.1|Symbols:ATPRX Q|Thioredoxin superfamily protein|chr3:9524807-9526123 FORWARD LENGTH=216	0	25.8313	0	0	33.7775	15.2165
Glyma11g04720	Glyma.11g043900	1.1.1.37	GO:0005975 GO:0006108 GO:0006635 GO:0007031 GO:0009062 GO:0031998 GO:0044262 GO:0055114 GO:0080093	GO:0000166 GO:0003824 GO:0016491 GO:0016615 GO:0016616 GO:0030060	GO:0005737 GO:0005777 GO:0009507	carbohydrate metabolic process; "cellular carbohydrate metabolic process"; "fatty acid beta-oxidation"; "fatty acid catabolic process"; "malate metabolic process"; "oxidation-reduction process"; "peroxisome organization"; "regulation of fatty acid beta-oxidation"; "regulation of photorespiration"	L-malate dehydrogenase activity; "catalytic activity"; "malate dehydrogenase activity"; "nucleotide binding"; "oxidoreductase activity"; "oxidoreductase activity, acting on the CH-OH group of donors, NAD or NADP as acceptor"	chloroplast; "cytoplasm"; "peroxisome"	AT2G22780.1|Symbols:PMDH1|peroxisomal NAD-malate dehydrogenase 1|chr2:9689995-9691923 REVERSE LENGTH=354	0	0	0	0	-2.33143	0
Glyma06g34190	Glyma.06g231500	1.1.1.37	GO:0005975 GO:0006094 GO:0006096 GO:0006108 GO:0006833 GO:0006972 GO:0007030 GO:0009266 GO:0009409 GO:0009651 GO:0018119 GO:0042742 GO:0044262 GO:0046686 GO:0055114	GO:0000166 GO:0003824 GO:0005507 GO:0016491 GO:0016615 GO:0016616 GO:0030060	GO:0005618 GO:0005739 GO:0009507 GO:0048046	Golgi organization; "carbohydrate metabolic process"; "cellular carbohydrate metabolic process"; "defense response to bacterium"; "gluconeogenesis"; "glycolysis"; "hyperosmotic response"; "malate metabolic process"; "oxidation-reduction process"; "peptidyl-cysteine S-nitrosylation"; "response to cadmium ion"; "response to cold"; "response to salt stress"; "response to temperature stimulus"; "wate…	L-malate dehydrogenase activity; "catalytic activity"; "copper ion binding"; "malate dehydrogenase activity"; "nucleotide binding"; "oxidoreductase activity"; "oxidoreductase activity, acting on the CH-OH group of donors, NAD or NADP as acceptor"	apoplast; "cell wall"; "chloroplast"; "mitochondrion"	AT1G53240.1|Symbols:mMDH1|Lactate/malate dehydrogenase family protein|chr1:19854966-19856802 REVERSE LENGTH=341	0	-4.35627	-2.68188	0	-3.75597	0
Glyma05g01010	Glyma.05g026300	1.1.1.37	GO:0005975 GO:0006108 GO:0009409 GO:0044262 GO:0055114	GO:0000166 GO:0003824 GO:0016491 GO:0016615 GO:0016616 GO:0030060	GO:0005739 GO:0005774 GO:0009507 GO:0009536 GO:0009570 GO:0009941 GO:0010319 GO:0016020 GO:0048046	carbohydrate metabolic process; "cellular carbohydrate metabolic process"; "malate metabolic process"; "oxidation-reduction process"; "response to cold"	L-malate dehydrogenase activity; "catalytic activity"; "malate dehydrogenase activity"; "nucleotide binding"; "oxidoreductase activity"; "oxidoreductase activity, acting on the CH-OH group of donors, NAD or NADP as acceptor"	apoplast; "chloroplast"; "chloroplast envelope"; "chloroplast stroma"; "membrane"; "mitochondrion"; "plastid"; "stromule"; "vacuolar membrane"	AT3G47520.1|Symbols:MDH|malate dehydrogenase|chr3:17513657-17514868 FORWARD LENGTH=403	0	-4.8536	0	0	-6.96508	0
Glyma17g10880	Glyma.17g100600	1.1.1.37	GO:0005975 GO:0006108 GO:0009409 GO:0044262 GO:0055114	GO:0000166 GO:0003824 GO:0016491 GO:0016615 GO:0016616 GO:0030060	GO:0005739 GO:0005774 GO:0009507 GO:0009536 GO:0009570 GO:0009941 GO:0010319 GO:0016020 GO:0048046	carbohydrate metabolic process; "cellular carbohydrate metabolic process"; "malate metabolic process"; "oxidation-reduction process"; "response to cold"	L-malate dehydrogenase activity; "catalytic activity"; "malate dehydrogenase activity"; "nucleotide binding"; "oxidoreductase activity"; "oxidoreductase activity, acting on the CH-OH group of donors, NAD or NADP as acceptor"	apoplast; "chloroplast"; "chloroplast envelope"; "chloroplast stroma"; "membrane"; "mitochondrion"; "plastid"; "stromule"; "vacuolar membrane"	AT3G47520.1|Symbols:MDH|malate dehydrogenase|chr3:17513657-17514868 FORWARD LENGTH=403	0	0	2.56984	0	0	2.40852
Glyma01g41920	Glyma.01g210400	1.1.1.27	GO:0005975 GO:0006096 GO:0009651 GO:0009737 GO:0044262 GO:0055114	GO:0000166 GO:0003824 GO:0004457 GO:0004459 GO:0016491 GO:0016616	GO:0005737 GO:0005829 GO:0005886	carbohydrate metabolic process; "cellular carbohydrate metabolic process"; "glycolysis"; "oxidation-reduction process"; "response to abscisic acid stimulus"; "response to salt stress"	L-lactate dehydrogenase activity; "catalytic activity"; "lactate dehydrogenase activity"; "nucleotide binding"; "oxidoreductase activity"; "oxidoreductase activity, acting on the CH-OH group of donors, NAD or NADP as acceptor"	cytoplasm; "cytosol"; "plasma membrane"	AT4G17260.1|Symbols:|Lactate/malate dehydrogenase family protein|chr4:9674057-9675309 FORWARD LENGTH=353	94.6934	577.921	186.347	116.708	557.329	181.149
Glyma05g04520	Glyma.05g058100	1.1.1.27	GO:0005975 GO:0006096 GO:0009651 GO:0009737 GO:0044262 GO:0055114	GO:0000166 GO:0003824 GO:0004457 GO:0004459 GO:0016491 GO:0016616	GO:0005737 GO:0005829 GO:0005886	carbohydrate metabolic process; "cellular carbohydrate metabolic process"; "glycolysis"; "oxidation-reduction process"; "response to abscisic acid stimulus"; "response to salt stress"	L-lactate dehydrogenase activity; "catalytic activity"; "lactate dehydrogenase activity"; "nucleotide binding"; "oxidoreductase activity"; "oxidoreductase activity, acting on the CH-OH group of donors, NAD or NADP as acceptor"	cytoplasm; "cytosol"; "plasma membrane"	AT4G17260.1|Symbols:|Lactate/malate dehydrogenase family protein|chr4:9674057-9675309 FORWARD LENGTH=353	23.1773	17.9895	3.08863	34.4146	20.2186	3.58244
Glyma10g40870	Glyma.10g262400	1.1.1.195	GO:0009809 GO:0055114 GO:0080167	GO:0000166 GO:0008270 GO:0016491 GO:0045551	GO:0005737	lignin biosynthetic process; "oxidation-reduction process"; "response to karrikin"	cinnamyl-alcohol dehydrogenase activity; "nucleotide binding"; "oxidoreductase activity"; "zinc ion binding"	cytoplasm	AT3G19450.1|Symbols:CAD4, ATCAD4, CAD, CAD-C|GroES-like zinc-binding alcohol dehydrogenase family protein|chr3:6744859-6747005 FORWARD LENGTH=365	0	-2.8359	0	0	-4.95892	0
Glyma20g26440	Glyma.20g128600	1.1.1.195	GO:0009809 GO:0055114 GO:0080167	GO:0000166 GO:0008270 GO:0016491 GO:0045551	GO:0005737	lignin biosynthetic process; "oxidation-reduction process"; "response to karrikin"	cinnamyl-alcohol dehydrogenase activity; "nucleotide binding"; "oxidoreductase activity"; "zinc ion binding"	cytoplasm	AT3G19450.1|Symbols:CAD4, ATCAD4, CAD, CAD-C|GroES-like zinc-binding alcohol dehydrogenase family protein|chr3:6744859-6747005 FORWARD LENGTH=365	0	-2.18656	0	0	-2.29053	0

## Sheet: folate
Glyma 1.1 ID	Gmax 2.0 ID	EC ID	GO Biological Process ID	GO Molecular Function ID	GO Cellular Component ID	GO Biological Process Descriptions	GO Molecular Function Descriptions	GO Cellular Component Descriptions	Top TAIR10 Blastp Hit	Ratio
										E-0.5h	E-4h	E-28h	B-0.5h	B-4h	B-28h
Glyma10g35580	Glyma.10g211600	2.6.1.85	GO:0008152 GO:0008153 GO:0009058 GO:0009396 GO:0009793 GO:0046417 GO:0046656	GO:0016833 GO:0046820	GO:0009507	biosynthetic process; "chorismate metabolic process"; "embryo development ending in seed dormancy"; "folic acid-containing compound biosynthetic process"; "folic acid biosynthetic process"; "metabolic process"; "para-aminobenzoic acid biosynthetic process"	4-amino-4-deoxychorismate synthase activity; "oxo-acid-lyase activity"	chloroplast	AT2G28880.1|Symbols:emb1997, ADCS|para-aminobenzoate (PABA) synthase family protein|chr2:12398937-12403108 REVERSE LENGTH=919	0	-2.68712	-2.14497	0	0	0
Glyma03g21540	Glyma.03g085500	NA	GO:0009058 GO:0046654	GO:0003934	GO:0005634 GO:0005737	biosynthetic process; "tetrahydrofolate biosynthetic process"	GTP cyclohydrolase I activity	cytoplasm; "nucleus"	AT3G07270.1|Symbols:|GTP cyclohydrolase I|chr3:2315451-2317059 FORWARD LENGTH=466	0	-5.60136	-24.6064	0	-14.0626	-43.4725
Glyma08g46160	Glyma.08g347400	3.5.4.16	GO:0009058 GO:0046654	GO:0003934	GO:0005634 GO:0005737	biosynthetic process; "tetrahydrofolate biosynthetic process"	GTP cyclohydrolase I activity	cytoplasm; "nucleus"	AT3G07270.1|Symbols:|GTP cyclohydrolase I|chr3:2315451-2317059 FORWARD LENGTH=466	0	-4.02564	0	0	-6.06913	0
Glyma16g11090	Glyma.16g089300	3.5.4.16	GO:0009058 GO:0046654	GO:0003934	GO:0005634 GO:0005737	biosynthetic process; "tetrahydrofolate biosynthetic process"	GTP cyclohydrolase I activity	cytoplasm; "nucleus"	AT3G07270.2|Symbols:|GTP cyclohydrolase I|chr3:2314005-2317059 FORWARD LENGTH=466	0	-3.14057	0	0	0	0
Glyma07g07420	Glyma.07g068300	4.1.2.25	GO:0006760 GO:0010304	GO:0004150	GO:0005829 GO:0009507	PSII associated light-harvesting complex II catabolic process; "folic acid-containing compound metabolic process"	dihydroneopterin aldolase activity	chloroplast; "cytosol"	AT3G11750.1|Symbols:FOLB1|Dihydroneopterin aldolase|chr3:3715071-3715904 REVERSE LENGTH=146	0	-3.32456	0	0	-3.01342	0
Glyma02g13270	Glyma.02g120400	2.5.1.15 2.7.6.3	GO:0009396 GO:0042558 GO:0044237	GO:0003848 GO:0004156	GO:0005739	cellular metabolic process; "folic acid-containing compound biosynthetic process"; "pteridine-containing compound metabolic process"	2-amino-4-hydroxy-6-hydroxymethyldihydropteridine diphosphokinase activity; "dihydropteroate synthase activity"	mitochondrion	AT4G30000.1|Symbols:|Dihydropterin pyrophosphokinase / Dihydropteroate synthase|chr4:14670524-14672397 REVERSE LENGTH=554	0	-4.06053	-2.82562	0	-3.33062	0
Glyma06g01280	Glyma.06g010600	1.5.1.3 2.1.1.45	GO:0006231 GO:0006545 GO:0006730 GO:0009165 GO:0009257 GO:0055114	GO:0004146 GO:0004799 GO:0016491	GO:0009507	10-formyltetrahydrofolate biosynthetic process; "dTMP biosynthetic process"; "glycine biosynthetic process"; "nucleotide biosynthetic process"; "one-carbon metabolic process"; "oxidation-reduction process"	dihydrofolate reductase activity; "oxidoreductase activity"; "thymidylate synthase activity"	chloroplast	AT4G34570.1|Symbols:THY-2|thymidylate synthase 2|chr4:16511129-16514110 REVERSE LENGTH=565	0	-3.54028	-2.09802	0	-19.5396	0
Glyma02g41870	Glyma.02g251400	NA	GO:0006730 GO:0009058 GO:0009396 GO:0010449 GO:0046901 GO:0048364 GO:0048767	GO:0004326 GO:0005524 GO:0016874	GO:0005829 GO:0009570	biosynthetic process; "folic acid-containing compound biosynthetic process"; "one-carbon metabolic process"; "root development"; "root hair elongation"; "root meristem growth"; "tetrahydrofolylpolyglutamate biosynthetic process"	ATP binding; "ligase activity"; "tetrahydrofolylpolyglutamate synthase activity"	chloroplast stroma; "cytosol"	AT5G05980.2|Symbols:ATDFB, DFB, FPGS1|DHFS-FPGS homolog B|chr5:1799738-1804177 REVERSE LENGTH=513	0	0	-4.44025	0	0	0
Glyma14g07100	Glyma.14g065400	6.3.2.17	GO:0006730 GO:0009058 GO:0009396 GO:0010449 GO:0046901 GO:0048364 GO:0048767	GO:0004326 GO:0005524 GO:0016874	GO:0005829 GO:0009570	biosynthetic process; "folic acid-containing compound biosynthetic process"; "one-carbon metabolic process"; "root development"; "root hair elongation"; "root meristem growth"; "tetrahydrofolylpolyglutamate biosynthetic process"	ATP binding; "ligase activity"; "tetrahydrofolylpolyglutamate synthase activity"	chloroplast stroma; "cytosol"	AT5G05980.2|Symbols:ATDFB, DFB, FPGS1|DHFS-FPGS homolog B|chr5:1799738-1804177 REVERSE LENGTH=513	0	0	0	0	-3.33062	0
Glyma12g35520	Glyma.12g226400	NA	GO:0008152 GO:0008153 GO:0046654	GO:0003824 GO:0008696	GO:0009507 GO:0009570	metabolic process; "para-aminobenzoic acid biosynthetic process"; "tetrahydrofolate biosynthetic process"	4-amino-4-deoxychorismate lyase activity; "catalytic activity"	chloroplast; "chloroplast stroma"	AT5G57850.1|Symbols:|D-aminoacid aminotransferase-like PLP-dependent enzymes superfamily protein|chr5:23435548-23437287 REVERSE LENGTH=373	0	-14.085	0	0	-8.69661	0
Glyma17g26230	Glyma.17g190800	2.6.1.42	GO:0008152 GO:0008153 GO:0046654	GO:0003824 GO:0008696	GO:0009507 GO:0009570	metabolic process; "para-aminobenzoic acid biosynthetic process"; "tetrahydrofolate biosynthetic process"	4-amino-4-deoxychorismate lyase activity; "catalytic activity"	chloroplast; "chloroplast stroma"	AT5G57850.1|Symbols:|D-aminoacid aminotransferase-like PLP-dependent enzymes superfamily protein|chr5:23435548-23437287 REVERSE LENGTH=373	0	-3.42607	0	0	-2.51647	0
Glyma06g08700	Glyma.06g082700	2.6.1.42	GO:0008152 GO:0008153 GO:0046654	GO:0003824 GO:0008696	GO:0009507 GO:0009570	metabolic process; "para-aminobenzoic acid biosynthetic process"; "tetrahydrofolate biosynthetic process"	4-amino-4-deoxychorismate lyase activity; "catalytic activity"	chloroplast; "chloroplast stroma"	AT5G57850.1|Symbols:|D-aminoacid aminotransferase-like PLP-dependent enzymes superfamily protein|chr5:23435548-23437287 REVERSE LENGTH=373	0	473.72	272.828	0	344.531	150.716
