# Supplementary material for: Insights into soybean transcriptome reconfiguration under hypoxic stress: Functional, regulatory, structural, and compositional characterization
Source: PLoS One. 2017 Nov 16;12(11):e0187920. doi: 10.1371/journal.pone.0187920 (PMC5690659; doi:10.1371/journal.pone.0187920)
Supplement: S3 File — (XLSX) [file pone.0187920.s004.xlsx]

## Sheet: Soybean
Glyma 1.1 ID	Gmax 2.0 ID	EC ID	GO Biological Process ID	GO Molecular Function ID	GO Cellular Component ID	GO Biological Process Descriptions	GO Molecular Function Descriptions	GO Cellular Component Descriptions	Top TAIR10 Blastp Hit	Ratio
										E-0.5h	E-4h	E-28h	B-0.5h	B-4h	B-28h
Glyma09g35250	Glyma.09g218600	1.14.13.93	GO:0009639 GO:0009687 GO:0048838 GO:0050832 GO:0055114	GO:0005506 GO:0009055 GO:0010295 GO:0016705 GO:0019825 GO:0020037	GO:0005576	abscisic acid metabolic process; "defense response to fungus"; "oxidation-reduction process"; "release of seed from dormancy"; "response to red or far red light"	(+)-abscisic acid 8'-hydroxylase activity; "electron carrier activity"; "heme binding"; "iron ion binding"; "oxidoreductase activity, acting on paired donors, with incorporation or reduction of molecular oxygen"; "oxygen binding"	extracellular region	AT4G19230.1|Symbols:CYP707A1|cytochrome P450, family 707, subfamily A, polypeptide 1|chr4:10521524-10523517 FORWARD LENGTH=467	3.1372	0	2.21352	4.56119	0	5.16878
Glyma01g35660	Glyma.01g153300	1.14.13.93	GO:0009639 GO:0009687 GO:0048838 GO:0050832 GO:0055114	GO:0005506 GO:0009055 GO:0010295 GO:0016705 GO:0019825 GO:0020037	GO:0005576	abscisic acid metabolic process; "defense response to fungus"; "oxidation-reduction process"; "release of seed from dormancy"; "response to red or far red light"	(+)-abscisic acid 8'-hydroxylase activity; "electron carrier activity"; "heme binding"; "iron ion binding"; "oxidoreductase activity, acting on paired donors, with incorporation or reduction of molecular oxygen"; "oxygen binding"	extracellular region	AT4G19230.1|Symbols:CYP707A1|cytochrome P450, family 707, subfamily A, polypeptide 1|chr4:10521524-10523517 FORWARD LENGTH=467	6.52051	4.12211	5.44758	8.34341	4.58882	7.47542
Glyma16g20490	Glyma.16g109300	NA	GO:0009639 GO:0009687 GO:0048838 GO:0050832 GO:0055114	GO:0005506 GO:0009055 GO:0010295 GO:0016705 GO:0019825 GO:0020037	GO:0005576	abscisic acid metabolic process; "defense response to fungus"; "oxidation-reduction process"; "release of seed from dormancy"; "response to red or far red light"	(+)-abscisic acid 8'-hydroxylase activity; "electron carrier activity"; "heme binding"; "iron ion binding"; "oxidoreductase activity, acting on paired donors, with incorporation or reduction of molecular oxygen"; "oxygen binding"	extracellular region	AT4G19230.1|Symbols:CYP707A1|cytochrome P450, family 707, subfamily A, polypeptide 1|chr4:10521524-10523517 FORWARD LENGTH=467	0	19.5559	142.077	0	0	19.9264
Glyma09g07650	Glyma.09g066500	NA	GO:0000165 GO:0000303 GO:0006470 GO:0006612 GO:0006914 GO:0007154 GO:0007165 GO:0008219 GO:0009408 GO:0009409 GO:0009414 GO:0009611 GO:0009723 GO:0009733 GO:0009737 GO:0009738 GO:0009753 GO:0009787 GO:0009788 GO:0009862 GO:0009863 GO:0009867 GO:0009873 GO:0010029 GO:0010119 GO:0010363 GO:0030968 GO:0031348 GO:0042538 GO:0043069 GO:0050832	GO:0003824 GO:0004722 GO:0005509 GO:0005515 GO:0019901	GO:0005634 GO:0008287	MAPK cascade; "abscisic acid mediated signaling pathway"; "autophagy"; "cell communication"; "cell death"; "defense response to fungus"; "endoplasmic reticulum unfolded protein response"; "ethylene mediated signaling pathway"; "hyperosmotic salinity response"; "jasmonic acid mediated signaling pathway"; "negative regulation of abscisic acid mediated signaling pathway"; "negative regulation of def…	calcium ion binding; "catalytic activity"; "protein binding"; "protein kinase binding"; "protein serine/threonine phosphatase activity"	nucleus; "protein serine/threonine phosphatase complex"	AT4G26080.1|Symbols:ABI1, AtABI1|Protein phosphatase 2C family protein|chr4:13220231-13221828 REVERSE LENGTH=434	0	-6.09079	-2.52539	0	-9.32573	-3.74593
Glyma13g16640	Glyma.13g106800	NA	GO:0000165 GO:0000303 GO:0006470 GO:0006612 GO:0006914 GO:0007154 GO:0007165 GO:0008219 GO:0009408 GO:0009409 GO:0009414 GO:0009611 GO:0009723 GO:0009733 GO:0009737 GO:0009738 GO:0009753 GO:0009787 GO:0009788 GO:0009862 GO:0009863 GO:0009867 GO:0009873 GO:0010029 GO:0010119 GO:0010363 GO:0030968 GO:0031348 GO:0042538 GO:0043069 GO:0050832	GO:0003824 GO:0004722 GO:0005509 GO:0005515 GO:0019901	GO:0005634 GO:0008287	MAPK cascade; "abscisic acid mediated signaling pathway"; "autophagy"; "cell communication"; "cell death"; "defense response to fungus"; "endoplasmic reticulum unfolded protein response"; "ethylene mediated signaling pathway"; "hyperosmotic salinity response"; "jasmonic acid mediated signaling pathway"; "negative regulation of abscisic acid mediated signaling pathway"; "negative regulation of def…	calcium ion binding; "catalytic activity"; "protein binding"; "protein kinase binding"; "protein serine/threonine phosphatase activity"	nucleus; "protein serine/threonine phosphatase complex"	AT4G26080.1|Symbols:ABI1, AtABI1|Protein phosphatase 2C family protein|chr4:13220231-13221828 REVERSE LENGTH=434	0	2.16272	2.10027	0	0	3.03425
Glyma02g41750	Glyma.02g250200	3.1.3.16	GO:0006470 GO:0009409 GO:0009414 GO:0009737 GO:0009738 GO:0009788 GO:0010119 GO:0042538	GO:0003824 GO:0004721 GO:0004722 GO:0005515	GO:0005634 GO:0005737 GO:0005829	abscisic acid mediated signaling pathway; "hyperosmotic salinity response"; "negative regulation of abscisic acid mediated signaling pathway"; "protein dephosphorylation"; "regulation of stomatal movement"; "response to abscisic acid stimulus"; "response to cold"; "response to water deprivation"	catalytic activity; "phosphoprotein phosphatase activity"; "protein binding"; "protein serine/threonine phosphatase activity"	cytoplasm; "cytosol"; "nucleus"	AT3G11410.1|Symbols:ATPP2CA, AHG3, PP2CA|protein phosphatase 2CA|chr3:3584181-3585649 REVERSE LENGTH=399	0	-7.53736	0	0	-3.51229	0
Glyma11g34410	Glyma.11g222600	3.1.3.16	GO:0006470 GO:0009409 GO:0009414 GO:0009737 GO:0009738 GO:0009788 GO:0010119 GO:0042538	GO:0003824 GO:0004721 GO:0004722 GO:0005515	GO:0005634 GO:0005737 GO:0005829	abscisic acid mediated signaling pathway; "hyperosmotic salinity response"; "negative regulation of abscisic acid mediated signaling pathway"; "protein dephosphorylation"; "regulation of stomatal movement"; "response to abscisic acid stimulus"; "response to cold"; "response to water deprivation"	catalytic activity; "phosphoprotein phosphatase activity"; "protein binding"; "protein serine/threonine phosphatase activity"	cytoplasm; "cytosol"; "nucleus"	AT3G11410.1|Symbols:ATPP2CA, AHG3, PP2CA|protein phosphatase 2CA|chr3:3584181-3585649 REVERSE LENGTH=399	0	0	2.29667	2.801	0	2.32906
Glyma14g07210	Glyma.14g066400	3.1.3.16	GO:0006470 GO:0009409 GO:0009414 GO:0009737 GO:0009738 GO:0009788 GO:0010119 GO:0042538	GO:0003824 GO:0004721 GO:0004722 GO:0005515	GO:0005634 GO:0005737 GO:0005829	abscisic acid mediated signaling pathway; "hyperosmotic salinity response"; "negative regulation of abscisic acid mediated signaling pathway"; "protein dephosphorylation"; "regulation of stomatal movement"; "response to abscisic acid stimulus"; "response to cold"; "response to water deprivation"	catalytic activity; "phosphoprotein phosphatase activity"; "protein binding"; "protein serine/threonine phosphatase activity"	cytoplasm; "cytosol"; "nucleus"	AT3G11410.1|Symbols:ATPP2CA, AHG3, PP2CA|protein phosphatase 2CA|chr3:3584181-3585649 REVERSE LENGTH=399	0	0	2.63402	0	2.58763	2.53609
Glyma14g13020	Glyma.14g108400	3.1.3.16	GO:0006470 GO:0009610 GO:0010029	GO:0004722 GO:0005515	GO:0008287	protein dephosphorylation; "regulation of seed germination"; "response to symbiotic fungus"	protein binding; "protein serine/threonine phosphatase activity"	protein serine/threonine phosphatase complex	AT1G72770.3|Symbols:HAB1|homology to ABI1|chr1:27390998-27392851 FORWARD LENGTH=511	0	-2.1413	0	0	-3.35529	0
Glyma04g05661	Glyma.04g053800	3.1.3.16	GO:0006470 GO:0009610 GO:0010029	GO:0004722 GO:0005515	GO:0008287	protein dephosphorylation; "regulation of seed germination"; "response to symbiotic fungus"	protein binding; "protein serine/threonine phosphatase activity"	protein serine/threonine phosphatase complex	AT1G72770.3|Symbols:HAB1|homology to ABI1|chr1:27390998-27392851 FORWARD LENGTH=511	0	-2.03026	0	-3.06541	0	0
Glyma17g33410	Glyma.17g218700	3.1.3.16	GO:0006470 GO:0009610 GO:0010029	GO:0004722 GO:0005515	GO:0008287	protein dephosphorylation; "regulation of seed germination"; "response to symbiotic fungus"	protein binding; "protein serine/threonine phosphatase activity"	protein serine/threonine phosphatase complex	AT1G72770.3|Symbols:HAB1|homology to ABI1|chr1:27390998-27392851 FORWARD LENGTH=511	0	0	0	0	-2.17107	0
Glyma01g43460	Glyma.01g225100	NA	GO:0006470	GO:0003824 GO:0004722	GO:0005886 GO:0008287	protein dephosphorylation	catalytic activity; "protein serine/threonine phosphatase activity"	plasma membrane; "protein serine/threonine phosphatase complex"	AT2G29380.1|Symbols:HAI3|highly ABA-induced PP2C gene 3|chr2:12608855-12610124 FORWARD LENGTH=362	62.8069	485.103	42.2112	41.0813	930.008	42.0265
Glyma01g02290	Glyma.01g018800	NA	GO:0006569 GO:0009684 GO:0009738 GO:0019761 GO:0080163	GO:0004872 GO:0005515 GO:0010427 GO:0042803	GO:0005634	abscisic acid mediated signaling pathway; "glucosinolate biosynthetic process"; "indoleacetic acid biosynthetic process"; "regulation of protein serine/threonine phosphatase activity"; "tryptophan catabolic process"	abscisic acid binding; "protein binding"; "protein homodimerization activity"; "receptor activity"	nucleus	AT5G46790.1|Symbols:PYL1, RCAR12|PYR1-like 1|chr5:18984063-18984728 REVERSE LENGTH=221	0	-3.53484	-3.39957	0	0	0
Glyma18g43676	Glyma.18g206000	NA	GO:0009738	GO:0004872 GO:0005515	GO:0005634	abscisic acid mediated signaling pathway	protein binding; "receptor activity"	nucleus	AT2G38310.1|Symbols:PYL4, RCAR10|PYR1-like 4|chr2:16050251-16050874 FORWARD LENGTH=207	0	0	-2.67109	0	0	0
Glyma07g19120	Glyma.07g155500	NA	GO:0009738	GO:0004872 GO:0005515	GO:0005634	abscisic acid mediated signaling pathway	protein binding; "receptor activity"	nucleus	AT2G38310.1|Symbols:PYL4, RCAR10|PYR1-like 4|chr2:16050251-16050874 FORWARD LENGTH=207	-2.2514	0	0	0	0	0
Glyma11g35670	Glyma.11g233300	NA	GO:0009738	GO:0004872 GO:0005515 GO:0010427	GO:0005634 GO:0005737	abscisic acid mediated signaling pathway	abscisic acid binding; "protein binding"; "receptor activity"	cytoplasm; "nucleus"	AT5G05440.1|Symbols:PYL5, RCAR8|Polyketide cyclase/dehydrase and lipid transport superfamily protein|chr5:1609374-1609985 FORWARD LENGTH=203	0	0	-2.03661	-2.02734	0	-2.10012
Glyma02g42990	Glyma.02g261900	NA	GO:0009738	GO:0004872 GO:0005515 GO:0010427	GO:0005634 GO:0005737	abscisic acid mediated signaling pathway	abscisic acid binding; "protein binding"; "receptor activity"	cytoplasm; "nucleus"	AT5G05440.1|Symbols:PYL5, RCAR8|Polyketide cyclase/dehydrase and lipid transport superfamily protein|chr5:1609374-1609985 FORWARD LENGTH=203	0	0	-2.03003	-2.59306	2.42806	0
Glyma14g06100	Glyma.14g056300	NA	GO:0009738	GO:0004872 GO:0005515 GO:0010427	GO:0005634 GO:0005737	abscisic acid mediated signaling pathway	abscisic acid binding; "protein binding"; "receptor activity"	cytoplasm; "nucleus"	AT5G05440.1|Symbols:PYL5, RCAR8|Polyketide cyclase/dehydrase and lipid transport superfamily protein|chr5:1609374-1609985 FORWARD LENGTH=203	0	2.98491	0	0	3.90318	0
Glyma08g27010	Glyma.08g246400	NA	GO:0009414 GO:0009737 GO:0009738 GO:0045893	GO:0005515	GO:0005634	abscisic acid mediated signaling pathway; "positive regulation of transcription, DNA-dependent"; "response to abscisic acid stimulus"; "response to water deprivation"	protein binding	nucleus	AT1G13740.1|Symbols:AFP2|ABI five binding protein 2|chr1:4713969-4715158 FORWARD LENGTH=348	0	0	0	0	-3.55266	0
Glyma02g13120	Glyma.02g118500	NA	GO:0009414 GO:0009737 GO:0009738 GO:0045893	GO:0005515	GO:0005634	abscisic acid mediated signaling pathway; "positive regulation of transcription, DNA-dependent"; "response to abscisic acid stimulus"; "response to water deprivation"	protein binding	nucleus	AT1G13740.1|Symbols:AFP2|ABI five binding protein 2|chr1:4713969-4715158 FORWARD LENGTH=348	0	0	2.42245	0	0	2.79487
Glyma01g07390	Glyma.01g060300	NA	GO:0009414 GO:0009737 GO:0009738 GO:0045893	GO:0005515	GO:0005634	abscisic acid mediated signaling pathway; "positive regulation of transcription, DNA-dependent"; "response to abscisic acid stimulus"; "response to water deprivation"	protein binding	nucleus	AT1G13740.1|Symbols:AFP2|ABI five binding protein 2|chr1:4713969-4715158 FORWARD LENGTH=348	0	2.45179	3.37461	0	2.42505	4.40331
Glyma12g10370	Glyma.12g097200	NA	GO:0006468	GO:0004672 GO:0004674 GO:0005524 GO:0016301 GO:0016772	NA	protein phosphorylation	ATP binding; "kinase activity"; "protein kinase activity"; "protein serine/threonine kinase activity"; "transferase activity, transferring phosphorus-containing groups"	NA	AT1G05100.1|Symbols:MAPKKK18|mitogen-activated protein kinase kinase kinase 18|chr1:1469679-1470698 FORWARD LENGTH=339	42.9985	218.909	0	35.0125	331.02	22.4625
DEGs: fold-change ≥ 2 (up), ≤ -2 (down); adj. p ≤ 0.01; RPM ≥ 9 (control or stress datasets). RPM ≥ 9: at least 20 reads in all datasets.

## Sheet: Arabidopsis thaliana orthologs
								CYP707A1	CYP707A2	ABI1	ABI2	PP2CA	HAB1	HAB2	HAI1	HAI2	HAI3	PYL4	PYL5	PYL6	AFP1	AFP2	AFP3	AFP4	MAPKKK18
