# Supplementary material for: Insights into soybean transcriptome reconfiguration under hypoxic stress: Functional, regulatory, structural, and compositional characterization
Source: PLoS One. 2017 Nov 16;12(11):e0187920. doi: 10.1371/journal.pone.0187920 (PMC5690659; doi:10.1371/journal.pone.0187920)
Supplement: S4 File — (XLSX) [file pone.0187920.s005.xlsx]

## Sheet: S4 File
S4 File. Differentially expressed genes (DEGs) related with modification of inosine, queuosine, wybutosine, pseudouridine, and methylation (tRNA and DNA methyltransferases) as well as aminoacylation of tRNAs (amino acid charging) in hypoxic roots of Embrapa 45 (E) and BR 4 (B) soybean cultivars along 0.5, 4, and 28h.
Glyma 1.1 ID	Gmax 2.0 ID	EC ID	GO Biological Process ID	GO Molecular Function ID	GO Cellular Component ID	GO Biological Process Descriptions	GO Molecular Function Descriptions	GO Cellular Component Descriptions	Glyma 1.1 ID	Top TAIR10 Blastp Hit	Ratio
											E-0.5h	E-4h	E-28h	B-0.5h	B-4h	B-28h
Glyma08g06900	Glyma.08g064700	NA	GO:0000302 GO:0006779 GO:0006783 GO:0009416 GO:0010039 GO:0015995 GO:0033014 GO:0055072 GO:0055114	GO:0000166 GO:0005515 GO:0008883 GO:0050661	GO:0009507	chlorophyll biosynthetic process; "heme biosynthetic process"; "iron ion homeostasis"; "oxidation-reduction process"; "porphyrin-containing compound biosynthetic process"; "response to iron ion"; "response to light stimulus"; "response to reactive oxygen species"; "tetrapyrrole biosynthetic process"	NADP binding; "glutamyl-tRNA reductase activity"; "nucleotide binding"; "protein binding"	chloroplast	Glyma08g06900	AT1G58290.1|Symbols:HEMA1|Glutamyl-tRNA reductase family protein|chr1:21624028-21626051 REVERSE LENGTH=543	3.00049	0	0	4.97956	0	0
Glyma17g34070	Glyma.17g223600	6.1.1.12	GO:0000741 GO:0006094 GO:0006096 GO:0006418 GO:0006422 GO:0009560 GO:0009651 GO:0046686 GO:0051604	GO:0000166 GO:0003676 GO:0004812 GO:0004815 GO:0005524	GO:0005737 GO:0005829	aspartyl-tRNA aminoacylation; "embryo sac egg cell differentiation"; "gluconeogenesis"; "glycolysis"; "karyogamy"; "protein maturation"; "response to cadmium ion"; "response to salt stress"; "tRNA aminoacylation for protein translation"	ATP binding; "aminoacyl-tRNA ligase activity"; "aspartate-tRNA ligase activity"; "nucleic acid binding"; "nucleotide binding"	cytoplasm; "cytosol"	Glyma17g34070	AT4G31180.2|Symbols:|Class II aminoacyl-tRNA and biotin synthetases superfamily protein|chr4:15156696-15159362 FORWARD LENGTH=558	2.5815	4.26468	0	2.73431	3.55904	0
Glyma14g11711	Glyma.14g101500	6.1.1.12	GO:0000741 GO:0006094 GO:0006096 GO:0006418 GO:0006422 GO:0009560 GO:0009651 GO:0046686 GO:0051604	GO:0000166 GO:0003676 GO:0004812 GO:0004815 GO:0005524	GO:0005737 GO:0005829	aspartyl-tRNA aminoacylation; "embryo sac egg cell differentiation"; "gluconeogenesis"; "glycolysis"; "karyogamy"; "protein maturation"; "response to cadmium ion"; "response to salt stress"; "tRNA aminoacylation for protein translation"	ATP binding; "aminoacyl-tRNA ligase activity"; "aspartate-tRNA ligase activity"; "nucleic acid binding"; "nucleotide binding"	cytoplasm; "cytosol"	Glyma14g11711	AT4G31180.2|Symbols:|Class II aminoacyl-tRNA and biotin synthetases superfamily protein|chr4:15156696-15159362 FORWARD LENGTH=558	9.13745	10.2491	5.15781	6.65486	16.0367	5.68808
Glyma11g20660	Glyma.11g147200	NA	GO:0000741 GO:0006396 GO:0006606 GO:0009560 GO:0015946 GO:0019415	GO:0003676 GO:0008173 GO:0008270	GO:0005634	RNA processing; "acetate biosynthetic process from carbon monoxide"; "embryo sac egg cell differentiation"; "karyogamy"; "methanol oxidation"; "protein import into nucleus"	RNA methyltransferase activity; "nucleic acid binding"; "zinc ion binding"	nucleus	Glyma11g20660	AT2G28450.1|Symbols:|zinc finger (CCCH-type) family protein|chr2:12162180-12165761 REVERSE LENGTH=809	0	-2.46677	0	0	-2.9817	0
Glyma15g06160	Glyma.15g056100	5.4.99.-	GO:0001510 GO:0001522 GO:0006164 GO:0006396 GO:0009451	GO:0003723 GO:0009982	GO:0005634 GO:0005730 GO:0005829 GO:0009506	RNA methylation; "RNA modification"; "RNA processing"; "pseudouridine synthesis"; "purine nucleotide biosynthetic process"	RNA binding; "pseudouridine synthase activity"	cytosol; "nucleolus"; "nucleus"; "plasmodesma"	Glyma15g06160	AT3G57150.1|Symbols:NAP57, AtNAP57, CBF5, AtCBF5|homologue of NAP57|chr3:21154255-21155952 REVERSE LENGTH=565	0	-2.9712	-2.18886	0	-2.95665	0
Glyma08g18860	Glyma.08g176900	5.4.99.-	GO:0001522 GO:0006396 GO:0009451 GO:0019288	GO:0003723 GO:0005215 GO:0009982	GO:0005634	RNA modification; "RNA processing"; "isopentenyl diphosphate biosynthetic process, mevalonate-independent pathway"; "pseudouridine synthesis"	RNA binding; "pseudouridine synthase activity"; "transporter activity"	nucleus	Glyma08g18860	AT5G14460.1|Symbols:|Pseudouridine synthase family protein|chr5:4660239-4662543 REVERSE LENGTH=540	0	-2.99512	0	0	-3.28621	0
Glyma20g23060	Glyma.20g098200	NA	GO:0001522 GO:0006457 GO:0009408 GO:0009451 GO:0009644 GO:0034976 GO:0042542	GO:0003723 GO:0009982	GO:0005739	RNA modification; "protein folding"; "pseudouridine synthesis"; "response to endoplasmic reticulum stress"; "response to heat"; "response to high light intensity"; "response to hydrogen peroxide"	RNA binding; "pseudouridine synthase activity"	mitochondrion	Glyma20g23060	AT1G56345.1|Symbols:|Pseudouridine synthase family protein|chr1:21093409-21094454 REVERSE LENGTH=322	3.09203	4.85151	3.58102	6.18554	10.6962	6.37644
Glyma0448s00210	Glyma.U039500	NA	GO:0001522 GO:0009451	GO:0003723 GO:0009982	GO:0005634	RNA modification; "pseudouridine synthesis"	RNA binding; "pseudouridine synthase activity"	nucleus	Glyma0448s00210	AT2G30320.1|Symbols:|Pseudouridine synthase family protein|chr2:12925728-12927896 REVERSE LENGTH=510	0	14.8038	3.76518	0	22.2503	8.96688
Glyma11g36620	Glyma.11g254700	3.3.1.1	GO:0006094 GO:0006096 GO:0006346 GO:0006511 GO:0006730 GO:0006833 GO:0006972 GO:0007030 GO:0009266 GO:0009651 GO:0009793 GO:0009853 GO:0016441 GO:0046686 GO:0048767 GO:0051049 GO:0051788 GO:0080129	GO:0000166 GO:0004013 GO:0005507	GO:0005737 GO:0005773 GO:0005774 GO:0005829 GO:0005886 GO:0009506 GO:0016020 GO:0048046	Golgi organization; "embryo development ending in seed dormancy"; "gluconeogenesis"; "glycolysis"; "hyperosmotic response"; "methylation-dependent chromatin silencing"; "one-carbon metabolic process"; "photorespiration"; "posttranscriptional gene silencing"; "proteasome core complex assembly"; "regulation of transport"; "response to cadmium ion"; "response to misfolded protein"; "response to salt…	adenosylhomocysteinase activity; "copper ion binding"; "nucleotide binding"	apoplast; "cytoplasm"; "cytosol"; "membrane"; "plasma membrane"; "plasmodesma"; "vacuolar membrane"; "vacuole"	Glyma11g36620	AT4G13940.1|Symbols:HOG1, EMB1395, SAHH1, MEE58, ATSAHH1|S-adenosyl-L-homocysteine hydrolase|chr4:8054931-8056676 FORWARD LENGTH=485	0	-13.5139	-32.0531	0	-9.94744	-32.2018
Glyma05g28480	Glyma.05g152000	3.3.1.1	GO:0006094 GO:0006096 GO:0006346 GO:0006511 GO:0006730 GO:0006833 GO:0006972 GO:0007030 GO:0009266 GO:0009651 GO:0009793 GO:0009853 GO:0016441 GO:0046686 GO:0048767 GO:0051049 GO:0051788 GO:0080129	GO:0000166 GO:0004013 GO:0005507	GO:0005737 GO:0005773 GO:0005774 GO:0005829 GO:0005886 GO:0009506 GO:0016020 GO:0048046	Golgi organization; "embryo development ending in seed dormancy"; "gluconeogenesis"; "glycolysis"; "hyperosmotic response"; "methylation-dependent chromatin silencing"; "one-carbon metabolic process"; "photorespiration"; "posttranscriptional gene silencing"; "proteasome core complex assembly"; "regulation of transport"; "response to cadmium ion"; "response to misfolded protein"; "response to salt…	adenosylhomocysteinase activity; "copper ion binding"; "nucleotide binding"	apoplast; "cytoplasm"; "cytosol"; "membrane"; "plasma membrane"; "plasmodesma"; "vacuolar membrane"; "vacuole"	Glyma05g28480	AT4G13940.1|Symbols:HOG1, EMB1395, SAHH1, MEE58, ATSAHH1|S-adenosyl-L-homocysteine hydrolase|chr4:8054931-8056676 FORWARD LENGTH=485	0	-6.90676	-4.12622	0	-3.77613	-2.29027
Glyma08g11480	Glyma.08g108800	3.3.1.1	GO:0006094 GO:0006096 GO:0006346 GO:0006511 GO:0006730 GO:0006833 GO:0006972 GO:0007030 GO:0009266 GO:0009651 GO:0009793 GO:0009853 GO:0016441 GO:0046686 GO:0048767 GO:0051049 GO:0051788 GO:0080129	GO:0000166 GO:0004013 GO:0005507	GO:0005737 GO:0005773 GO:0005774 GO:0005829 GO:0005886 GO:0009506 GO:0016020 GO:0048046	Golgi organization; "embryo development ending in seed dormancy"; "gluconeogenesis"; "glycolysis"; "hyperosmotic response"; "methylation-dependent chromatin silencing"; "one-carbon metabolic process"; "photorespiration"; "posttranscriptional gene silencing"; "proteasome core complex assembly"; "regulation of transport"; "response to cadmium ion"; "response to misfolded protein"; "response to salt…	adenosylhomocysteinase activity; "copper ion binding"; "nucleotide binding"	apoplast; "cytoplasm"; "cytosol"; "membrane"; "plasma membrane"; "plasmodesma"; "vacuolar membrane"; "vacuole"	Glyma08g11480	AT4G13940.1|Symbols:HOG1, EMB1395, SAHH1, MEE58, ATSAHH1|S-adenosyl-L-homocysteine hydrolase|chr4:8054931-8056676 FORWARD LENGTH=485	0	-5.56205	-4.03145	0	-4.44568	-2.49081
Glyma20g22170	Glyma.20g090100	6.1.1.17	GO:0006094 GO:0006412 GO:0006418 GO:0006424 GO:0007010 GO:0009165 GO:0010498 GO:0043039	GO:0000166 GO:0004812 GO:0004818 GO:0005524 GO:0016876	GO:0005737 GO:0005829	cytoskeleton organization; "gluconeogenesis"; "glutamyl-tRNA aminoacylation"; "nucleotide biosynthetic process"; "proteasomal protein catabolic process"; "tRNA aminoacylation"; "tRNA aminoacylation for protein translation"; "translation"	ATP binding; "aminoacyl-tRNA ligase activity"; "glutamate-tRNA ligase activity"; "ligase activity, forming aminoacyl-tRNA and related compounds"; "nucleotide binding"	cytoplasm; "cytosol"	Glyma20g22170	AT5G26710.1|Symbols:|Glutamyl/glutaminyl-tRNA synthetase, class Ic|chr5:9305673-9308247 FORWARD LENGTH=719	2.99032	5.45171	0	3.10444	7.70767	2.82277
Glyma02g03750	Glyma.02g032800	6.1.1.3	GO:0006094 GO:0006418 GO:0006435 GO:0007010 GO:0010498 GO:0043039	GO:0000166 GO:0004812 GO:0004829 GO:0005524 GO:0016876	GO:0005618 GO:0005737 GO:0005739 GO:0005829 GO:0005886 GO:0009507 GO:0016020	cytoskeleton organization; "gluconeogenesis"; "proteasomal protein catabolic process"; "tRNA aminoacylation"; "tRNA aminoacylation for protein translation"; "threonyl-tRNA aminoacylation"	ATP binding; "aminoacyl-tRNA ligase activity"; "ligase activity, forming aminoacyl-tRNA and related compounds"; "nucleotide binding"; "threonine-tRNA ligase activity"	cell wall; "chloroplast"; "cytoplasm"; "cytosol"; "membrane"; "mitochondrion"; "plasma membrane"	Glyma02g03750	AT5G26830.1|Symbols:|Threonyl-tRNA synthetase|chr5:9437351-9441568 FORWARD LENGTH=709	0	0	-2.23823	0	-2.94871	0
Glyma17g02440	Glyma.17g021400	NA	GO:0006148 GO:0006154 GO:0009611 GO:0009753	GO:0016787 GO:0047622 GO:0047724	GO:0005618 GO:0048046	adenosine catabolic process; "inosine catabolic process"; "response to jasmonic acid stimulus"; "response to wounding"	adenosine nucleosidase activity; "hydrolase activity"; "inosine nucleosidase activity"	apoplast; "cell wall"	Glyma17g02440	AT5G18860.1|Symbols:|inosine-uridine preferring nucleoside hydrolase family protein|chr5:6291023-6295581 FORWARD LENGTH=890	0	-2.1209	-4.39643	0	-2.98423	-3.26861
Glyma0048s00280	Glyma.09g285900	NA	GO:0006148 GO:0010150	GO:0016787 GO:0035251 GO:0047724	GO:0005737 GO:0005829	inosine catabolic process; "leaf senescence"	UDP-glucosyltransferase activity; "hydrolase activity"; "inosine nucleosidase activity"	cytoplasm; "cytosol"	Glyma0048s00280	AT1G05620.2|Symbols:URH2|uridine-ribohydrolase 2|chr1:1679609-1681527 FORWARD LENGTH=302	0	-2.36147	0	0	-2.07238	0
Glyma01g00960	Glyma.01g006400	NA	GO:0006164 GO:0006418 GO:0006420 GO:0009793 GO:0010162 GO:0010564 GO:0048366 GO:0048825	GO:0000166 GO:0004812 GO:0004814 GO:0005524	GO:0005737 GO:0005739 GO:0009507 GO:0009570	arginyl-tRNA aminoacylation; "cotyledon development"; "embryo development ending in seed dormancy"; "leaf development"; "purine nucleotide biosynthetic process"; "regulation of cell cycle process"; "seed dormancy process"; "tRNA aminoacylation for protein translation"	ATP binding; "aminoacyl-tRNA ligase activity"; "arginine-tRNA ligase activity"; "nucleotide binding"	chloroplast; "chloroplast stroma"; "cytoplasm"; "mitochondrion"	Glyma01g00960	AT4G26300.1|Symbols:emb1027|Arginyl-tRNA synthetase, class Ic|chr4:13308400-13313109 REVERSE LENGTH=642	0	0	-2.34256	0	-2.61515	0
Glyma01g00940	Glyma.01g006100	6.1.1.19	GO:0006164 GO:0006418 GO:0006420 GO:0009793 GO:0010162 GO:0010564 GO:0048366 GO:0048825	GO:0000166 GO:0004812 GO:0004814 GO:0005524	GO:0005737 GO:0005739 GO:0009507 GO:0009570	arginyl-tRNA aminoacylation; "cotyledon development"; "embryo development ending in seed dormancy"; "leaf development"; "purine nucleotide biosynthetic process"; "regulation of cell cycle process"; "seed dormancy process"; "tRNA aminoacylation for protein translation"	ATP binding; "aminoacyl-tRNA ligase activity"; "arginine-tRNA ligase activity"; "nucleotide binding"	chloroplast; "chloroplast stroma"; "cytoplasm"; "mitochondrion"	Glyma01g00940	AT4G26300.1|Symbols:emb1027|Arginyl-tRNA synthetase, class Ic|chr4:13308400-13313109 REVERSE LENGTH=642	0	10.3131	4.85356	0	7.78207	3.79019
Glyma01g01120	Glyma.01g007800	2.1.1.37	GO:0006260 GO:0006261 GO:0006270 GO:0006275 GO:0006306 GO:0006342 GO:0006346 GO:0008283 GO:0009909 GO:0010069 GO:0010425 GO:0016458 GO:0016572 GO:0031047 GO:0031048 GO:0034968 GO:0045814 GO:0051567 GO:0051726	GO:0003677 GO:0003886	GO:0005634	DNA-dependent DNA replication; "DNA methylation"; "DNA methylation on cytosine within a CNG sequence"; "DNA replication"; "DNA replication initiation"; "cell proliferation"; "chromatin silencing"; "chromatin silencing by small RNA"; "gene silencing"; "gene silencing by RNA"; "histone H3-K9 methylation"; "histone lysine methylation"; "histone phosphorylation"; "methylation-dependent chromatin sile…	DNA (cytosine-5-)-methyltransferase activity; "DNA binding"	nucleus	Glyma01g01120	AT1G69770.1|Symbols:CMT3|chromomethylase 3|chr1:26248496-26253519 REVERSE LENGTH=839	0	0	-6.04368	0	0	-33.1219
Glyma04g36150	Glyma.04g187600	2.1.1.37	GO:0006260 GO:0006261 GO:0006306 GO:0006333 GO:0006342 GO:0006349 GO:0008283 GO:0009294 GO:0009909 GO:0009910 GO:0010069 GO:0010216 GO:0010424 GO:0016458 GO:0034968 GO:0051567 GO:0090116	GO:0005515 GO:0008168	GO:0005634	C-5 methylation of cytosine; "DNA-dependent DNA replication"; "DNA mediated transformation"; "DNA methylation"; "DNA methylation on cytosine within a CG sequence"; "DNA replication"; "cell proliferation"; "chromatin assembly or disassembly"; "chromatin silencing"; "gene silencing"; "histone H3-K9 methylation"; "histone lysine methylation"; "maintenance of DNA methylation"; "negative regulation of…	methyltransferase activity; "protein binding"	nucleus	Glyma04g36150	AT5G49160.1|Symbols:MET1, MET2, METI, DDM2, DMT01, DMT1|methyltransferase 1|chr5:19932501-19938186 FORWARD LENGTH=1534	0	0	-33.0244	0	0	0
Glyma06g18790	Glyma.06g178200	2.1.1.37	GO:0006260 GO:0006261 GO:0006306 GO:0006333 GO:0006342 GO:0006349 GO:0008283 GO:0009294 GO:0009909 GO:0009910 GO:0010069 GO:0010216 GO:0010424 GO:0016458 GO:0034968 GO:0051567 GO:0090116	GO:0005515 GO:0008168	GO:0005634	C-5 methylation of cytosine; "DNA-dependent DNA replication"; "DNA mediated transformation"; "DNA methylation"; "DNA methylation on cytosine within a CG sequence"; "DNA replication"; "cell proliferation"; "chromatin assembly or disassembly"; "chromatin silencing"; "gene silencing"; "histone H3-K9 methylation"; "histone lysine methylation"; "maintenance of DNA methylation"; "negative regulation of…	methyltransferase activity; "protein binding"	nucleus	Glyma06g18790	AT5G49160.1|Symbols:MET1, MET2, METI, DDM2, DMT01, DMT1|methyltransferase 1|chr5:19932501-19938186 FORWARD LENGTH=1534	0	-4.64423	-4.6137	0	0	-9.5351
Glyma19g00250	Glyma.19g006100	NA	GO:0006306 GO:0016458 GO:0050832 GO:0051567	GO:0005515 GO:0008170	GO:0005634	DNA methylation; "defense response to fungus"; "gene silencing"; "histone H3-K9 methylation"	N-methyltransferase activity; "protein binding"	nucleus	Glyma19g00250	AT5G14620.1|Symbols:DRM2, DMT7|domains rearranged methyltransferase 2|chr5:4715429-4718578 REVERSE LENGTH=626	0	-2.35773	0	0	-2.45303	0
Glyma07g39030	Glyma.07g260400	NA	GO:0006310 GO:0006869 GO:0007126 GO:0010332 GO:0031591 GO:0032204 GO:0043247	GO:0016740	GO:0005737	DNA recombination; "lipid transport"; "meiosis"; "regulation of telomere maintenance"; "response to gamma radiation"; "telomere maintenance in response to DNA damage"; "wybutosine biosynthetic process"	transferase activity	cytoplasm	Glyma07g39030	AT4G04670.1|Symbols:|Met-10+ like family protein / kelch repeat-containing protein|chr4:2367603-2371990 FORWARD LENGTH=995	0	-4.30455	-2.79964	0	0	0
Glyma01g38150	Glyma.01g175300	NA	GO:0006342 GO:0006344 GO:0006346 GO:0006349 GO:0008283 GO:0009294 GO:0016246 GO:0016572 GO:0031048 GO:0032197 GO:0044030 GO:0051567 GO:0051574 GO:0090241	GO:0003676 GO:0003677 GO:0004003 GO:0004386 GO:0005515 GO:0005524 GO:0016887	GO:0000786 GO:0005634	DNA mediated transformation; "RNA interference"; "cell proliferation"; "chromatin silencing"; "chromatin silencing by small RNA"; "histone H3-K9 methylation"; "histone phosphorylation"; "maintenance of chromatin silencing"; "methylation-dependent chromatin silencing"; "negative regulation of histone H4 acetylation"; "positive regulation of histone H3-K9 methylation"; "regulation of DNA methylatio…	ATP-dependent DNA helicase activity; "ATP binding"; "ATPase activity"; "DNA binding"; "helicase activity"; "nucleic acid binding"; "protein binding"	nucleosome; "nucleus"	Glyma01g38150	AT5G66750.1|Symbols:DDM1, CHR01, CHR1, CHA1, SOM4, SOM1, ATDDM1|chromatin remodeling 1|chr5:26649050-26652869 FORWARD LENGTH=764	0	0	-11.8175	0	0	-5.14393
Glyma11g07220	Glyma.11g067500	NA	GO:0006342 GO:0006344 GO:0006346 GO:0006349 GO:0008283 GO:0009294 GO:0016246 GO:0016572 GO:0031048 GO:0032197 GO:0044030 GO:0051567 GO:0051574 GO:0090241	GO:0003676 GO:0003677 GO:0004003 GO:0004386 GO:0005515 GO:0005524 GO:0016887	GO:0000786 GO:0005634	DNA mediated transformation; "RNA interference"; "cell proliferation"; "chromatin silencing"; "chromatin silencing by small RNA"; "histone H3-K9 methylation"; "histone phosphorylation"; "maintenance of chromatin silencing"; "methylation-dependent chromatin silencing"; "negative regulation of histone H4 acetylation"; "positive regulation of histone H3-K9 methylation"; "regulation of DNA methylatio…	ATP-dependent DNA helicase activity; "ATP binding"; "ATPase activity"; "DNA binding"; "helicase activity"; "nucleic acid binding"; "protein binding"	nucleosome; "nucleus"	Glyma11g07220	AT5G66750.1|Symbols:DDM1, CHR01, CHR1, CHA1, SOM4, SOM1, ATDDM1|chromatin remodeling 1|chr5:26649050-26652869 FORWARD LENGTH=764	0	0	-3.02819	0	0	0
Glyma10g41920	Glyma.10g272800	6.1.1.18	GO:0006412 GO:0006418 GO:0006424 GO:0006425 GO:0009640 GO:0009793 GO:0009845 GO:0009909 GO:0009933 GO:0010162 GO:0010182 GO:0010228 GO:0016567 GO:0019915 GO:0043039 GO:0048481 GO:0050826	GO:0000166 GO:0004812 GO:0004819 GO:0005524 GO:0016876	GO:0005737 GO:0005829	embryo development ending in seed dormancy; "glutaminyl-tRNA aminoacylation"; "glutamyl-tRNA aminoacylation"; "lipid storage"; "meristem structural organization"; "ovule development"; "photomorphogenesis"; "protein ubiquitination"; "regulation of flower development"; "response to freezing"; "seed dormancy process"; "seed germination"; "sugar mediated signaling pathway"; "tRNA aminoacylation"; "tR…	ATP binding; "aminoacyl-tRNA ligase activity"; "glutamine-tRNA ligase activity"; "ligase activity, forming aminoacyl-tRNA and related compounds"; "nucleotide binding"	cytoplasm; "cytosol"	Glyma10g41920	AT1G25350.1|Symbols:OVA9|glutamine-tRNA ligase, putative / glutaminyl-tRNA synthetase, putative / GlnRS, putative|chr1:8889280-8894205 REVERSE LENGTH=795	0	0	2.58777	0	0	2.2683
Glyma20g25120	Glyma.20g117100	NA	GO:0006412 GO:0006418 GO:0006424 GO:0006425 GO:0009640 GO:0009793 GO:0009845 GO:0009909 GO:0009933 GO:0010162 GO:0010182 GO:0010228 GO:0016567 GO:0019915 GO:0043039 GO:0048481 GO:0050826	GO:0000166 GO:0004812 GO:0004819 GO:0005524 GO:0016876	GO:0005737 GO:0005829	embryo development ending in seed dormancy; "glutaminyl-tRNA aminoacylation"; "glutamyl-tRNA aminoacylation"; "lipid storage"; "meristem structural organization"; "ovule development"; "photomorphogenesis"; "protein ubiquitination"; "regulation of flower development"; "response to freezing"; "seed dormancy process"; "seed germination"; "sugar mediated signaling pathway"; "tRNA aminoacylation"; "tR…	ATP binding; "aminoacyl-tRNA ligase activity"; "glutamine-tRNA ligase activity"; "ligase activity, forming aminoacyl-tRNA and related compounds"; "nucleotide binding"	cytoplasm; "cytosol"	Glyma20g25120	AT1G25350.1|Symbols:OVA9|glutamine-tRNA ligase, putative / glutaminyl-tRNA synthetase, putative / GlnRS, putative|chr1:8889280-8894205 REVERSE LENGTH=795	0	3.08377	2.24874	0	5.60245	3.13661
Glyma05g35021	Glyma.05g234900	6.1.1.21	GO:0006418 GO:0006427 GO:0048481	GO:0000166 GO:0004812 GO:0004821 GO:0005524	GO:0005737 GO:0005829	histidyl-tRNA aminoacylation; "ovule development"; "tRNA aminoacylation for protein translation"	ATP binding; "aminoacyl-tRNA ligase activity"; "histidine-tRNA ligase activity"; "nucleotide binding"	cytoplasm; "cytosol"	Glyma05g35021	AT3G02760.1|Symbols:|Class II aaRS and biotin synthetases superfamily protein|chr3:597588-600650 REVERSE LENGTH=883	0	-3.27711	0	0	-3.10858	0
Glyma01g41660	Glyma.01g208100	6.1.1.4	GO:0006418 GO:0006429 GO:0008295	GO:0000166 GO:0004812 GO:0004823 GO:0005524	GO:0005737 GO:0005829 GO:0009506 GO:0009507	leucyl-tRNA aminoacylation; "spermidine biosynthetic process"; "tRNA aminoacylation for protein translation"	ATP binding; "aminoacyl-tRNA ligase activity"; "leucine-tRNA ligase activity"; "nucleotide binding"	chloroplast; "cytoplasm"; "cytosol"; "plasmodesma"	Glyma01g41660	AT1G09620.1|Symbols:|ATP binding;leucine-tRNA ligases;aminoacyl-tRNA ligases;nucleotide binding;ATP binding;aminoacyl-tRNA ligases|chr1:3113077-3116455 REVERSE LENGTH=1091	0	0	2.25947	0	0	2.01665
Glyma20g25160	Glyma.20g117600	NA	GO:0006423 GO:0046686	GO:0004817 GO:0005524	GO:0005737 GO:0005739 GO:0005829 GO:0009507	cysteinyl-tRNA aminoacylation; "response to cadmium ion"	ATP binding; "cysteine-tRNA ligase activity"	chloroplast; "cytoplasm"; "cytosol"; "mitochondrion"	Glyma20g25160	AT5G38830.1|Symbols:|Cysteinyl-tRNA synthetase, class Ia family protein|chr5:15545764-15548094 REVERSE LENGTH=511	0	-2.05045	0	0	-2.86186	0
Glyma02g05280	Glyma.02g047100	NA	GO:0006487 GO:0048573	NA	GO:0005737	photoperiodism, flowering; "protein N-linked glycosylation"	NA	cytoplasm	Glyma02g05280	AT5G66180.1|Symbols:|S-adenosyl-L-methionine-dependent methyltransferases superfamily protein|chr5:26448952-26450919 FORWARD LENGTH=395	0	-3.99708	0	0	-3.47865	0
Glyma11g05250	Glyma.11g048900	NA	NA	NA	NA	NA	NA	NA	Glyma11g05250	NA	0	0	-4.99528	0	0	0
Glyma13g35870	Glyma.13g282700	NA	NA	GO:0016740	NA	NA	transferase activity	NA	Glyma13g35870	AT4G27340.1|Symbols:|Met-10+ like family protein|chr4:13687366-13690370 REVERSE LENGTH=619	0	0	2.55915	0	0	2.23417
Glyma04g10706	Glyma.04g099000	2.4.2.29	NA	NA	NA	NA	NA	NA	Glyma04g10706	NA	0	4.76736	0	0	2.95553	0
DEGs: fold-change ≥ 2 (up), ≤ -2 (down); adj. p ≤ 0.01; RPM ≥ 9 (control or stress datasets). RPM ≥ 9: at least 20 reads in all datasets.
