# Supplementary material for: Insights into soybean transcriptome reconfiguration under hypoxic stress: Functional, regulatory, structural, and compositional characterization
Source: PLoS One. 2017 Nov 16;12(11):e0187920. doi: 10.1371/journal.pone.0187920 (PMC5690659; doi:10.1371/journal.pone.0187920)
Supplement: S5 File — DEGs: fold-change ≥ 2 (up), ≤ -2 (down); adj. p ≤ 0.01; RPM ≥ 9 (control or stress datasets). RPM ≥ 9: at least 20 reads in all datasets. (XLSX) [file pone.0187920.s006.xlsx]

## Sheet: UPR
Glyma 1.1 ID	Gmax 2.0 ID	EC ID	GO Biological Process ID	GO Molecular Function ID	GO Cellular Component ID	GO Biological Process Descriptions	GO Molecular Function Descriptions	GO Cellular Component Descriptions	Top TAIR10 Blastp Hit	Ratio
										E-0.5h	E-4h	E-28h	B-0.5h	B-4h	B-28h
Glyma02g19754	Glyma.02g161100	NA	GO:0000165 GO:0002679 GO:0006355 GO:0006612 GO:0006984 GO:0007154 GO:0009409 GO:0009410 GO:0009693 GO:0009738 GO:0009862 GO:0009867 GO:0009873 GO:0010200 GO:0010286 GO:0010363 GO:0030968 GO:0031348 GO:0034976 GO:0035556 GO:0043069 GO:0050832	GO:0003677 GO:0003700 GO:0043565 GO:0046983	GO:0005634 GO:0005789	ER-nucleus signaling pathway; "MAPK cascade"; "abscisic acid mediated signaling pathway"; "cell communication"; "defense response to fungus"; "endoplasmic reticulum unfolded protein response"; "ethylene biosynthetic process"; "ethylene mediated signaling pathway"; "heat acclimation"; "intracellular signal transduction"; "jasmonic acid mediated signaling pathway"; "negative regulation of defense r…	DNA binding; "protein dimerization activity"; "sequence-specific DNA binding"; "sequence-specific DNA binding transcription factor activity"	endoplasmic reticulum membrane; "nucleus"	AT1G42990.1|Symbols:ATBZIP60, BZIP60|basic region/leucine zipper motif 60|chr1:16136062-16137459 REVERSE LENGTH=295	0	0	2.73452	0	0	3.17212
Glyma15g05050	Glyma.15g045500	NA	GO:0000280 GO:0007000 GO:0030244 GO:0045454 GO:0048193	NA	GO:0009507	Golgi vesicle transport; "cell redox homeostasis"; "cellulose biosynthetic process"; "nuclear division"; "nucleolus organization"	NA	chloroplast	AT1G07960.1|Symbols:ATPDIL5-1, PDIL5-1|PDI-like 5-1|chr1:2467681-2468831 FORWARD LENGTH=146	0	-2.64093	0	0	-2.49532	0
Glyma10g36170	Glyma.10g217600	NA	GO:0000394 GO:0006662 GO:0009086 GO:0030244 GO:0045454 GO:0048193	GO:0003756 GO:0009055 GO:0015035	GO:0005774 GO:0005783 GO:0009505 GO:0009506 GO:0009507	Golgi vesicle transport; "RNA splicing, via endonucleolytic cleavage and ligation"; "cell redox homeostasis"; "cellulose biosynthetic process"; "glycerol ether metabolic process"; "methionine biosynthetic process"	electron carrier activity; "protein disulfide isomerase activity"; "protein disulfide oxidoreductase activity"	chloroplast; "endoplasmic reticulum"; "plant-type cell wall"; "plasmodesma"; "vacuolar membrane"	AT1G35620.1|Symbols:ATPDIL5-2, ATPDI8, PDI8, PDIL5-2|PDI-like 5-2|chr1:13156504-13158280 FORWARD LENGTH=440	0	-2.26365	-2.15687	0	-2.05124	0
Glyma20g02951	Glyma.20g024500	NA	GO:0000394 GO:0009086 GO:0030244 GO:0042742 GO:0048193	GO:0005516	GO:0005783 GO:0009507	Golgi vesicle transport; "RNA splicing, via endonucleolytic cleavage and ligation"; "cellulose biosynthetic process"; "defense response to bacterium"; "methionine biosynthetic process"	calmodulin binding	chloroplast; "endoplasmic reticulum"	AT5G56360.1|Symbols:PSL4|calmodulin-binding protein|chr5:22823586-22827950 REVERSE LENGTH=647	0	-2.61034	-2.12473	0	0	0
Glyma09g04290	Glyma.09g038200	NA	GO:0000902 GO:0006096 GO:0006511 GO:0006623 GO:0006833 GO:0006886 GO:0006972 GO:0007030 GO:0007033 GO:0009266 GO:0009651 GO:0009853 GO:0016049 GO:0046686 GO:0048193 GO:0051788 GO:0080129	GO:0005525	GO:0005622 GO:0005886	Golgi organization; "Golgi vesicle transport"; "cell growth"; "cell morphogenesis"; "glycolysis"; "hyperosmotic response"; "intracellular protein transport"; "photorespiration"; "proteasome core complex assembly"; "protein targeting to vacuole"; "response to cadmium ion"; "response to misfolded protein"; "response to salt stress"; "response to temperature stimulus"; "ubiquitin-dependent protein c…	GTP binding	intracellular; "plasma membrane"	AT4G02080.1|Symbols:ASAR1, ATSARA1C, ATSAR2, SAR2|secretion-associated RAS super family 2|chr4:921554-922547 FORWARD LENGTH=193	0	-7.13765	-8.01327	0	-21.3159	-3.38747
Glyma15g15330	Glyma.15g143300	NA	GO:0000902 GO:0006096 GO:0006511 GO:0006623 GO:0006833 GO:0006886 GO:0006972 GO:0007030 GO:0007033 GO:0009266 GO:0009651 GO:0009853 GO:0016049 GO:0046686 GO:0048193 GO:0051788 GO:0080129	GO:0005525	GO:0005622 GO:0005886	Golgi organization; "Golgi vesicle transport"; "cell growth"; "cell morphogenesis"; "glycolysis"; "hyperosmotic response"; "intracellular protein transport"; "photorespiration"; "proteasome core complex assembly"; "protein targeting to vacuole"; "response to cadmium ion"; "response to misfolded protein"; "response to salt stress"; "response to temperature stimulus"; "ubiquitin-dependent protein c…	GTP binding	intracellular; "plasma membrane"	AT4G02080.1|Symbols:ASAR1, ATSARA1C, ATSAR2, SAR2|secretion-associated RAS super family 2|chr4:921554-922547 FORWARD LENGTH=193	0	-8.75552	-4.14673	0	-5.62504	-4.69227
Glyma17g03540	Glyma.17g032100	NA	GO:0000902 GO:0006096 GO:0006511 GO:0006623 GO:0006833 GO:0006886 GO:0006972 GO:0007030 GO:0007033 GO:0009266 GO:0009651 GO:0009853 GO:0016049 GO:0046686 GO:0048193 GO:0051788 GO:0080129	GO:0005525	GO:0005622 GO:0005886	Golgi organization; "Golgi vesicle transport"; "cell growth"; "cell morphogenesis"; "glycolysis"; "hyperosmotic response"; "intracellular protein transport"; "photorespiration"; "proteasome core complex assembly"; "protein targeting to vacuole"; "response to cadmium ion"; "response to misfolded protein"; "response to salt stress"; "response to temperature stimulus"; "ubiquitin-dependent protein c…	GTP binding	intracellular; "plasma membrane"	AT4G02080.1|Symbols:ASAR1, ATSARA1C, ATSAR2, SAR2|secretion-associated RAS super family 2|chr4:921554-922547 FORWARD LENGTH=193	0	-2.4389	0	0	-3.10858	-2.20368
Glyma17g03520	Glyma.17g032000	NA	GO:0000902 GO:0006096 GO:0006511 GO:0006623 GO:0006833 GO:0006886 GO:0006972 GO:0007030 GO:0007033 GO:0009266 GO:0009651 GO:0009853 GO:0016049 GO:0046686 GO:0048193 GO:0051788 GO:0080129	GO:0005525	GO:0005622 GO:0005886	Golgi organization; "Golgi vesicle transport"; "cell growth"; "cell morphogenesis"; "glycolysis"; "hyperosmotic response"; "intracellular protein transport"; "photorespiration"; "proteasome core complex assembly"; "protein targeting to vacuole"; "response to cadmium ion"; "response to misfolded protein"; "response to salt stress"; "response to temperature stimulus"; "ubiquitin-dependent protein c…	GTP binding	intracellular; "plasma membrane"	AT4G02080.1|Symbols:ASAR1, ATSARA1C, ATSAR2, SAR2|secretion-associated RAS super family 2|chr4:921554-922547 FORWARD LENGTH=193	0	-2.69933	-3.58169	0	0	0
Glyma07g37070	Glyma.07g241800	NA	GO:0000902 GO:0006096 GO:0006511 GO:0006623 GO:0006833 GO:0006886 GO:0006972 GO:0007030 GO:0007033 GO:0009266 GO:0009651 GO:0009853 GO:0016049 GO:0046686 GO:0048193 GO:0051788 GO:0080129	GO:0005525	GO:0005622 GO:0005886	Golgi organization; "Golgi vesicle transport"; "cell growth"; "cell morphogenesis"; "glycolysis"; "hyperosmotic response"; "intracellular protein transport"; "photorespiration"; "proteasome core complex assembly"; "protein targeting to vacuole"; "response to cadmium ion"; "response to misfolded protein"; "response to salt stress"; "response to temperature stimulus"; "ubiquitin-dependent protein c…	GTP binding	intracellular; "plasma membrane"	AT4G02080.1|Symbols:ASAR1, ATSARA1C, ATSAR2, SAR2|secretion-associated RAS super family 2|chr4:921554-922547 FORWARD LENGTH=193	0	-2.18023	0	0	0	0
Glyma07g37080	Glyma.07g241900	3.6.5.-	GO:0000902 GO:0006096 GO:0006511 GO:0006623 GO:0006833 GO:0006886 GO:0006972 GO:0007030 GO:0007033 GO:0009266 GO:0009651 GO:0009853 GO:0016049 GO:0046686 GO:0048193 GO:0051788 GO:0080129	GO:0005525	GO:0005622 GO:0005886	Golgi organization; "Golgi vesicle transport"; "cell growth"; "cell morphogenesis"; "glycolysis"; "hyperosmotic response"; "intracellular protein transport"; "photorespiration"; "proteasome core complex assembly"; "protein targeting to vacuole"; "response to cadmium ion"; "response to misfolded protein"; "response to salt stress"; "response to temperature stimulus"; "ubiquitin-dependent protein c…	GTP binding	intracellular; "plasma membrane"	AT4G02080.1|Symbols:ASAR1, ATSARA1C, ATSAR2, SAR2|secretion-associated RAS super family 2|chr4:921554-922547 FORWARD LENGTH=193	0	0	0	0	0	2.42682
Glyma03g39110	Glyma.03g231800	NA	GO:0000902 GO:0006096 GO:0006511 GO:0006623 GO:0006833 GO:0006886 GO:0006972 GO:0007030 GO:0007033 GO:0009266 GO:0009651 GO:0009853 GO:0016049 GO:0046686 GO:0048193 GO:0051788 GO:0080129	GO:0005525	GO:0005622 GO:0005886	Golgi organization; "Golgi vesicle transport"; "cell growth"; "cell morphogenesis"; "glycolysis"; "hyperosmotic response"; "intracellular protein transport"; "photorespiration"; "proteasome core complex assembly"; "protein targeting to vacuole"; "response to cadmium ion"; "response to misfolded protein"; "response to salt stress"; "response to temperature stimulus"; "ubiquitin-dependent protein c…	GTP binding	intracellular; "plasma membrane"	AT4G02080.1|Symbols:ASAR1, ATSARA1C, ATSAR2, SAR2|secretion-associated RAS super family 2|chr4:921554-922547 FORWARD LENGTH=193	0	2.05174	0	0	2.34014	2.22411
Glyma10g28910	Glyma.10g147800	3.6.5.-	GO:0000902 GO:0006096 GO:0006511 GO:0006623 GO:0006833 GO:0006886 GO:0006972 GO:0007030 GO:0007033 GO:0009266 GO:0009651 GO:0009853 GO:0016049 GO:0046686 GO:0048193 GO:0051788 GO:0080129	GO:0005525	GO:0005622 GO:0005886	Golgi organization; "Golgi vesicle transport"; "cell growth"; "cell morphogenesis"; "glycolysis"; "hyperosmotic response"; "intracellular protein transport"; "photorespiration"; "proteasome core complex assembly"; "protein targeting to vacuole"; "response to cadmium ion"; "response to misfolded protein"; "response to salt stress"; "response to temperature stimulus"; "ubiquitin-dependent protein c…	GTP binding	intracellular; "plasma membrane"	AT4G02080.1|Symbols:ASAR1, ATSARA1C, ATSAR2, SAR2|secretion-associated RAS super family 2|chr4:921554-922547 FORWARD LENGTH=193	12.6994	3.25473	0	7.19702	8.19202	0
Glyma14g36840	Glyma.14g189300	NA	GO:0000956 GO:0006355 GO:0006487 GO:0008284 GO:0031347 GO:0045892	GO:0003700 GO:0005515 GO:0005516	GO:0005634	negative regulation of transcription, DNA-dependent; "nuclear-transcribed mRNA catabolic process"; "positive regulation of cell proliferation"; "protein N-linked glycosylation"; "regulation of defense response"; "regulation of transcription, DNA-dependent"	calmodulin binding; "protein binding"; "sequence-specific DNA binding transcription factor activity"	nucleus	AT4G35580.2|Symbols:NTL9|NAC transcription factor-like 9|chr4:16888534-16890744 REVERSE LENGTH=534	0	0	0	0	0	2.30553
Glyma04g40450	Glyma.04g226700	NA	GO:0000956 GO:0006355 GO:0006487 GO:0008284 GO:0031347 GO:0045892	GO:0003700 GO:0005515 GO:0005516	GO:0005634	negative regulation of transcription, DNA-dependent; "nuclear-transcribed mRNA catabolic process"; "positive regulation of cell proliferation"; "protein N-linked glycosylation"; "regulation of defense response"; "regulation of transcription, DNA-dependent"	calmodulin binding; "protein binding"; "sequence-specific DNA binding transcription factor activity"	nucleus	AT4G35580.1|Symbols:NTL9|NAC transcription factor-like 9|chr4:16888581-16890744 REVERSE LENGTH=512	2.51861	0	0	3.71522	0	0
Glyma06g14290	Glyma.06g138100	NA	GO:0000956 GO:0006355 GO:0006487 GO:0008284 GO:0031347 GO:0045892	GO:0003700 GO:0005515 GO:0005516	GO:0005634	negative regulation of transcription, DNA-dependent; "nuclear-transcribed mRNA catabolic process"; "positive regulation of cell proliferation"; "protein N-linked glycosylation"; "regulation of defense response"; "regulation of transcription, DNA-dependent"	calmodulin binding; "protein binding"; "sequence-specific DNA binding transcription factor activity"	nucleus	AT4G35580.1|Symbols:NTL9|NAC transcription factor-like 9|chr4:16888581-16890744 REVERSE LENGTH=512	3.02095	3.51197	2.60095	3.13945	5.25922	4.01315
Glyma04g38630	Glyma.04g209000	3.2.1.84	GO:0005975 GO:0009826 GO:0030244 GO:0042742 GO:0046686 GO:0048193	GO:0004553 GO:0015926	GO:0005576 GO:0005783 GO:0009507	Golgi vesicle transport; "carbohydrate metabolic process"; "cellulose biosynthetic process"; "defense response to bacterium"; "response to cadmium ion"; "unidimensional cell growth"	glucosidase activity; "hydrolase activity, hydrolyzing O-glycosyl compounds"	chloroplast; "endoplasmic reticulum"; "extracellular region"	AT5G63840.1|Symbols:RSW3, PSL5|Glycosyl hydrolases family 31 protein|chr5:25545056-25548922 FORWARD LENGTH=921	0	-2.41428	0	0	-2.67882	0
Glyma17g37820	Glyma.17g258700	NA	GO:0006094 GO:0006096 GO:0006457 GO:0006499 GO:0006833 GO:0006972 GO:0007030 GO:0009266 GO:0009306 GO:0009408 GO:0009409 GO:0009414 GO:0009644 GO:0009651 GO:0009934 GO:0010075 GO:0034976 GO:0042542 GO:0046686	GO:0005524 GO:0051082	GO:0005634 GO:0005739 GO:0005773 GO:0005774 GO:0005783 GO:0005886 GO:0009506 GO:0009507 GO:0016020 GO:0048046	Golgi organization; "N-terminal protein myristoylation"; "gluconeogenesis"; "glycolysis"; "hyperosmotic response"; "protein folding"; "protein secretion"; "regulation of meristem growth"; "regulation of meristem structural organization"; "response to cadmium ion"; "response to cold"; "response to endoplasmic reticulum stress"; "response to heat"; "response to high light intensity"; "response to h…	ATP binding; "unfolded protein binding"	apoplast; "chloroplast"; "endoplasmic reticulum"; "membrane"; "mitochondrion"; "nucleus"; "plasma membrane"; "plasmodesma"; "vacuolar membrane"; "vacuole"	AT4G24190.1|Symbols:SHD, HSP90.7, AtHsp90.7, AtHsp90-7|Chaperone protein htpG family protein|chr4:12551902-12555851 REVERSE LENGTH=823	0	-4.28467	-4.15806	-2.14209	-3.4293	-2.76016
Glyma14g40320	Glyma.14g219700	NA	GO:0006094 GO:0006096 GO:0006457 GO:0006499 GO:0006833 GO:0006972 GO:0007030 GO:0009266 GO:0009306 GO:0009408 GO:0009409 GO:0009414 GO:0009644 GO:0009651 GO:0009934 GO:0010075 GO:0034976 GO:0042542 GO:0046686	GO:0005524 GO:0051082	GO:0005634 GO:0005739 GO:0005773 GO:0005774 GO:0005783 GO:0005886 GO:0009506 GO:0009507 GO:0016020 GO:0048046	Golgi organization; "N-terminal protein myristoylation"; "gluconeogenesis"; "glycolysis"; "hyperosmotic response"; "protein folding"; "protein secretion"; "regulation of meristem growth"; "regulation of meristem structural organization"; "response to cadmium ion"; "response to cold"; "response to endoplasmic reticulum stress"; "response to heat"; "response to high light intensity"; "response to h…	ATP binding; "unfolded protein binding"	apoplast; "chloroplast"; "endoplasmic reticulum"; "membrane"; "mitochondrion"; "nucleus"; "plasma membrane"; "plasmodesma"; "vacuolar membrane"; "vacuole"	AT4G24190.1|Symbols:SHD, HSP90.7, AtHsp90.7, AtHsp90-7|Chaperone protein htpG family protein|chr4:12551902-12555851 REVERSE LENGTH=823	0	-2.80532	-3.21063	0	-3.03752	0
Glyma19g41690	Glyma.19g229000	NA	GO:0006094 GO:0006096 GO:0006662 GO:0009553 GO:0009567 GO:0009627 GO:0009651 GO:0009793 GO:0034976 GO:0045454 GO:0046686 GO:0048868	GO:0003756 GO:0009055 GO:0015035 GO:0016853	GO:0005576 GO:0005774 GO:0005783 GO:0009505	cell redox homeostasis; "double fertilization forming a zygote and endosperm"; "embryo development ending in seed dormancy"; "embryo sac development"; "gluconeogenesis"; "glycerol ether metabolic process"; "glycolysis"; "pollen tube development"; "response to cadmium ion"; "response to endoplasmic reticulum stress"; "response to salt stress"; "systemic acquired resistance"	electron carrier activity; "isomerase activity"; "protein disulfide isomerase activity"; "protein disulfide oxidoreductase activity"	endoplasmic reticulum; "extracellular region"; "plant-type cell wall"; "vacuolar membrane"	AT2G47470.1|Symbols:ATPDIL2-1, UNE5, MEE30, PDI11, ATPDI11|thioredoxin family protein|chr2:19481503-19483683 FORWARD LENGTH=361	0	0	-7.5546	0	0	-14.2608
Glyma03g39130	Glyma.03g232000	NA	GO:0006094 GO:0006096 GO:0006662 GO:0009553 GO:0009567 GO:0009627 GO:0009651 GO:0009793 GO:0034976 GO:0045454 GO:0046686 GO:0048868	GO:0003756 GO:0009055 GO:0015035 GO:0016853	GO:0005576 GO:0005774 GO:0005783 GO:0009505	cell redox homeostasis; "double fertilization forming a zygote and endosperm"; "embryo development ending in seed dormancy"; "embryo sac development"; "gluconeogenesis"; "glycerol ether metabolic process"; "glycolysis"; "pollen tube development"; "response to cadmium ion"; "response to endoplasmic reticulum stress"; "response to salt stress"; "systemic acquired resistance"	electron carrier activity; "isomerase activity"; "protein disulfide isomerase activity"; "protein disulfide oxidoreductase activity"	endoplasmic reticulum; "extracellular region"; "plant-type cell wall"; "vacuolar membrane"	AT2G47470.1|Symbols:ATPDIL2-1, UNE5, MEE30, PDI11, ATPDI11|thioredoxin family protein|chr2:19481503-19483683 FORWARD LENGTH=361	0	0	-6.79914	0	0	0
Glyma02g01750	Glyma.02g014000	5.3.4.1	GO:0006094 GO:0006096 GO:0006662 GO:0009553 GO:0009567 GO:0009627 GO:0009651 GO:0009793 GO:0034976 GO:0045454 GO:0046686 GO:0048868	GO:0003756 GO:0009055 GO:0015035 GO:0016853	GO:0005576 GO:0005774 GO:0005783 GO:0009505	cell redox homeostasis; "double fertilization forming a zygote and endosperm"; "embryo development ending in seed dormancy"; "embryo sac development"; "gluconeogenesis"; "glycerol ether metabolic process"; "glycolysis"; "pollen tube development"; "response to cadmium ion"; "response to endoplasmic reticulum stress"; "response to salt stress"; "systemic acquired resistance"	electron carrier activity; "isomerase activity"; "protein disulfide isomerase activity"; "protein disulfide oxidoreductase activity"	endoplasmic reticulum; "extracellular region"; "plant-type cell wall"; "vacuolar membrane"	AT2G47470.1|Symbols:ATPDIL2-1, UNE5, MEE30, PDI11, ATPDI11|thioredoxin family protein|chr2:19481503-19483683 FORWARD LENGTH=361	0	0	-2.12861	0	0	0
Glyma10g42180	Glyma.10g275100	NA	GO:0006289 GO:0043161	GO:0003684 GO:0043130 GO:0070628	GO:0005634	nucleotide-excision repair; "proteasomal ubiquitin-dependent protein catabolic process"	damaged DNA binding; "proteasome binding"; "ubiquitin binding"	nucleus	AT3G02540.1|Symbols:RAD23-3, RAD23C|Rad23 UV excision repair protein family|chr3:533095-536151 REVERSE LENGTH=419	0	0	0	0	0	2.17379
Glyma17g03610	Glyma.17g032800	6.3.2.19	GO:0006301 GO:0006511 GO:0006635 GO:0009407 GO:0016036 GO:0019375 GO:0042631 GO:0043161 GO:0045892 GO:0051788 GO:0080129	GO:0004842 GO:0016881	GO:0005634 GO:0005783 GO:0016020 GO:0048471	cellular response to phosphate starvation; "cellular response to water deprivation"; "fatty acid beta-oxidation"; "galactolipid biosynthetic process"; "negative regulation of transcription, DNA-dependent"; "postreplication repair"; "proteasomal ubiquitin-dependent protein catabolic process"; "proteasome core complex assembly"; "response to misfolded protein"; "toxin catabolic process"; "ubiquitin…	acid-amino acid ligase activity; "ubiquitin-protein ligase activity"	endoplasmic reticulum; "membrane"; "nucleus"; "perinuclear region of cytoplasm"	AT3G17000.1|Symbols:UBC32|ubiquitin-conjugating enzyme 32|chr3:5797296-5799467 FORWARD LENGTH=309	0	0	0	0	2.35304	0
Glyma06g15840	Glyma.06g152900	NA	GO:0006355 GO:0007275	GO:0003677 GO:0003700	GO:0005634	multicellular organismal development; "regulation of transcription, DNA-dependent"	DNA binding; "sequence-specific DNA binding transcription factor activity"	nucleus	AT5G09330.4|Symbols:VNI1|NAC domain containing protein 82|chr5:2892623-2894708 REVERSE LENGTH=489	0	0	0	0	-2.07238	0
Glyma05g32470	Glyma.05g191300	NA	GO:0006355 GO:0007275	GO:0003677 GO:0003700	GO:0005634	multicellular organismal development; "regulation of transcription, DNA-dependent"	DNA binding; "sequence-specific DNA binding transcription factor activity"	nucleus	AT5G09330.4|Symbols:VNI1|NAC domain containing protein 82|chr5:2892623-2894708 REVERSE LENGTH=489	0	0	2.51666	0	0	0
Glyma04g39140	Glyma.04g213300	NA	GO:0006355 GO:0007275	GO:0003677 GO:0003700	GO:0005634	multicellular organismal development; "regulation of transcription, DNA-dependent"	DNA binding; "sequence-specific DNA binding transcription factor activity"	nucleus	AT5G09330.4|Symbols:VNI1|NAC domain containing protein 82|chr5:2892623-2894708 REVERSE LENGTH=489	0	0	3.03514	0	0	0
Glyma08g16630	Glyma.08g156500	NA	GO:0006355 GO:0007275	GO:0003677 GO:0003700	GO:0005634	multicellular organismal development; "regulation of transcription, DNA-dependent"	DNA binding; "sequence-specific DNA binding transcription factor activity"	nucleus	AT5G64060.1|Symbols:anac103, NAC103|NAC domain containing protein 103|chr5:25633818-25635152 REVERSE LENGTH=356	0	0	3.32261	0	0	2.84471
Glyma19g30681	Glyma.19g126800	NA	GO:0006355 GO:0042538 GO:0045893	GO:0003677 GO:0003700 GO:0043565 GO:0046983	GO:0005634 GO:0005783	hyperosmotic salinity response; "positive regulation of transcription, DNA-dependent"; "regulation of transcription, DNA-dependent"	DNA binding; "protein dimerization activity"; "sequence-specific DNA binding"; "sequence-specific DNA binding transcription factor activity"	endoplasmic reticulum; "nucleus"	AT2G40950.1|Symbols:BZIP17|Basic-leucine zipper (bZIP) transcription factor family protein|chr2:17087823-17090326 REVERSE LENGTH=721	0	0	2.02477	0	0	0
Glyma12g31620	Glyma.12g190100	NA	GO:0006457 GO:0006499 GO:0009408 GO:0009644 GO:0042542	GO:0005524 GO:0031072 GO:0051082	GO:0005737 GO:0005829 GO:0005886 GO:0009506	N-terminal protein myristoylation; "protein folding"; "response to heat"; "response to high light intensity"; "response to hydrogen peroxide"	ATP binding; "heat shock protein binding"; "unfolded protein binding"	cytoplasm; "cytosol"; "plasma membrane"; "plasmodesma"	AT5G22060.1|Symbols:ATJ2, J2|DNAJ homologue 2|chr5:7303798-7305668 REVERSE LENGTH=419	0	-3.02197	-2.01564	0	-2.45493	0
Glyma11g17930	Glyma.U012100	NA	GO:0006457 GO:0006499 GO:0009408 GO:0009644 GO:0042542	GO:0005524 GO:0031072 GO:0051082	GO:0005737 GO:0005829 GO:0005886 GO:0009506	N-terminal protein myristoylation; "protein folding"; "response to heat"; "response to high light intensity"; "response to hydrogen peroxide"	ATP binding; "heat shock protein binding"; "unfolded protein binding"	cytoplasm; "cytosol"; "plasma membrane"; "plasmodesma"	AT5G22060.1|Symbols:ATJ2, J2|DNAJ homologue 2|chr5:7303798-7305668 REVERSE LENGTH=419	0	0	0	0	0	2.13556
Glyma03g27030	Glyma.03g116600	NA	GO:0006457 GO:0006499 GO:0009408 GO:0009644 GO:0042542	GO:0005524 GO:0031072 GO:0051082	GO:0005737 GO:0005829 GO:0005886 GO:0009506	N-terminal protein myristoylation; "protein folding"; "response to heat"; "response to high light intensity"; "response to hydrogen peroxide"	ATP binding; "heat shock protein binding"; "unfolded protein binding"	cytoplasm; "cytosol"; "plasma membrane"; "plasmodesma"	AT5G22060.1|Symbols:ATJ2, J2|DNAJ homologue 2|chr5:7303798-7305668 REVERSE LENGTH=419	0	0	2.42111	0	0	0
Glyma12g10150	Glyma.12g095700	NA	GO:0006457 GO:0006499 GO:0009408 GO:0009644 GO:0042542	GO:0005524 GO:0031072 GO:0051082	GO:0005737 GO:0005829 GO:0005886 GO:0009506	N-terminal protein myristoylation; "protein folding"; "response to heat"; "response to high light intensity"; "response to hydrogen peroxide"	ATP binding; "heat shock protein binding"; "unfolded protein binding"	cytoplasm; "cytosol"; "plasma membrane"; "plasmodesma"	AT5G22060.1|Symbols:ATJ2, J2|DNAJ homologue 2|chr5:7303798-7305668 REVERSE LENGTH=419	0	0	0	0	0	2.74793
Glyma07g14540	Glyma.07g110200	NA	GO:0006457 GO:0006499 GO:0009408 GO:0009644 GO:0042542	GO:0005524 GO:0031072 GO:0051082	GO:0005737 GO:0005829 GO:0005886 GO:0009506	N-terminal protein myristoylation; "protein folding"; "response to heat"; "response to high light intensity"; "response to hydrogen peroxide"	ATP binding; "heat shock protein binding"; "unfolded protein binding"	cytoplasm; "cytosol"; "plasma membrane"; "plasmodesma"	AT5G22060.1|Symbols:ATJ2, J2|DNAJ homologue 2|chr5:7303798-7305668 REVERSE LENGTH=419	0	2.41964	2.54895	0	0	0
Glyma14g05520	Glyma.14g050600	5.3.4.1	GO:0006457 GO:0006662 GO:0006984 GO:0009408 GO:0009627 GO:0009644 GO:0034976 GO:0042542 GO:0045454	GO:0003756 GO:0009055 GO:0015035 GO:0016853	GO:0005783 GO:0009505 GO:0009507	ER-nucleus signaling pathway; "cell redox homeostasis"; "glycerol ether metabolic process"; "protein folding"; "response to endoplasmic reticulum stress"; "response to heat"; "response to high light intensity"; "response to hydrogen peroxide"; "systemic acquired resistance"	electron carrier activity; "isomerase activity"; "protein disulfide isomerase activity"; "protein disulfide oxidoreductase activity"	chloroplast; "endoplasmic reticulum"; "plant-type cell wall"	AT1G04980.1|Symbols:ATPDIL2-2, ATPDI10, PDI10, PDIL2-2|PDI-like 2-2|chr1:1413869-1416120 REVERSE LENGTH=447	0	0	-2.23747	0	-2.03418	0
Glyma02g43460	Glyma.02g266900	5.3.4.1	GO:0006457 GO:0006662 GO:0006984 GO:0009408 GO:0009627 GO:0009644 GO:0034976 GO:0042542 GO:0045454	GO:0003756 GO:0009055 GO:0015035 GO:0016853	GO:0005783 GO:0009505 GO:0009507	ER-nucleus signaling pathway; "cell redox homeostasis"; "glycerol ether metabolic process"; "protein folding"; "response to endoplasmic reticulum stress"; "response to heat"; "response to high light intensity"; "response to hydrogen peroxide"; "systemic acquired resistance"	electron carrier activity; "isomerase activity"; "protein disulfide isomerase activity"; "protein disulfide oxidoreductase activity"	chloroplast; "endoplasmic reticulum"; "plant-type cell wall"	AT1G04980.1|Symbols:ATPDIL2-2, ATPDI10, PDI10, PDIL2-2|PDI-like 2-2|chr1:1413869-1416120 REVERSE LENGTH=447	0	-2.0205	0	0	0	0
Glyma04g42690	Glyma.04g247900	5.3.4.1	GO:0006457 GO:0006662 GO:0009408 GO:0009627 GO:0009644 GO:0009651 GO:0034976 GO:0042542 GO:0045454 GO:0046686	GO:0003756 GO:0009055 GO:0015035 GO:0016853	GO:0005774 GO:0005783 GO:0005794 GO:0005886 GO:0009507	cell redox homeostasis; "glycerol ether metabolic process"; "protein folding"; "response to cadmium ion"; "response to endoplasmic reticulum stress"; "response to heat"; "response to high light intensity"; "response to hydrogen peroxide"; "response to salt stress"; "systemic acquired resistance"	electron carrier activity; "isomerase activity"; "protein disulfide isomerase activity"; "protein disulfide oxidoreductase activity"	Golgi apparatus; "chloroplast"; "endoplasmic reticulum"; "plasma membrane"; "vacuolar membrane"	AT1G77510.1|Symbols:ATPDIL1-2, PDI6, ATPDI6, PDIL1-2|PDI-like 1-2|chr1:29126742-29129433 FORWARD LENGTH=508	0	-3.01167	-2.0804	0	-3.41274	0
Glyma06g12090	Glyma.06g114800	5.3.4.1	GO:0006457 GO:0006662 GO:0009408 GO:0009627 GO:0009644 GO:0009651 GO:0034976 GO:0042542 GO:0045454 GO:0046686	GO:0003756 GO:0009055 GO:0015035 GO:0016853	GO:0005774 GO:0005783 GO:0005794 GO:0005886 GO:0009507	cell redox homeostasis; "glycerol ether metabolic process"; "protein folding"; "response to cadmium ion"; "response to endoplasmic reticulum stress"; "response to heat"; "response to high light intensity"; "response to hydrogen peroxide"; "response to salt stress"; "systemic acquired resistance"	electron carrier activity; "isomerase activity"; "protein disulfide isomerase activity"; "protein disulfide oxidoreductase activity"	Golgi apparatus; "chloroplast"; "endoplasmic reticulum"; "plasma membrane"; "vacuolar membrane"	AT1G77510.1|Symbols:ATPDIL1-2, PDI6, ATPDI6, PDIL1-2|PDI-like 1-2|chr1:29126742-29129433 FORWARD LENGTH=508	2.38216	6.23734	3.97673	2.03312	8.01133	7.4229
Glyma10g28890	Glyma.10g147600	NA	GO:0006457 GO:0006979 GO:0009408 GO:0009627 GO:0009644 GO:0009651 GO:0034976 GO:0042542	GO:0005509 GO:0051082	GO:0005739 GO:0005773 GO:0005783 GO:0009507 GO:0048046	protein folding; "response to endoplasmic reticulum stress"; "response to heat"; "response to high light intensity"; "response to hydrogen peroxide"; "response to oxidative stress"; "response to salt stress"; "systemic acquired resistance"	calcium ion binding; "unfolded protein binding"	apoplast; "chloroplast"; "endoplasmic reticulum"; "mitochondrion"; "vacuole"	AT1G09210.1|Symbols:CRT1b, AtCRT1b|calreticulin 1b|chr1:2973217-2976655 REVERSE LENGTH=424	0	-2.70551	-4.97694	0	-2.62473	-2.37277
Glyma20g23080	Glyma.20g098400	NA	GO:0006457 GO:0006979 GO:0009408 GO:0009627 GO:0009644 GO:0009651 GO:0034976 GO:0042542	GO:0005509 GO:0051082	GO:0005739 GO:0005773 GO:0005783 GO:0009507 GO:0048046	protein folding; "response to endoplasmic reticulum stress"; "response to heat"; "response to high light intensity"; "response to hydrogen peroxide"; "response to oxidative stress"; "response to salt stress"; "systemic acquired resistance"	calcium ion binding; "unfolded protein binding"	apoplast; "chloroplast"; "endoplasmic reticulum"; "mitochondrion"; "vacuole"	AT1G09210.1|Symbols:CRT1b, AtCRT1b|calreticulin 1b|chr1:2973217-2976655 REVERSE LENGTH=424	0	-2.75236	-3.146	0	-2.32917	0
Glyma12g05460	Glyma.12g050700	NA	GO:0006457 GO:0006995 GO:0009617 GO:0009626 GO:0009627 GO:0009697 GO:0010204 GO:0031347 GO:0034976 GO:0042742 GO:0045087 GO:0046283 GO:0055074	GO:0005509 GO:0051082	GO:0005783 GO:0005789 GO:0009507	anthocyanin-containing compound metabolic process; "calcium ion homeostasis"; "cellular response to nitrogen starvation"; "defense response signaling pathway, resistance gene-independent"; "defense response to bacterium"; "innate immune response"; "plant-type hypersensitive response"; "protein folding"; "regulation of defense response"; "response to bacterium"; "response to endoplasmic reticulum …	calcium ion binding; "unfolded protein binding"	chloroplast; "endoplasmic reticulum"; "endoplasmic reticulum membrane"	AT1G08450.1|Symbols:CRT3, PSL1, EBS2, AtCRT3|calreticulin 3|chr1:2668008-2671800 REVERSE LENGTH=424	0	-4.30162	-3.35542	0	-4.77917	0
Glyma11g13460	Glyma.11g126100	NA	GO:0006457 GO:0006995 GO:0009617 GO:0009626 GO:0009627 GO:0009697 GO:0010204 GO:0031347 GO:0034976 GO:0042742 GO:0045087 GO:0046283 GO:0055074	GO:0005509 GO:0051082	GO:0005783 GO:0005789 GO:0009507	anthocyanin-containing compound metabolic process; "calcium ion homeostasis"; "cellular response to nitrogen starvation"; "defense response signaling pathway, resistance gene-independent"; "defense response to bacterium"; "innate immune response"; "plant-type hypersensitive response"; "protein folding"; "regulation of defense response"; "response to bacterium"; "response to endoplasmic reticulum …	calcium ion binding; "unfolded protein binding"	chloroplast; "endoplasmic reticulum"; "endoplasmic reticulum membrane"	AT1G08450.1|Symbols:CRT3, PSL1, EBS2, AtCRT3|calreticulin 3|chr1:2668008-2671800 REVERSE LENGTH=424	0	0	-2.09497	0	-2.39212	0
Glyma06g17060	Glyma.06g162600	NA	GO:0006457 GO:0009408 GO:0009627 GO:0009644 GO:0034976 GO:0042542	GO:0005509 GO:0051082	GO:0005739 GO:0005773 GO:0005774 GO:0005783 GO:0005886 GO:0009505 GO:0009506 GO:0009507 GO:0016020 GO:0043231	protein folding; "response to endoplasmic reticulum stress"; "response to heat"; "response to high light intensity"; "response to hydrogen peroxide"; "systemic acquired resistance"	calcium ion binding; "unfolded protein binding"	chloroplast; "endoplasmic reticulum"; "intracellular membrane-bounded organelle"; "membrane"; "mitochondrion"; "plant-type cell wall"; "plasma membrane"; "plasmodesma"; "vacuolar membrane"; "vacuole"	AT5G61790.1|Symbols:CNX1, ATCNX1|calnexin 1|chr5:24827394-24829642 REVERSE LENGTH=530	0	-4.12122	-5.0944	0	-4.42524	-2.67244
Glyma04g38000	Glyma.04g202900	NA	GO:0006457 GO:0009408 GO:0009627 GO:0009644 GO:0034976 GO:0042542	GO:0005509 GO:0051082	GO:0005739 GO:0005773 GO:0005774 GO:0005783 GO:0005886 GO:0009505 GO:0009506 GO:0009507 GO:0016020 GO:0043231	protein folding; "response to endoplasmic reticulum stress"; "response to heat"; "response to high light intensity"; "response to hydrogen peroxide"; "systemic acquired resistance"	calcium ion binding; "unfolded protein binding"	chloroplast; "endoplasmic reticulum"; "intracellular membrane-bounded organelle"; "membrane"; "mitochondrion"; "plant-type cell wall"; "plasma membrane"; "plasmodesma"; "vacuolar membrane"; "vacuole"	AT5G61790.1|Symbols:CNX1, ATCNX1|calnexin 1|chr5:24827394-24829642 REVERSE LENGTH=530	0	-4.46428	-4.52647	0	-3.30514	-3.16542
Glyma08g00920	Glyma.08g006500	NA	GO:0006457 GO:0009408 GO:0009627 GO:0009644 GO:0034976 GO:0042542	GO:0005509 GO:0051082	GO:0005739 GO:0005773 GO:0005774 GO:0005783 GO:0005886 GO:0009505 GO:0009506 GO:0009507 GO:0016020 GO:0043231	protein folding; "response to endoplasmic reticulum stress"; "response to heat"; "response to high light intensity"; "response to hydrogen peroxide"; "systemic acquired resistance"	calcium ion binding; "unfolded protein binding"	chloroplast; "endoplasmic reticulum"; "intracellular membrane-bounded organelle"; "membrane"; "mitochondrion"; "plant-type cell wall"; "plasma membrane"; "plasmodesma"; "vacuolar membrane"; "vacuole"	AT5G61790.1|Symbols:CNX1, ATCNX1|calnexin 1|chr5:24827394-24829642 REVERSE LENGTH=530	0	-2.76773	-3.57995	0	-2.61856	0
Glyma05g33330	Glyma.05g199200	NA	GO:0006457 GO:0009408 GO:0009627 GO:0009644 GO:0034976 GO:0042542	GO:0005509 GO:0051082	GO:0005739 GO:0005773 GO:0005774 GO:0005783 GO:0005886 GO:0009505 GO:0009506 GO:0009507 GO:0016020 GO:0043231	protein folding; "response to endoplasmic reticulum stress"; "response to heat"; "response to high light intensity"; "response to hydrogen peroxide"; "systemic acquired resistance"	calcium ion binding; "unfolded protein binding"	chloroplast; "endoplasmic reticulum"; "intracellular membrane-bounded organelle"; "membrane"; "mitochondrion"; "plant-type cell wall"; "plasma membrane"; "plasmodesma"; "vacuolar membrane"; "vacuole"	AT5G61790.1|Symbols:CNX1, ATCNX1|calnexin 1|chr5:24827394-24829642 REVERSE LENGTH=530	0	-2.52825	0	0	-2.18312	0
Glyma05g36600	Glyma.05g219600	NA	GO:0006457 GO:0009408 GO:0010197 GO:0034976 GO:0046686	GO:0005524	GO:0005618 GO:0005634 GO:0005730 GO:0005773 GO:0005774 GO:0005783 GO:0005788 GO:0005886 GO:0009506 GO:0009507 GO:0016020 GO:0016592	polar nucleus fusion; "protein folding"; "response to cadmium ion"; "response to endoplasmic reticulum stress"; "response to heat"	ATP binding	cell wall; "chloroplast"; "endoplasmic reticulum"; "endoplasmic reticulum lumen"; "mediator complex"; "membrane"; "nucleolus"; "nucleus"; "plasma membrane"; "plasmodesma"; "vacuolar membrane"; "vacuole"	AT5G42020.1|Symbols:BIP, BIP2|Heat shock protein 70 (Hsp 70) family protein|chr5:16807697-16810480 REVERSE LENGTH=668	0	-4.91567	-9.71305	0	-5.40622	-6.04068
Glyma08g02940	Glyma.08g025700	NA	GO:0006457 GO:0009408 GO:0010197 GO:0034976 GO:0046686	GO:0005524	GO:0005618 GO:0005634 GO:0005730 GO:0005773 GO:0005774 GO:0005783 GO:0005788 GO:0005886 GO:0009506 GO:0009507 GO:0016020 GO:0016592	polar nucleus fusion; "protein folding"; "response to cadmium ion"; "response to endoplasmic reticulum stress"; "response to heat"	ATP binding	cell wall; "chloroplast"; "endoplasmic reticulum"; "endoplasmic reticulum lumen"; "mediator complex"; "membrane"; "nucleolus"; "nucleus"; "plasma membrane"; "plasmodesma"; "vacuolar membrane"; "vacuole"	AT5G42020.1|Symbols:BIP, BIP2|Heat shock protein 70 (Hsp 70) family protein|chr5:16807697-16810480 REVERSE LENGTH=668	0	-4.54906	-4.07858	-2.36438	-3.75762	-2.55636
Glyma08g02960	Glyma.08g025900	NA	GO:0006457 GO:0009408 GO:0010197 GO:0034976 GO:0046686	GO:0005524	GO:0005618 GO:0005634 GO:0005730 GO:0005773 GO:0005774 GO:0005783 GO:0005788 GO:0005886 GO:0009506 GO:0009507 GO:0016020 GO:0016592	polar nucleus fusion; "protein folding"; "response to cadmium ion"; "response to endoplasmic reticulum stress"; "response to heat"	ATP binding	cell wall; "chloroplast"; "endoplasmic reticulum"; "endoplasmic reticulum lumen"; "mediator complex"; "membrane"; "nucleolus"; "nucleus"; "plasma membrane"; "plasmodesma"; "vacuolar membrane"; "vacuole"	AT5G42020.1|Symbols:BIP, BIP2|Heat shock protein 70 (Hsp 70) family protein|chr5:16807697-16810480 REVERSE LENGTH=668	0	-4.94877	-2.41028	0	-4.8479	-2.33887
Glyma05g36620	Glyma.05g219400	NA	GO:0006457 GO:0009408 GO:0010197 GO:0034976 GO:0046686	GO:0005524	GO:0005618 GO:0005634 GO:0005730 GO:0005773 GO:0005774 GO:0005783 GO:0005788 GO:0005886 GO:0009506 GO:0009507 GO:0016020 GO:0016592	polar nucleus fusion; "protein folding"; "response to cadmium ion"; "response to endoplasmic reticulum stress"; "response to heat"	ATP binding	cell wall; "chloroplast"; "endoplasmic reticulum"; "endoplasmic reticulum lumen"; "mediator complex"; "membrane"; "nucleolus"; "nucleus"; "plasma membrane"; "plasmodesma"; "vacuolar membrane"; "vacuole"	AT5G42020.1|Symbols:BIP, BIP2|Heat shock protein 70 (Hsp 70) family protein|chr5:16807697-16810480 REVERSE LENGTH=668	0	-3.51267	-3.33061	0	-4.09787	-2.04653
Glyma08g20020	Glyma.08g187500	2.4.1.-	GO:0006486 GO:0009626 GO:0009627 GO:0009751 GO:0010204 GO:0016051 GO:0034976 GO:0046283	GO:0003980 GO:0016757 GO:0016758	GO:0005783 GO:0009507	anthocyanin-containing compound metabolic process; "carbohydrate biosynthetic process"; "defense response signaling pathway, resistance gene-independent"; "plant-type hypersensitive response"; "protein glycosylation"; "response to endoplasmic reticulum stress"; "response to salicylic acid stimulus"; "systemic acquired resistance"	UDP-glucose:glycoprotein glucosyltransferase activity; "transferase activity, transferring glycosyl groups"; "transferase activity, transferring hexosyl groups"	chloroplast; "endoplasmic reticulum"	AT1G71220.2|Symbols:EBS1|UDP-glucose:glycoprotein glucosyltransferases;transferases, transferring hexosyl groups;transferases, transferring glycosyl groups|chr1:26841664-26851730 FORWARD LENGTH=1614	0	-2.41094	0	0	-2.51647	0
Glyma20g27980	Glyma.20g141900	NA	GO:0006487 GO:0009627 GO:0034976	GO:0005515 GO:0015157	GO:0005576 GO:0005783 GO:0005886 GO:0008250 GO:0009507	protein N-linked glycosylation; "response to endoplasmic reticulum stress"; "systemic acquired resistance"	oligosaccharide transmembrane transporter activity; "protein binding"	chloroplast; "endoplasmic reticulum"; "extracellular region"; "oligosaccharyltransferase complex"; "plasma membrane"	AT1G61790.1|Symbols:|Oligosaccharyltransferase complex/magnesium transporter family protein|chr1:22814390-22815430 FORWARD LENGTH=346	0	-2.11058	0	0	-2.05794	0
Glyma10g39750	Glyma.10g251600	NA	GO:0006487 GO:0009627 GO:0034976	GO:0005515 GO:0015157	GO:0005576 GO:0005783 GO:0005886 GO:0008250 GO:0009507	protein N-linked glycosylation; "response to endoplasmic reticulum stress"; "systemic acquired resistance"	oligosaccharide transmembrane transporter activity; "protein binding"	chloroplast; "endoplasmic reticulum"; "extracellular region"; "oligosaccharyltransferase complex"; "plasma membrane"	AT1G61790.1|Symbols:|Oligosaccharyltransferase complex/magnesium transporter family protein|chr1:22814390-22815430 FORWARD LENGTH=346	0	-2.33895	0	0	0	0
Glyma12g07260	Glyma.12g067700	5.3.4.1	GO:0006499 GO:0006662 GO:0006979 GO:0030244 GO:0045454 GO:0048193	GO:0003756 GO:0009055 GO:0015035 GO:0016853	GO:0005576 GO:0005739 GO:0005774 GO:0005783 GO:0009507	Golgi vesicle transport; "N-terminal protein myristoylation"; "cell redox homeostasis"; "cellulose biosynthetic process"; "glycerol ether metabolic process"; "response to oxidative stress"	electron carrier activity; "isomerase activity"; "protein disulfide isomerase activity"; "protein disulfide oxidoreductase activity"	chloroplast; "endoplasmic reticulum"; "extracellular region"; "mitochondrion"; "vacuolar membrane"	AT5G60640.1|Symbols:ATPDIL1-4, PDI2, ATPDI2, PDIL1-4|PDI-like 1-4|chr5:24371141-24373993 REVERSE LENGTH=597	0	-2.79796	0	0	-3.16409	0
Glyma11g20630	Glyma.11g146800	5.3.4.1	GO:0006499 GO:0006662 GO:0006979 GO:0030244 GO:0045454 GO:0048193	GO:0003756 GO:0009055 GO:0015035 GO:0016853	GO:0005576 GO:0005739 GO:0005774 GO:0005783 GO:0009507	Golgi vesicle transport; "N-terminal protein myristoylation"; "cell redox homeostasis"; "cellulose biosynthetic process"; "glycerol ether metabolic process"; "response to oxidative stress"	electron carrier activity; "isomerase activity"; "protein disulfide isomerase activity"; "protein disulfide oxidoreductase activity"	chloroplast; "endoplasmic reticulum"; "extracellular region"; "mitochondrion"; "vacuolar membrane"	AT5G60640.1|Symbols:ATPDIL1-4, PDI2, ATPDI2, PDIL1-4|PDI-like 1-4|chr5:24371141-24373993 REVERSE LENGTH=597	0	-2.31668	0	0	-3.55266	0
Glyma13g40130	Glyma.13g326200	5.3.4.1	GO:0006499 GO:0006662 GO:0006979 GO:0030244 GO:0045454 GO:0048193	GO:0003756 GO:0009055 GO:0015035 GO:0016853	GO:0005576 GO:0005739 GO:0005774 GO:0005783 GO:0009507	Golgi vesicle transport; "N-terminal protein myristoylation"; "cell redox homeostasis"; "cellulose biosynthetic process"; "glycerol ether metabolic process"; "response to oxidative stress"	electron carrier activity; "isomerase activity"; "protein disulfide isomerase activity"; "protein disulfide oxidoreductase activity"	chloroplast; "endoplasmic reticulum"; "extracellular region"; "mitochondrion"; "vacuolar membrane"	AT5G60640.1|Symbols:ATPDIL1-4, PDI2, ATPDI2, PDIL1-4|PDI-like 1-4|chr5:24371141-24373993 REVERSE LENGTH=597	0	-2.3337	0	0	-2.29053	0
Glyma13g27600	Glyma.13g205900	NA	GO:0006508	NA	NA	proteolysis	NA	NA	AT4G04860.1|Symbols:DER2.2|DERLIN-2.2|chr4:2460135-2461378 FORWARD LENGTH=244	0	-2.28405	0	0	0	0
Glyma16g01680	Glyma.16g014400	6.3.2.19	GO:0006511	GO:0004842 GO:0016881	NA	ubiquitin-dependent protein catabolic process	acid-amino acid ligase activity; "ubiquitin-protein ligase activity"	NA	AT1G17280.2|Symbols:UBC34|ubiquitin-conjugating enzyme 34|chr1:5917146-5919162 REVERSE LENGTH=237	0	0	0	0	-2.01317	0
Glyma08g05030	Glyma.08g045500	NA	GO:0006511	GO:0003674	GO:0005829 GO:0009507	ubiquitin-dependent protein catabolic process	molecular function	chloroplast; "cytosol"	AT2G21270.2|Symbols:UFD1|ubiquitin fusion degradation 1|chr2:9108126-9110012 FORWARD LENGTH=319	0	0	0	0	0	2.09018
Glyma15g04140	Glyma.15g036700	NA	GO:0006511	NA	GO:0005634 GO:0009507	ubiquitin-dependent protein catabolic process	NA	chloroplast; "nucleus"	AT2G29070.2|Symbols:|Ubiquitin fusion degradation UFD1 family protein|chr2:12487797-12489335 FORWARD LENGTH=312	0	0	2.73225	0	0	3.03425
Glyma14g05050	Glyma.14g046100	NA	GO:0006511	GO:0008270	GO:0005622 GO:0005634	ubiquitin-dependent protein catabolic process	zinc ion binding	intracellular; "nucleus"	AT4G15420.1|Symbols:|Ubiquitin fusion degradation UFD1 family protein|chr4:8823822-8825949 FORWARD LENGTH=561	0	2.89634	0	0	4.76349	0
Glyma19g03370	Glyma.19g027200	6.3.2.19	GO:0006511 GO:0010413 GO:0016567 GO:0045492	GO:0004842 GO:0034450	GO:0000151 GO:0005829	glucuronoxylan metabolic process; "protein ubiquitination"; "ubiquitin-dependent protein catabolic process"; "xylan biosynthetic process"	ubiquitin-protein ligase activity; "ubiquitin-ubiquitin ligase activity"	cytosol; "ubiquitin ligase complex"	AT5G15400.1|Symbols:|U-box domain-containing protein|chr5:4997764-5002907 REVERSE LENGTH=1038	0	-2.49169	0	0	-2.45551	0
Glyma08g16780	Glyma.08g157800	NA	GO:0006777	GO:0003824 GO:0046872 GO:0051536 GO:0051539	GO:0005739 GO:0009507 GO:0019008	Mo-molybdopterin cofactor biosynthetic process	4 iron, 4 sulfur cluster binding; "catalytic activity"; "iron-sulfur cluster binding"; "metal ion binding"	chloroplast; "mitochondrion"; "molybdopterin synthase complex"	AT2G31955.2|Symbols:CNX2|cofactor of nitrate reductase and xanthine dehydrogenase 2|chr2:13584635-13586484 REVERSE LENGTH=390	0	-3.67986	0	0	-14.2106	0
Glyma20g23590	Glyma.20g102700	NA	GO:0006777	GO:0003824	GO:0005739 GO:0009507	Mo-molybdopterin cofactor biosynthetic process	catalytic activity	chloroplast; "mitochondrion"	AT1G01290.2|Symbols:CNX3|cofactor of nitrate reductase and xanthine dehydrogenase 3|chr1:114299-115296 FORWARD LENGTH=270	0	-2.28405	-3.12205	0	-3.80642	0
Glyma15g42290	Glyma.15g268400	NA	GO:0006777	GO:0003824 GO:0046872 GO:0051536 GO:0051539	GO:0005739 GO:0009507 GO:0019008	Mo-molybdopterin cofactor biosynthetic process	4 iron, 4 sulfur cluster binding; "catalytic activity"; "iron-sulfur cluster binding"; "metal ion binding"	chloroplast; "mitochondrion"; "molybdopterin synthase complex"	AT2G31955.2|Symbols:CNX2|cofactor of nitrate reductase and xanthine dehydrogenase 2|chr2:13584635-13586484 REVERSE LENGTH=390	0	0	-3.09052	0	0	-4.31275
Glyma06g47960	Glyma.06g321300	2.-.-.-	GO:0006777 GO:0006790 GO:0009734 GO:0018315	GO:0003824	GO:0005737	Mo-molybdopterin cofactor biosynthetic process; "auxin mediated signaling pathway"; "molybdenum incorporation into molybdenum-molybdopterin complex"; "sulfur compound metabolic process"	catalytic activity	cytoplasm	AT4G10100.3|Symbols:CNX7, SIR5|co-factor for nitrate, reductase and xanthine dehydrogenase 7|chr4:6309091-6309381 FORWARD LENGTH=96	0	2.67695	0	0	2.2143	2.96426
Glyma08g05930	Glyma.08g054900	NA	GO:0006888 GO:0030433 GO:0042538	NA	GO:0005783 GO:0016020	ER-associated protein catabolic process; "ER to Golgi vesicle-mediated transport"; "hyperosmotic salinity response"	NA	endoplasmic reticulum; "membrane"	AT1G18260.1|Symbols:|HCP-like superfamily protein|chr1:6279047-6282008 REVERSE LENGTH=678	0	0	0	0	-2.22041	0
Glyma05g33770	Glyma.05g246700	NA	GO:0006888 GO:0030433 GO:0042538	NA	GO:0005783 GO:0016020	ER-associated protein catabolic process; "ER to Golgi vesicle-mediated transport"; "hyperosmotic salinity response"	NA	endoplasmic reticulum; "membrane"	AT1G18260.1|Symbols:|HCP-like superfamily protein|chr1:6279047-6282008 REVERSE LENGTH=678	0	0	0	0	0	2.2368
Glyma03g36600	Glyma.03g207900	NA	GO:0008150	GO:0003674	GO:0005737 GO:0005829	biological process	molecular function	cytoplasm; "cytosol"	AT3G63000.1|Symbols:NPL41|NPL4-like protein 1|chr3:23283836-23285357 FORWARD LENGTH=413	0	-2.31814	-2.68387	0	0	0
Glyma02g43770	Glyma.02g270000	NA	GO:0008150	GO:0005515	GO:0005634	biological process	protein binding	nucleus	AT4G15410.1|Symbols:PUX5|serine/threonine protein phosphatase 2A 55 kDa regulatory subunit B prime gamma|chr4:8814868-8816596 FORWARD LENGTH=421	0	-2.41382	0	0	0	0
Glyma15g18220	Glyma.15g167900	NA	GO:0008150 GO:0009407	GO:0003674	GO:0005886	biological process; "toxin catabolic process"	molecular function	plasma membrane	AT4G29870.1|Symbols:|Oligosaccharyltransferase complex/magnesium transporter family protein|chr4:14606012-14606530 FORWARD LENGTH=172	-2.5873	-2.58762	-2.30293	0	-3.83021	-2.80616
Glyma09g06930	Glyma.09g061600	NA	GO:0008150 GO:0009407	GO:0003674	GO:0005886	biological process; "toxin catabolic process"	molecular function	plasma membrane	AT4G29870.1|Symbols:|Oligosaccharyltransferase complex/magnesium transporter family protein|chr4:14606012-14606530 FORWARD LENGTH=172	0	-2.55871	-2.40438	0	0	-2.11071
Glyma08g36061	Glyma.08g267900	NA	GO:0008150 GO:0048573	GO:0030674	GO:0005634 GO:0005737	biological process; "photoperiodism, flowering"	protein binding, bridging	cytoplasm; "nucleus"	AT1G14570.1|Symbols:|UBX domain-containing protein|chr1:4983770-4987192 FORWARD LENGTH=468	0	0	0	0	0	2.17379
Glyma11g01330	Glyma.11g011300	6.3.2.19	GO:0008295 GO:0030433	GO:0008270	NA	ER-associated protein catabolic process; "spermidine biosynthetic process"	zinc ion binding	NA	AT3G16090.1|Symbols:|RING/U-box superfamily protein|chr3:5456513-5458694 FORWARD LENGTH=492	0	-2.28405	-2.00332	0	-2.3249	0
Glyma17g14020	Glyma.17g131100	NA	GO:0016192	NA	GO:0005634 GO:0005737 GO:0005829	vesicle-mediated transport	NA	cytoplasm; "cytosol"; "nucleus"	AT4G11740.1|Symbols:SAY1|Ubiquitin-like superfamily protein|chr4:7071955-7075256 FORWARD LENGTH=564	0	2.06969	0	0	0	0
Glyma05g03480	Glyma.05g049200	NA	GO:0016192	NA	GO:0005634 GO:0005737 GO:0005829	vesicle-mediated transport	NA	cytoplasm; "cytosol"; "nucleus"	AT4G11740.1|Symbols:SAY1|Ubiquitin-like superfamily protein|chr4:7071955-7075256 FORWARD LENGTH=564	0	0	0	0	0	2.09328
Glyma19g24300	Glyma.19g082400	NA	GO:0035265 GO:0043241	NA	GO:0005634	organ growth; "protein complex disassembly"	NA	nucleus	AT3G27310.1|Symbols:PUX1|plant UBX domain-containing protein 1|chr3:10087360-10089077 REVERSE LENGTH=251	0	-2.22394	0	0	0	0
Glyma15g01880	Glyma.15g015700	NA	GO:0045454	GO:0003756	GO:0005783 GO:0009507	cell redox homeostasis	protein disulfide isomerase activity	chloroplast; "endoplasmic reticulum"	AT3G16110.1|Symbols:ATPDIL1-6, ATPDI4, PDI4, PDIL1-6|PDI-like 1-6|chr3:5460955-5463666 REVERSE LENGTH=534	0	0	0	0	-5.62504	0
Glyma10g06480	Glyma.10g057100	NA	NA	GO:0000166 GO:0005515 GO:0005524 GO:0016787 GO:0016887 GO:0017111	GO:0005618 GO:0005634 GO:0005794 GO:0005829	NA	ATP binding; "ATPase activity"; "hydrolase activity"; "nucleoside-triphosphatase activity"; "nucleotide binding"; "protein binding"	Golgi apparatus; "cell wall"; "cytosol"; "nucleus"	AT5G03340.1|Symbols:|ATPase, AAA-type, CDC48 protein|chr5:810091-813133 REVERSE LENGTH=810	0	-2.92075	-3.21568	0	-2.17921	-2.01621
Glyma13g20680	Glyma.13g143600	NA	NA	GO:0000166 GO:0005515 GO:0005524 GO:0016787 GO:0016887 GO:0017111	GO:0005618 GO:0005634 GO:0005794 GO:0005829	NA	ATP binding; "ATPase activity"; "hydrolase activity"; "nucleoside-triphosphatase activity"; "nucleotide binding"; "protein binding"	Golgi apparatus; "cell wall"; "cytosol"; "nucleus"	AT5G03340.1|Symbols:|ATPase, AAA-type, CDC48 protein|chr5:810091-813133 REVERSE LENGTH=810	0	-2.80895	0	0	-2.82696	-2.47303
Glyma12g30060	Glyma.12g177100	NA	NA	GO:0000166 GO:0005515 GO:0005524 GO:0016787 GO:0016887 GO:0017111	GO:0005618 GO:0005634 GO:0005794 GO:0005829	NA	ATP binding; "ATPase activity"; "hydrolase activity"; "nucleoside-triphosphatase activity"; "nucleotide binding"; "protein binding"	Golgi apparatus; "cell wall"; "cytosol"; "nucleus"	AT5G03340.1|Symbols:|ATPase, AAA-type, CDC48 protein|chr5:810091-813133 REVERSE LENGTH=810	0	-2.04613	0	0	0	0
Glyma16g22530	Glyma.16g118400	NA	NA	GO:0003674	GO:0005634 GO:0005829	NA	molecular function	cytosol; "nucleus"	AT2G17200.1|Symbols:DSK2|ubiquitin family protein|chr2:7482133-7485090 REVERSE LENGTH=551	0	0	0	0	0	2.58784

## Sheet: Cell Death
Glyma 1.1 ID	Gmax 2.0 ID	EC ID	GO Biological Process ID	GO Molecular Function ID	GO Cellular Component ID	GO Biological Process Descriptions	GO Molecular Function Descriptions	GO Cellular Component Descriptions	Top TAIR10 Blastp Hit	Ratio
										E-0.5h	E-4h	E-28h	B-0.5h	B-4h	B-28h
Glyma02g19754	Glyma.02g161100	NA	GO:0000165 GO:0002679 GO:0006355 GO:0006612 GO:0006984 GO:0007154 GO:0009409 GO:0009410 GO:0009693 GO:0009738 GO:0009862 GO:0009867 GO:0009873 GO:0010200 GO:0010286 GO:0010363 GO:0030968 GO:0031348 GO:0034976 GO:0035556 GO:0043069 GO:0050832	GO:0003677 GO:0003700 GO:0043565 GO:0046983	GO:0005634 GO:0005789	ER-nucleus signaling pathway; "MAPK cascade"; "abscisic acid mediated signaling pathway"; "cell communication"; "defense response to fungus"; "endoplasmic reticulum unfolded protein response"; "ethylene biosynthetic process"; "ethylene mediated signaling pathway"; "heat acclimation"; "intracellular signal transduction"; "jasmonic acid mediated signaling pathway"; "negative regulation of defense r…	DNA binding; "protein dimerization activity"; "sequence-specific DNA binding"; "sequence-specific DNA binding transcription factor activity"	endoplasmic reticulum membrane; "nucleus"	AT1G42990.1|Symbols:ATBZIP60, BZIP60|basic region/leucine zipper motif 60|chr1:16136062-16137459 REVERSE LENGTH=295	0	0	2.73452	0	0	3.17212
Glyma04g01460	Glyma.04g013100	NA	GO:0000165 GO:0006355 GO:0006612 GO:0007154 GO:0009409 GO:0009617 GO:0009723 GO:0009737 GO:0009738 GO:0009788 GO:0009817 GO:0009845 GO:0009862 GO:0009863 GO:0009867 GO:0009887 GO:0009991 GO:0010154 GO:0010200 GO:0010310 GO:0010363 GO:0030968 GO:0031348 GO:0035304 GO:0042744 GO:0043069 GO:0048193 GO:0048364 GO:0048527 GO:0050832 GO:0051707 GO:0072593	GO:0000166 GO:0003924 GO:0005515	GO:0005737 GO:0005783 GO:0005834 GO:0005886 GO:0080008	Golgi vesicle transport; "MAPK cascade"; "abscisic acid mediated signaling pathway"; "cell communication"; "defense response to fungus"; "defense response to fungus, incompatible interaction"; "endoplasmic reticulum unfolded protein response"; "fruit development"; "hydrogen peroxide catabolic process"; "jasmonic acid mediated signaling pathway"; "lateral root development"; "negative regulation of…	GTPase activity; "nucleotide binding"; "protein binding"	CUL4-RING ubiquitin ligase complex; "cytoplasm"; "endoplasmic reticulum"; "heterotrimeric G-protein complex"; "plasma membrane"	AT4G34460.1|Symbols:AGB1, ELK4, ATAGB1|GTP binding protein beta 1|chr4:16477393-16479266 REVERSE LENGTH=377	0	-4.37776	0	0	-5.45587	0
Glyma12g04810	Glyma.12g043900	NA	GO:0000165 GO:0006355 GO:0006612 GO:0007154 GO:0009409 GO:0009617 GO:0009723 GO:0009737 GO:0009738 GO:0009788 GO:0009817 GO:0009845 GO:0009862 GO:0009863 GO:0009867 GO:0009887 GO:0009991 GO:0010154 GO:0010200 GO:0010310 GO:0010363 GO:0030968 GO:0031348 GO:0035304 GO:0042744 GO:0043069 GO:0048193 GO:0048364 GO:0048527 GO:0050832 GO:0051707 GO:0072593	GO:0000166 GO:0003924 GO:0005515	GO:0005737 GO:0005783 GO:0005834 GO:0005886 GO:0080008	Golgi vesicle transport; "MAPK cascade"; "abscisic acid mediated signaling pathway"; "cell communication"; "defense response to fungus"; "defense response to fungus, incompatible interaction"; "endoplasmic reticulum unfolded protein response"; "fruit development"; "hydrogen peroxide catabolic process"; "jasmonic acid mediated signaling pathway"; "lateral root development"; "negative regulation of…	GTPase activity; "nucleotide binding"; "protein binding"	CUL4-RING ubiquitin ligase complex; "cytoplasm"; "endoplasmic reticulum"; "heterotrimeric G-protein complex"; "plasma membrane"	AT4G34460.1|Symbols:AGB1, ELK4, ATAGB1|GTP binding protein beta 1|chr4:16477393-16479266 REVERSE LENGTH=377	0	-3.09664	0	0	-2.98943	0
Glyma11g12600	Glyma.11g118500	NA	GO:0000165 GO:0006355 GO:0006612 GO:0007154 GO:0009409 GO:0009617 GO:0009723 GO:0009737 GO:0009738 GO:0009788 GO:0009817 GO:0009845 GO:0009862 GO:0009863 GO:0009867 GO:0009887 GO:0009991 GO:0010154 GO:0010200 GO:0010310 GO:0010363 GO:0030968 GO:0031348 GO:0035304 GO:0042744 GO:0043069 GO:0048193 GO:0048364 GO:0048527 GO:0050832 GO:0051707 GO:0072593	GO:0000166 GO:0003924 GO:0005515	GO:0005737 GO:0005783 GO:0005834 GO:0005886 GO:0080008	Golgi vesicle transport; "MAPK cascade"; "abscisic acid mediated signaling pathway"; "cell communication"; "defense response to fungus"; "defense response to fungus, incompatible interaction"; "endoplasmic reticulum unfolded protein response"; "fruit development"; "hydrogen peroxide catabolic process"; "jasmonic acid mediated signaling pathway"; "lateral root development"; "negative regulation of…	GTPase activity; "nucleotide binding"; "protein binding"	CUL4-RING ubiquitin ligase complex; "cytoplasm"; "endoplasmic reticulum"; "heterotrimeric G-protein complex"; "plasma membrane"	AT4G34460.1|Symbols:AGB1, ELK4, ATAGB1|GTP binding protein beta 1|chr4:16477393-16479266 REVERSE LENGTH=377	0	0	0	0	-2.25002	0
Glyma12g02540	Glyma.12g022700	NA	GO:0000165 GO:0006355 GO:0007275 GO:0009814 GO:0009965 GO:0010200 GO:0045792 GO:0048281	GO:0003677 GO:0003700	GO:0005634	MAPK cascade; "defense response, incompatible interaction"; "inflorescence morphogenesis"; "leaf morphogenesis"; "multicellular organismal development"; "negative regulation of cell size"; "regulation of transcription, DNA-dependent"; "response to chitin"	DNA binding; "sequence-specific DNA binding transcription factor activity"	nucleus	AT2G17040.1|Symbols:anac036, NAC036|NAC domain containing protein 36|chr2:7407123-7408120 FORWARD LENGTH=276	0	0	0	6.22445	0	0
Glyma13g10640	Glyma.13g003200	NA	GO:0000165 GO:0006499 GO:0006612 GO:0007154 GO:0009409 GO:0009738 GO:0009862 GO:0009867 GO:0010363 GO:0030968 GO:0031348 GO:0043069 GO:0050832	GO:0003674	GO:0005634	MAPK cascade; "N-terminal protein myristoylation"; "abscisic acid mediated signaling pathway"; "cell communication"; "defense response to fungus"; "endoplasmic reticulum unfolded protein response"; "jasmonic acid mediated signaling pathway"; "negative regulation of defense response"; "negative regulation of programmed cell death"; "protein targeting to membrane"; "regulation of plant-type hyperse…	molecular function	nucleus	AT5G42050.1|Symbols:|DCD (Development and Cell Death) domain protein|chr5:16815630-16816932 FORWARD LENGTH=349	0	-2.31901	0	0	-2.5816	0
Glyma20g16100	Glyma.20g066100	NA	GO:0000165 GO:0006499 GO:0006612 GO:0007154 GO:0009409 GO:0009738 GO:0009862 GO:0009867 GO:0010363 GO:0030968 GO:0031348 GO:0043069 GO:0050832	GO:0003674	GO:0005634	MAPK cascade; "N-terminal protein myristoylation"; "abscisic acid mediated signaling pathway"; "cell communication"; "defense response to fungus"; "endoplasmic reticulum unfolded protein response"; "jasmonic acid mediated signaling pathway"; "negative regulation of defense response"; "negative regulation of programmed cell death"; "protein targeting to membrane"; "regulation of plant-type hyperse…	molecular function	nucleus	AT5G42050.1|Symbols:|DCD (Development and Cell Death) domain protein|chr5:16815630-16816932 FORWARD LENGTH=349	0	-2.28405	0	0	-2.0174	0
Glyma05g36700	Glyma.05g218500	NA	GO:0000165 GO:0006499 GO:0006612 GO:0007154 GO:0009409 GO:0009738 GO:0009862 GO:0009867 GO:0010363 GO:0030968 GO:0031348 GO:0043069 GO:0050832	GO:0003674	GO:0005634	MAPK cascade; "N-terminal protein myristoylation"; "abscisic acid mediated signaling pathway"; "cell communication"; "defense response to fungus"; "endoplasmic reticulum unfolded protein response"; "jasmonic acid mediated signaling pathway"; "negative regulation of defense response"; "negative regulation of programmed cell death"; "protein targeting to membrane"; "regulation of plant-type hyperse…	molecular function	nucleus	AT5G42050.1|Symbols:|DCD (Development and Cell Death) domain protein|chr5:16815630-16816932 FORWARD LENGTH=349	0	0	0	2.95344	0	2.1134
Glyma06g16440	Glyma.06g157400	NA	GO:0006355 GO:0007275 GO:0009414 GO:0009611 GO:0009620 GO:0009695 GO:0009737 GO:0009753 GO:0009788 GO:0010200 GO:0042538	GO:0003677 GO:0003700	GO:0005634	hyperosmotic salinity response; "jasmonic acid biosynthetic process"; "multicellular organismal development"; "negative regulation of abscisic acid mediated signaling pathway"; "regulation of transcription, DNA-dependent"; "response to abscisic acid stimulus"; "response to chitin"; "response to fungus"; "response to jasmonic acid stimulus"; "response to water deprivation"; "response to wounding"	DNA binding; "sequence-specific DNA binding transcription factor activity"	nucleus	AT1G01720.1|Symbols:ATAF1, ANAC002|NAC (No Apical Meristem) domain transcriptional regulator superfamily protein|chr1:268471-269514 FORWARD LENGTH=289	2.26355	0	-3.08532	2.86324	0	0
Glyma02g26480	Glyma.13g030900	NA	GO:0006355 GO:0007275 GO:0009414 GO:0009611 GO:0009620 GO:0009695 GO:0009737 GO:0009753 GO:0009788 GO:0010200 GO:0042538	GO:0003677 GO:0003700	GO:0005634	hyperosmotic salinity response; "jasmonic acid biosynthetic process"; "multicellular organismal development"; "negative regulation of abscisic acid mediated signaling pathway"; "regulation of transcription, DNA-dependent"; "response to abscisic acid stimulus"; "response to chitin"; "response to fungus"; "response to jasmonic acid stimulus"; "response to water deprivation"; "response to wounding"	DNA binding; "sequence-specific DNA binding transcription factor activity"	nucleus	AT1G01720.1|Symbols:ATAF1, ANAC002|NAC (No Apical Meristem) domain transcriptional regulator superfamily protein|chr1:268471-269514 FORWARD LENGTH=289	0	8.32317	3.30107	0	9.96798	6.72839
Glyma06g11970	Glyma.06g114000	NA	GO:0006355 GO:0007275 GO:0009414 GO:0009611 GO:0009620 GO:0009695 GO:0009737 GO:0009753 GO:0009788 GO:0010200 GO:0042538	GO:0003677 GO:0003700	GO:0005634	hyperosmotic salinity response; "jasmonic acid biosynthetic process"; "multicellular organismal development"; "negative regulation of abscisic acid mediated signaling pathway"; "regulation of transcription, DNA-dependent"; "response to abscisic acid stimulus"; "response to chitin"; "response to fungus"; "response to jasmonic acid stimulus"; "response to water deprivation"; "response to wounding"	DNA binding; "sequence-specific DNA binding transcription factor activity"	nucleus	AT1G01720.1|Symbols:ATAF1, ANAC002|NAC (No Apical Meristem) domain transcriptional regulator superfamily protein|chr1:268471-269514 FORWARD LENGTH=289	2.86805	6.74639	4.19443	3.0396	7.48172	5.32834
Glyma04g38560	Glyma.04g208300	NA	GO:0006355 GO:0007275 GO:0009414 GO:0009611 GO:0009620 GO:0009695 GO:0009737 GO:0009753 GO:0009788 GO:0010200 GO:0042538	GO:0003677 GO:0003700	GO:0005634	hyperosmotic salinity response; "jasmonic acid biosynthetic process"; "multicellular organismal development"; "negative regulation of abscisic acid mediated signaling pathway"; "regulation of transcription, DNA-dependent"; "response to abscisic acid stimulus"; "response to chitin"; "response to fungus"; "response to jasmonic acid stimulus"; "response to water deprivation"; "response to wounding"	DNA binding; "sequence-specific DNA binding transcription factor activity"	nucleus	AT1G01720.1|Symbols:ATAF1, ANAC002|NAC (No Apical Meristem) domain transcriptional regulator superfamily protein|chr1:268471-269514 FORWARD LENGTH=289	6.76381	5.86004	0	6.07877	17.2982	0
Glyma14g24220	Glyma.14g152700	NA	GO:0006355 GO:0007275 GO:0009414 GO:0009611 GO:0009620 GO:0009695 GO:0009737 GO:0009753 GO:0009788 GO:0010200 GO:0042538	GO:0003677 GO:0003700	GO:0005634	hyperosmotic salinity response; "jasmonic acid biosynthetic process"; "multicellular organismal development"; "negative regulation of abscisic acid mediated signaling pathway"; "regulation of transcription, DNA-dependent"; "response to abscisic acid stimulus"; "response to chitin"; "response to fungus"; "response to jasmonic acid stimulus"; "response to water deprivation"; "response to wounding"	DNA binding; "sequence-specific DNA binding transcription factor activity"	nucleus	AT1G01720.1|Symbols:ATAF1, ANAC002|NAC (No Apical Meristem) domain transcriptional regulator superfamily protein|chr1:268471-269514 FORWARD LENGTH=289	2.59564	9.79724	3.23228	3.0404	16.2064	7.20973
Glyma05g32850	Glyma.05g195000	NA	GO:0006355 GO:0007275 GO:0009414 GO:0009611 GO:0009620 GO:0009695 GO:0009737 GO:0009753 GO:0009788 GO:0010200 GO:0042538	GO:0003677 GO:0003700	GO:0005634	hyperosmotic salinity response; "jasmonic acid biosynthetic process"; "multicellular organismal development"; "negative regulation of abscisic acid mediated signaling pathway"; "regulation of transcription, DNA-dependent"; "response to abscisic acid stimulus"; "response to chitin"; "response to fungus"; "response to jasmonic acid stimulus"; "response to water deprivation"; "response to wounding"	DNA binding; "sequence-specific DNA binding transcription factor activity"	nucleus	AT1G01720.1|Symbols:ATAF1, ANAC002|NAC (No Apical Meristem) domain transcriptional regulator superfamily protein|chr1:268471-269514 FORWARD LENGTH=289	12.8834	16.3909	7.02511	8.25936	9.94943	4.42385
Glyma04g42800	Glyma.04g249000	NA	GO:0006355 GO:0007275 GO:0009414 GO:0009611 GO:0009620 GO:0009695 GO:0009737 GO:0009753 GO:0009788 GO:0010200 GO:0042538	GO:0003677 GO:0003700	GO:0005634	hyperosmotic salinity response; "jasmonic acid biosynthetic process"; "multicellular organismal development"; "negative regulation of abscisic acid mediated signaling pathway"; "regulation of transcription, DNA-dependent"; "response to abscisic acid stimulus"; "response to chitin"; "response to fungus"; "response to jasmonic acid stimulus"; "response to water deprivation"; "response to wounding"	DNA binding; "sequence-specific DNA binding transcription factor activity"	nucleus	AT1G01720.1|Symbols:ATAF1, ANAC002|NAC (No Apical Meristem) domain transcriptional regulator superfamily protein|chr1:268471-269514 FORWARD LENGTH=289	9.8449	21.2634	7.74518	7.6759	25.6947	10.9485
Glyma19g30681	Glyma.19g126800	NA	GO:0006355 GO:0042538 GO:0045893	GO:0003677 GO:0003700 GO:0043565 GO:0046983	GO:0005634 GO:0005783	hyperosmotic salinity response; "positive regulation of transcription, DNA-dependent"; "regulation of transcription, DNA-dependent"	DNA binding; "protein dimerization activity"; "sequence-specific DNA binding"; "sequence-specific DNA binding transcription factor activity"	endoplasmic reticulum; "nucleus"	AT2G40950.1|Symbols:BZIP17|Basic-leucine zipper (bZIP) transcription factor family protein|chr2:17087823-17090326 REVERSE LENGTH=721	0	0	2.02477	0	0	0
Glyma17g34900	Glyma.17g230700	3.4.22.34	GO:0006508 GO:0006624 GO:0006944 GO:0048193	GO:0004197	GO:0000323 GO:0005576	Golgi vesicle transport; "cellular membrane fusion"; "proteolysis"; "vacuolar protein processing"	cysteine-type endopeptidase activity	extracellular region; "lytic vacuole"	AT4G32940.1|Symbols:GAMMA-VPE, GAMMAVPE|gamma vacuolar processing enzyme|chr4:15900557-15903161 REVERSE LENGTH=494	0	-10.0147	-3.45756	0	-6.88328	-2.00739
Glyma14g10620	Glyma.14g092800	3.4.22.34	GO:0006508 GO:0006624 GO:0006944 GO:0048193	GO:0004197	GO:0000323 GO:0005576	Golgi vesicle transport; "cellular membrane fusion"; "proteolysis"; "vacuolar protein processing"	cysteine-type endopeptidase activity	extracellular region; "lytic vacuole"	AT4G32940.1|Symbols:GAMMA-VPE, GAMMAVPE|gamma vacuolar processing enzyme|chr4:15900557-15903161 REVERSE LENGTH=494	0	0	0	0	0	-2.29496
Glyma14g05980	Glyma.14g055200	NA	GO:0008150	GO:0003674	GO:0005634	biological process	molecular function	nucleus	AT4G14270.1|Symbols:|Protein containing PAM2 motif which mediates interaction with the PABC domain of polyadenyl binding proteins.|chr4:8218517-8219037 FORWARD LENGTH=143	0	3.03244	-4.18666	0	4.63358	-2.53411
Glyma19g25870	Glyma.19g091100	NA	GO:0008150	GO:0003674	NA	biological process	molecular function	NA	AT3G27090.1|Symbols:|DCD (Development and Cell Death) domain protein|chr3:9990020-9991407 FORWARD LENGTH=296	0	0	2.16768	0	0	0
Glyma02g42860	Glyma.02g260800	NA	GO:0008150	GO:0003674	GO:0005634	biological process	molecular function	nucleus	AT4G14270.1|Symbols:|Protein containing PAM2 motif which mediates interaction with the PABC domain of polyadenyl binding proteins.|chr4:8218517-8219037 FORWARD LENGTH=143	2.20089	8.67462	2.47361	2.43837	11.5163	3.75373
